# Supplementary material for: Influence of microbiota on the growth and gene expression of Clostridioides difficile in an in vitro coculture model
Source: Microbiologyopen. 2024 Oct 15;13(5):e70001. doi: 10.1002/mbo3.70001 (PMC11633334; doi:10.1002/mbo3.70001)
Supplement: Supplementary file 2 — Supporting information. [file MBO3-13-e70001-s003.xlsx]

## Sheet: 12h (n=6)
Genes	FD2_FD1_12h_6	FD2_CT_12h_6	FD1_CT_12h_6
J5O10_00010	-0.0825117	-0.0615157	-0.144028	eC_number=2.7.7.7;gO_component=GO:0009360 - DNA polymerase III complex [Evidence IEA];gO_function=GO:0003887 - DNA-directed DNA polymerase activity [Evidence IEA];gO_process=GO:0006260 - DNA replication [Evidence IEA];Name=dnaN;Note=Derived by automated computational analysis using gene prediction method: Protein Homology.;codon_start=1;inference=COORDINATES: similar to AA sequence:RefSeq:WP_0034…
J5O10_00015	-0.427245	1.40668	0.979435	product=S4 domain-containing protein YaaA;protein_id=PRJNA716140:J5O10_00015;transl_table=11;translation=length.68
J5O10_00020	0.397184	-0.031459	0.365725	product=DNA replication/repair protein RecF;protein_id=PRJNA716140:J5O10_00020;transl_table=11;translation=length.371
J5O10_00025	0.406315	0.230374	0.636689	eC_number=5.6.2.2;gO_component=GO:0009330 - DNA topoisomerase type II (double strand cut%2C ATP-hydrolyzing) complex [Evidence IEA];gO_function=GO:0003918 - DNA topoisomerase type II (double strand cut%2C ATP-hydrolyzing) activity [Evidence IEA];gO_process=GO:0006265 - DNA topological change [Evidence IEA];Name=gyrB;Note=Derived by automated computational analysis using gene prediction method: Pr…
J5O10_00030	0.517336	0.0751386	0.592474	eC_number=5.6.2.2;gO_function=GO:0003677 - DNA binding [Evidence IEA],GO:0003916 - DNA topoisomerase activity [Evidence IEA],GO:0003918 - DNA topoisomerase type II (double strand cut%2C ATP-hydrolyzing) activity [Evidence IEA],GO:0005524 - ATP binding [Evidence IEA];gO_process=GO:0006259 - DNA metabolic process [Evidence IEA],GO:0006265 - DNA topological change [Evidence IEA];Name=gyrA;Note=Deriv…
J5O10_00035	0.107637	0.0812271	0.188864	product=YtxH domain-containing protein;protein_id=PRJNA716140:J5O10_00035;transl_table=11;translation=length.98
J5O10_00040	0.32817	-0.308853	0.0193168	product=DUF948 domain-containing protein;protein_id=PRJNA716140:J5O10_00040;transl_table=11;translation=length.86
J5O10_00045	-0.262729	-0.0950497	-0.357779	product=STAS domain-containing protein;protein_id=PRJNA716140:J5O10_00045;transl_table=11;translation=length.105
J5O10_00050	-1.38582	0.846907	-0.538914	product=ATP-binding protein;protein_id=PRJNA716140:J5O10_00050;transl_table=11;translation=length.128
J5O10_00055	0.256658	-0.456361	-0.199704	product=SigB/SigF/SigG family RNA polymerase sigma factor;protein_id=PRJNA716140:J5O10_00055;transl_table=11;translation=length.257
J5O10_00060	-1.23348	3.32564	2.09217
J5O10_00065	2.36087	2.15383	4.51471
J5O10_00070	3.0646	-2.63612	0.428482
J5O10_00075	-1.18719	0.188684	-0.998503
J5O10_00080	0.200808	-0.0766533	0.124155
J5O10_00085	-2.81859	3.42222	0.603638
J5O10_00090	-0.937291	1.14786	0.210565
J5O10_00095	-0.765254	2.04475	1.2795
J5O10_00100	1.58421	0.734713	2.31893
J5O10_00105	0.968989	0.0512588	1.02025	product=transcription repressor NadR;protein_id=PRJNA716140:J5O10_00105;transl_table=11;translation=length.169
J5O10_00110	-0.518902	0.727565	0.208664	product=mechanosensitive ion channel;protein_id=PRJNA716140:J5O10_00110;transl_table=11;translation=length.293
J5O10_00115	-0.0118972	-0.607336	-0.619233	eC_number=6.1.1.11;gO_component=GO:0005737 - cytoplasm [Evidence IEA];gO_function=GO:0004828 - serine-tRNA ligase activity [Evidence IEA];gO_process=GO:0006434 - seryl-tRNA aminoacylation [Evidence IEA];Name=serS;Note=Derived by automated computational analysis using gene prediction method: Protein Homology.;codon_start=1;inference=COORDINATES: similar to AA sequence:RefSeq:WP_000884181.1;locus_t…
J5O10_00120	-1.1488	1.22027	0.0714755	product=nucleoside deaminase;protein_id=PRJNA716140:J5O10_00120;transl_table=11;translation=length.151
J5O10_00125	2.18717	-0.492893	1.69428	eC_number=2.7.7.7;gO_component=GO:0009360 - DNA polymerase III complex [Evidence IEA];gO_function=GO:0003677 - DNA binding [Evidence IEA],GO:0003887 - DNA-directed DNA polymerase activity [Evidence IEA],GO:0005524 - ATP binding [Evidence IEA];gO_process=GO:0006260 - DNA replication [Evidence IEA];Name=dnaX;Note=Derived by automated computational analysis using gene prediction method: Protein Homo…
J5O10_00130	0.216433	2.58123	2.79767	product=YbaB/EbfC family nucleoid-associated protein;protein_id=PRJNA716140:J5O10_00140;transl_table=11;translation=length.116
J5O10_00135	0.222687	-1.64763	-1.42494	product=recombination mediator RecR;protein_id=PRJNA716140:J5O10_00145;transl_table=11;translation=length.199
J5O10_00140	-0.163112	-0.57596	-0.739072	product=hypothetical protein;protein_id=PRJNA716140:J5O10_00150;transl_table=11;translation=length.73
J5O10_00145	-0.124356	-0.845279	-0.969636	product=glycosyl transferase;protein_id=PRJNA716140:J5O10_00155;transl_table=11;translation=length.401
J5O10_00150	-1.15746	0.283129	-0.874334
J5O10_00155	0.144545	-0.379968	-0.235423
J5O10_00160	-1.66717	2.92127	1.2541
J5O10_00165	0.200511	2.17147	2.37198
J5O10_00170	-0.0696294	1.21215	1.14253
J5O10_00175	-1.18077	1.77438	0.593613
J5O10_00180	-2.21203	2.85937	0.647343
J5O10_00185	-1.18076	0	2.13209
J5O10_00190	-0.312857	2.80679	2.49393
J5O10_00195	-2.08645	1.03605	-1.0504
J5O10_00200	0	0	0
J5O10_00205	0	0	0
J5O10_00210	-4.23751	5.49905	1.26154
J5O10_00215	3.84125	1.11887	4.96011
J5O10_00220	-2.84464	3.85546	1.01082
J5O10_00225	0.497868	0.973934	1.4718
J5O10_00230	2.27488	0.321902	2.59678
J5O10_00235	1.88333	0.493914	2.37725
J5O10_00240	-0.619466	2.8493	2.22983
J5O10_00245	-1.58996	1.50707	-0.0828975
J5O10_00250	-0.250074	1.80305	1.55298
J5O10_00255	4.56795	-1.3027	3.26525
J5O10_00260	0.947758	1.24093	2.18869
J5O10_00265	-1.13705	2.6076	1.47054
J5O10_00270	-1.98354	3.75114	0
J5O10_00275	0	1.01966	-0.525604
J5O10_00280	-1.20612	0	2.10673
J5O10_00285	-3.1857	2.77885	-0.406854
J5O10_00290	-0.927652	2.80679	1.87914
J5O10_00295	0	2.80678	1.26153
J5O10_00300	-1.18076	0	2.13209
J5O10_00305	0	0	0
J5O10_00310	-0.619483	0.494871	-0.124612
J5O10_00315	-1.78869	2.38849	0.599792
J5O10_00320	-1.37294	1.20948	-0.163467
J5O10_00325	4.2073	-1.50611	2.70119
J5O10_00330	-1.07677	3.13098	2.05421
J5O10_00335	-1.18077	2.42048	1.23972
J5O10_00340	-0.0645897	1.41852	1.35393
J5O10_00345	-0.460792	1.07963	0.618837
J5O10_00350	-1.18077	1.4556	0.27483
J5O10_00355	0.825558	4.52899	5.35455
J5O10_00360	1.26239	2.32995	3.59234
J5O10_00365	2.04162	-0.31411	1.72751
J5O10_00370	2.81688	0.666109	3.48299
J5O10_00375	-1.18717	0	2.12569
J5O10_00380	2.67763	3.70163	6.37926
J5O10_00385	1.86167	-0.838708	1.02296
J5O10_00390	0.0611358	0.433796	0.494932	product=hypothetical protein;protein_id=PRJNA716140:J5O10_00390;transl_table=11;translation=length.137
J5O10_00395	0.822112	-0.119581	0.702531	eC_number=6.4.1.1;gO_function=GO:0004736 - pyruvate carboxylase activity [Evidence IEA],GO:0005524 - ATP binding [Evidence IEA],GO:0009374 - biotin binding [Evidence IEA],GO:0046872 - metal ion binding [Evidence IEA];gO_process=GO:0006090 - pyruvate metabolic process [Evidence IEA],GO:0006094 - gluconeogenesis [Evidence IEA];Name=J5O10_00395;Note=Derived by automated computational analysis using …
J5O10_00400	-1.02188	-1.94755	-2.96943	product=elongation factor G;protein_id=PRJNA716140:J5O10_00400;transl_table=11;translation=length.642
J5O10_00405	-0.325468	-0.168227	-0.493696	product=CtsR family transcriptional regulator;protein_id=PRJNA716140:J5O10_00405;transl_table=11;translation=length.154
J5O10_00410	1.67145	-1.71176	-0.0403022	product=UvrB/UvrC motif-containing protein;protein_id=PRJNA716140:J5O10_00410;transl_table=11;translation=length.164
J5O10_00415	1.33921	-1.58702	-0.247812	eC_number=2.7.14.1;gO_function=GO:0016301 - kinase activity [Evidence IEA];gO_process=GO:0046314 - phosphocreatine biosynthetic process [Evidence IEA];Name=J5O10_00415;Note=Derived by automated computational analysis using gene prediction method: Protein Homology.;codon_start=1;inference=COORDINATES: similar to AA sequence:RefSeq:WP_003421251.1;product=protein arginine kinase;protein_id=PRJNA7161…
J5O10_00420	2.02668	-1.55166	0.475027	product=ATP-dependent Clp protease ATP-binding subunit;protein_id=PRJNA716140:J5O10_00420;transl_table=11;translation=length.815
J5O10_00425	0.9681	-0.579621	0.388479	product=DNA repair protein RadA;protein_id=PRJNA716140:J5O10_00425;transl_table=11;translation=length.457
J5O10_00430	0.30984	-0.275336	0.0345047	eC_number=2.7.7.85;Name=disA;Note=Derived by automated computational analysis using gene prediction method: Protein Homology.;codon_start=1;inference=COORDINATES: similar to AA sequence:RefSeq:WP_004453975.1;locus_tag=J5O10_00430;product=DNA integrity scanning diadenylate cyclase DisA;protein_id=PRJNA716140:J5O10_00430;transl_table=11;translation=length.356
J5O10_00435	-0.077269	0.540002	0.462733	product=PIN/TRAM domain-containing protein;protein_id=PRJNA716140:J5O10_00435;transl_table=11;translation=length.364
J5O10_00440	-0.0843654	1.27555	1.19118	product=hypothetical protein;protein_id=PRJNA716140:J5O10_00440;transl_table=11;translation=length.725
J5O10_00445	-3.26917	1.47828	-1.79088	product=helix-turn-helix domain-containing protein;protein_id=PRJNA716140:J5O10_00445;transl_table=11;translation=length.283
J5O10_00450	-4.46804	3.56363	-0.904414	product=cellulase family glycosylhydrolase;protein_id=PRJNA716140:J5O10_00450;transl_table=11;translation=length.388
J5O10_00455	-4.30237	2.6062	-1.69617	product=glycoside hydrolase family 43 protein;protein_id=PRJNA716140:J5O10_00455;transl_table=11;translation=length.548
J5O10_00460	-2.52373	0.774673	-1.74906	product=MFS transporter;protein_id=PRJNA716140:J5O10_00460;transl_table=11;translation=length.457
J5O10_00465	-0.191115	-0.679294	-0.870409	product=ATP-binding protein;protein_id=PRJNA716140:J5O10_00465;transl_table=11;translation=length.254
J5O10_00470	-0.497654	-0.0047344	-0.502388	product=response regulator transcription factor;protein_id=PRJNA716140:J5O10_00470;transl_table=11;translation=length.244
J5O10_00475	-3.686	1.65525	-2.03075	product=aspartyl protease family protein;protein_id=PRJNA716140:J5O10_00475;transl_table=11;translation=length.483
J5O10_00480	-2.7451	3.75021	1.00511	product=sugar-binding transcriptional regulator;protein_id=PRJNA716140:J5O10_00480;transl_table=11;translation=length.317
J5O10_00485	-0.484598	1.62408	1.13949	product=thiamine pyrophosphate-dependent dehydrogenase E1 component subunit alpha;protein_id=PRJNA716140:J5O10_00485;transl_table=11;translation=length.320
J5O10_00490	0.39019	0.275654	0.665844	product=alpha-ketoacid dehydrogenase subunit beta;protein_id=PRJNA716140:J5O10_00490;transl_table=11;translation=length.328
J5O10_00495	0.554609	0.0738784	0.628488	product=2-oxo acid dehydrogenase subunit E2;protein_id=PRJNA716140:J5O10_00495;transl_table=11;translation=length.348
J5O10_00500	-0.468816	0.663241	0.194425	eC_number=1.8.1.4;gO_function=GO:0004148 - dihydrolipoyl dehydrogenase activity [Evidence IEA];gO_process=GO:0006096 - glycolytic process [Evidence IEA],GO:0045454 - cell redox homeostasis [Evidence IEA],GO:0051068 - dihydrolipoamide metabolic process [Evidence IEA];Name=lpdA;Note=Derived by automated computational analysis using gene prediction method: Protein Homology.;codon_start=1;inference=C…
J5O10_00505	-4.90326	3.73072	-1.17254	product=sigma 54-interacting transcriptional regulator;protein_id=PRJNA716140:J5O10_00505;transl_table=11;translation=length.982
J5O10_00510	-4.48615	3.35505	-1.1311	product=PTS sugar transporter subunit IIA;protein_id=PRJNA716140:J5O10_00510;transl_table=11;translation=length.154
J5O10_00515	3.07907	-3.54682	-0.467745	product=PTS sugar transporter subunit IIB;protein_id=PRJNA716140:J5O10_00515;transl_table=11;translation=length.95
J5O10_00520	-3.13441	2.38912	-0.745292	product=PTS galactitol transporter subunit IIC;protein_id=PRJNA716140:J5O10_00520;transl_table=11;translation=length.454
J5O10_00525	-4.96753	3.9102	-1.05733	product=hypothetical protein;protein_id=PRJNA716140:J5O10_00525;transl_table=11;translation=length.157
J5O10_00530	-2.91323	1.8174	-1.09583	product=class II aldolase/adducin family protein;protein_id=PRJNA716140:J5O10_00530;transl_table=11;translation=length.216
J5O10_00535	-1.60096	1.61942	0.0184696	eC_number=6.3.1.20;gO_function=GO:0017118 - lipoyltransferase activity [Evidence IEA];gO_process=GO:0036211 - protein modification process [Evidence IEA];Name=J5O10_00535;Note=Derived by automated computational analysis using gene prediction method: Protein Homology.;codon_start=1;inference=COORDINATES: similar to AA sequence:RefSeq:WP_003421208.1;product=lipoate--protein ligase;protein_id=PRJNA7…
J5O10_00540	-0.543146	-0.0323983	-0.575544	eC_number=2.7.7.60;gO_function=GO:0050518 - 2-C-methyl-D-erythritol 4-phosphate cytidylyltransferase activity [Evidence IEA];gO_process=GO:0019288 - isopentenyl diphosphate biosynthetic process%2C methylerythritol 4-phosphate pathway [Evidence IEA];Name=ispD;Note=Derived by automated computational analysis using gene prediction method: Protein Homology.;codon_start=1;inference=COORDINATES: simila…
J5O10_00545	0.575998	-0.788642	-0.212644	eC_number=4.6.1.12;gO_function=GO:0008685 - 2-C-methyl-D-erythritol 2%2C4-cyclodiphosphate synthase activity [Evidence IEA];gO_process=GO:0019288 - isopentenyl diphosphate biosynthetic process%2C methylerythritol 4-phosphate pathway [Evidence IEA];Name=ispF;Note=Derived by automated computational analysis using gene prediction method: Protein Homology.;codon_start=1;inference=COORDINATES: similar…
J5O10_00550	-0.236616	-0.105503	-0.342119	eC_number=6.1.1.15;gO_function=GO:0000166 - nucleotide binding [Evidence IEA],GO:0002161 - aminoacyl-tRNA editing activity [Evidence IEA],GO:0004812 - aminoacyl-tRNA ligase activity [Evidence IEA],GO:0004827 - proline-tRNA ligase activity [Evidence IEA],GO:0005524 - ATP binding [Evidence IEA];gO_process=GO:0006418 - tRNA aminoacylation for protein translation [Evidence IEA],GO:0006433 - prolyl-tR…
J5O10_00555	-0.544275	-0.370589	-0.914864	eC_number=6.1.1.15;gO_function=GO:0004827 - proline-tRNA ligase activity [Evidence IEA];gO_process=GO:0006433 - prolyl-tRNA aminoacylation [Evidence IEA];Name=proS;Note=Derived by automated computational analysis using gene prediction method: Protein Homology.;codon_start=1;inference=COORDINATES: similar to AA sequence:RefSeq:WP_009895182.1;locus_tag=J5O10_00555;product=proline--tRNA ligase;prote…
J5O10_00560	0.255233	0.213913	0.469146	eC_number=6.1.1.17;gO_component=GO:0009332 - glutamate-tRNA ligase complex [Evidence IEA];gO_function=GO:0004818 - glutamate-tRNA ligase activity [Evidence IEA];gO_process=GO:0006424 - glutamyl-tRNA aminoacylation [Evidence IEA];Name=gltX;Note=Derived by automated computational analysis using gene prediction method: Protein Homology.;codon_start=1;inference=COORDINATES: similar to AA sequence:Ref…
J5O10_00565	-2.2137	-0.211346	-2.42504	product=hypothetical protein;protein_id=PRJNA716140:J5O10_00565;transl_table=11;translation=length.51
J5O10_00570	-0.230819	-1.20654	-1.43736	eC_number=6.1.1.16;gO_component=GO:0005737 - cytoplasm [Evidence IEA];gO_function=GO:0004817 - cysteine-tRNA ligase activity [Evidence IEA];gO_process=GO:0006423 - cysteinyl-tRNA aminoacylation [Evidence IEA];Name=cysS;Note=Derived by automated computational analysis using gene prediction method: Protein Homology.;codon_start=1;inference=COORDINATES: similar to AA sequence:RefSeq:WP_009895184.1;l…
J5O10_00575	0.129048	-1.03274	-0.90369	product=Mini-ribonuclease 3;protein_id=PRJNA716140:J5O10_00575;transl_table=11;translation=length.131
J5O10_00580	0.758701	-0.663047	0.0956545	eC_number=2.1.1.148;gO_function=GO:0050797 - thymidylate synthase (FAD) activity [Evidence IEA];gO_process=GO:0009265 - 2'-deoxyribonucleotide biosynthetic process [Evidence IEA];Name=thyX;Note=Derived by automated computational analysis using gene prediction method: Protein Homology.;codon_start=1;inference=COORDINATES: similar to AA sequence:RefSeq:WP_010295382.1;locus_tag=J5O10_00580;product=F…
J5O10_00585	0.726475	-0.348315	0.37816	product=23S rRNA (guanosine(2251)-2'-O)-methyltransferase RlmB;protein_id=PRJNA716140:J5O10_00585;transl_table=11;translation=length.245
J5O10_00590	1.07176	-0.497338	0.574424	product=NYN domain-containing protein;protein_id=PRJNA716140:J5O10_00590;transl_table=11;translation=length.175
J5O10_00595	-0.493566	-0.569512	-1.06308	product=RNA polymerase sporulation sigma factor SigH;protein_id=PRJNA716140:J5O10_00595;transl_table=11;translation=length.215
J5O10_00600	-0.15674	-0.124216	-0.280956	product=elongation factor Tu;protein_id=PRJNA716140:J5O10_00600;transl_table=11;translation=length.397
J5O10_00605	0.823716	-0.566659	0.257057	product=50S ribosomal protein L33;protein_id=PRJNA716140:J5O10_00605;transl_table=11;translation=length.49
J5O10_00610	-0.163616	0.136798	-0.0268184	product=preprotein translocase subunit SecE;protein_id=PRJNA716140:J5O10_00610;transl_table=11;translation=length.73
J5O10_00615	0.146098	0.0920666	0.238165	product=transcription termination/antitermination protein NusG;protein_id=PRJNA716140:J5O10_00615;transl_table=11;translation=length.180
J5O10_00620	0.111619	-0.11135	0.00026904	product=50S ribosomal protein L11;protein_id=PRJNA716140:J5O10_00620;transl_table=11;translation=length.141
J5O10_00625	0.437501	-0.115191	0.32231	product=50S ribosomal protein L1;protein_id=PRJNA716140:J5O10_00625;transl_table=11;translation=length.232
J5O10_00630	-0.503394	0.209599	-0.293795	product=50S ribosomal protein L10;protein_id=PRJNA716140:J5O10_00630;transl_table=11;translation=length.168
J5O10_00635	0.535927	-0.0362352	0.499692	product=50S ribosomal protein L7/L12;protein_id=PRJNA716140:J5O10_00635;transl_table=11;translation=length.121
J5O10_00640	0.213024	-0.567652	-0.354628	product=SDR family oxidoreductase;protein_id=PRJNA716140:J5O10_00640;transl_table=11;translation=length.262
J5O10_00645	0.673246	-0.287368	0.385877	eC_number=2.7.7.6;gO_function=GO:0003677 - DNA binding [Evidence IEA],GO:0003899 - DNA-directed 5'-3' RNA polymerase activity [Evidence IEA],GO:0032549 - ribonucleoside binding [Evidence IEA];gO_process=GO:0006351 - DNA-templated transcription [Evidence IEA];Name=J5O10_00645;Note=Derived by automated computational analysis using gene prediction method: Protein Homology.;codon_start=1;inference=CO…
J5O10_00650	0.64817	-0.398964	0.249206	eC_number=2.7.7.6;gO_component=GO:0000345 - cytosolic DNA-directed RNA polymerase complex [Evidence IEA];gO_function=GO:0003899 - DNA-directed 5'-3' RNA polymerase activity [Evidence IEA];gO_process=GO:0006351 - DNA-templated transcription [Evidence IEA];Name=rpoC;Note=Derived by automated computational analysis using gene prediction method: Protein Homology.;codon_start=1;inference=COORDINATES: …
J5O10_00655	0.207343	-0.0423656	0.164977	product=30S ribosomal protein S12;protein_id=PRJNA716140:J5O10_00655;transl_table=11;translation=length.140
J5O10_00660	0.511285	-0.12914	0.382145	product=30S ribosomal protein S7;protein_id=PRJNA716140:J5O10_00660;transl_table=11;translation=length.156
J5O10_00665	0.554499	-0.204505	0.349995	product=elongation factor G;protein_id=PRJNA716140:J5O10_00665;transl_table=11;translation=length.688
J5O10_00670	0.168136	0.368262	0.536397	product=elongation factor Tu;protein_id=PRJNA716140:J5O10_00670;transl_table=11;translation=length.397
J5O10_00675	0.220402	-0.529184	-0.308781	product=30S ribosomal protein S10;protein_id=PRJNA716140:J5O10_00675;transl_table=11;translation=length.103
J5O10_00680	0.489614	-0.727449	-0.237835	product=50S ribosomal protein L3;protein_id=PRJNA716140:J5O10_00680;transl_table=11;translation=length.209
J5O10_00685	0.459933	-0.888687	-0.428754	product=50S ribosomal protein L4;protein_id=PRJNA716140:J5O10_00685;transl_table=11;translation=length.207
J5O10_00690	0.720452	-0.849777	-0.129324	product=50S ribosomal protein L23;protein_id=PRJNA716140:J5O10_00690;transl_table=11;translation=length.96
J5O10_00695	0.502136	-0.856957	-0.354821	product=50S ribosomal protein L2;protein_id=PRJNA716140:J5O10_00695;transl_table=11;translation=length.276
J5O10_00700	0.705256	-1.29828	-0.593021	product=30S ribosomal protein S19;protein_id=PRJNA716140:J5O10_00700;transl_table=11;translation=length.93
J5O10_00705	0.186658	-0.74958	-0.562922	product=50S ribosomal protein L22;protein_id=PRJNA716140:J5O10_00705;transl_table=11;translation=length.111
J5O10_00710	0.644046	-0.937039	-0.292992	product=30S ribosomal protein S3;protein_id=PRJNA716140:J5O10_00710;transl_table=11;translation=length.271
J5O10_00715	0.376392	-0.650789	-0.274397	product=50S ribosomal protein L16;protein_id=PRJNA716140:J5O10_00715;transl_table=11;translation=length.143
J5O10_00720	1.26095	-1.18575	0.0752085	product=50S ribosomal protein L29;protein_id=PRJNA716140:J5O10_00720;transl_table=11;translation=length.67
J5O10_00725	1.13909	-1.35539	-0.216298	product=30S ribosomal protein S17;protein_id=PRJNA716140:J5O10_00725;transl_table=11;translation=length.84
J5O10_00730	0.72767	-0.892288	-0.164617	product=50S ribosomal protein L14;protein_id=PRJNA716140:J5O10_00730;transl_table=11;translation=length.122
J5O10_00735	0.677582	-1.13695	-0.459368	product=50S ribosomal protein L24;protein_id=PRJNA716140:J5O10_00735;transl_table=11;translation=length.101
J5O10_00740	0.625254	-1.09786	-0.472605	product=50S ribosomal protein L5;protein_id=PRJNA716140:J5O10_00740;transl_table=11;translation=length.180
J5O10_00745	0.493335	-1.14252	-0.649186	product=type Z 30S ribosomal protein S14;protein_id=PRJNA716140:J5O10_00745;transl_table=11;translation=length.61
J5O10_00750	0.622921	-1.16396	-0.541043	product=30S ribosomal protein S8;protein_id=PRJNA716140:J5O10_00750;transl_table=11;translation=length.132
J5O10_00755	0.438098	-0.867418	-0.42932	product=50S ribosomal protein L6;protein_id=PRJNA716140:J5O10_00755;transl_table=11;translation=length.180
J5O10_00760	0.246398	-0.726155	-0.479756	product=50S ribosomal protein L18;protein_id=PRJNA716140:J5O10_00760;transl_table=11;translation=length.122
J5O10_00765	0.368116	-0.650308	-0.282192	product=30S ribosomal protein S5;protein_id=PRJNA716140:J5O10_00765;transl_table=11;translation=length.169
J5O10_00770	1.13512	-1.04454	0.0905841	product=50S ribosomal protein L30;protein_id=PRJNA716140:J5O10_00770;transl_table=11;translation=length.61
J5O10_00775	0.612515	-0.602198	0.0103167	product=50S ribosomal protein L15;protein_id=PRJNA716140:J5O10_00775;transl_table=11;translation=length.147
J5O10_00780	0.485903	-0.154931	0.330971	product=preprotein translocase subunit SecY;protein_id=PRJNA716140:J5O10_00780;transl_table=11;translation=length.422
J5O10_00785	0.529562	-0.283035	0.246527	eC_number=2.7.4.3;gO_function=GO:0005524 - ATP binding [Evidence IEA],GO:0016776 - phosphotransferase activity%2C phosphate group as acceptor [Evidence IEA],GO:0019205 - nucleobase-containing compound kinase activity [Evidence IEA];gO_process=GO:0006139 - nucleobase-containing compound metabolic process [Evidence IEA];Name=J5O10_00785;Note=Derived by automated computational analysis using gene pr…
J5O10_00790	0.664105	-0.379641	0.284463	eC_number=3.4.11.18;gO_process=GO:0036211 - protein modification process [Evidence IEA];Name=map;Note=Derived by automated computational analysis using gene prediction method: Protein Homology.;codon_start=1;inference=COORDINATES: similar to AA sequence:RefSeq:WP_003421130.1;locus_tag=J5O10_00790;product=type I methionyl aminopeptidase;protein_id=PRJNA716140:J5O10_00790;transl_table=11;translatio…
J5O10_00795	0.635389	-0.288512	0.346877	product=KOW domain-containing RNA-binding protein;protein_id=PRJNA716140:J5O10_00795;transl_table=11;translation=length.89
J5O10_00800	0.264285	0.0782442	0.342529	product=translation initiation factor IF-1;protein_id=PRJNA716140:J5O10_00800;transl_table=11;translation=length.72
J5O10_00805	0.0610047	-0.140064	-0.0790595	product=50S ribosomal protein L36;protein_id=PRJNA716140:J5O10_00805;transl_table=11;translation=length.37
J5O10_00810	0.432151	-0.460244	-0.0280935	product=30S ribosomal protein S13;protein_id=PRJNA716140:J5O10_00810;transl_table=11;translation=length.123
J5O10_00815	0.152963	-0.287423	-0.13446	product=30S ribosomal protein S11;protein_id=PRJNA716140:J5O10_00815;transl_table=11;translation=length.132
J5O10_00820	0.0954463	-0.0748554	0.0205909	product=30S ribosomal protein S4;protein_id=PRJNA716140:J5O10_00820;transl_table=11;translation=length.207
J5O10_00825	0.016333	0.0481478	0.0644808	eC_number=2.7.7.6;gO_function=GO:0003677 - DNA binding [Evidence IEA],GO:0003899 - DNA-directed 5'-3' RNA polymerase activity [Evidence IEA],GO:0046983 - protein dimerization activity [Evidence IEA];gO_process=GO:0006351 - DNA-templated transcription [Evidence IEA];Name=J5O10_00825;Note=Derived by automated computational analysis using gene prediction method: Protein Homology.;codon_start=1;infer…
J5O10_00830	0.157837	-0.423546	-0.265708	product=50S ribosomal protein L17;protein_id=PRJNA716140:J5O10_00830;transl_table=11;translation=length.113
J5O10_00835	0.395204	-0.025371	0.369833	product=energy-coupling factor transporter ATPase;protein_id=PRJNA716140:J5O10_00835;transl_table=11;translation=length.277
J5O10_00840	-0.0287049	0.548915	0.52021	eC_number=3.6.3.-;gO_process=GO:0055085 - transmembrane transport [Evidence IEA];Name=J5O10_00840;Note=Derived by automated computational analysis using gene prediction method: Protein Homology.;codon_start=1;inference=COORDINATES: similar to AA sequence:RefSeq:WP_003427735.1;product=energy-coupling factor transporter ATPase;protein_id=PRJNA716140:J5O10_00840;transl_table=11;translation=length.288
J5O10_00845	-0.120243	0.759429	0.639186	product=energy-coupling factor transporter transmembrane protein EcfT;protein_id=PRJNA716140:J5O10_00845;transl_table=11;translation=length.267
J5O10_00850	0.117254	0.426066	0.54332	eC_number=5.4.99.12;gO_function=GO:0009982 - pseudouridine synthase activity [Evidence IEA];gO_process=GO:0006400 - tRNA modification [Evidence IEA];Name=truA;Note=Derived by automated computational analysis using gene prediction method: Protein Homology.;codon_start=1;inference=COORDINATES: similar to AA sequence:RefSeq:WP_003514691.1;locus_tag=J5O10_00850;product=tRNA pseudouridine(38-40) synth…
J5O10_00855	0.0459619	0.0475356	0.0934974	product=50S ribosomal protein L13;protein_id=PRJNA716140:J5O10_00855;transl_table=11;translation=length.143
J5O10_00860	0.927111	0.177355	1.10447	product=30S ribosomal protein S9;protein_id=PRJNA716140:J5O10_00860;transl_table=11;translation=length.130
J5O10_00865	-0.645493	-2.11315	-2.75865	eC_number=3.5.1.28;gO_function=GO:0008745 - N-acetylmuramoyl-L-alanine amidase activity [Evidence IEA];gO_process=GO:0030436 - asexual sporulation [Evidence IEA];Name=cwlD;Note=Derived by automated computational analysis using gene prediction method: Protein Homology.;codon_start=1;inference=COORDINATES: similar to AA sequence:RefSeq:WP_011860636.1;locus_tag=J5O10_00865;product=N-acetylmuramoyl-L…
J5O10_00870	-1.02107	2.55747	1.5364
J5O10_00875	-0.145029	1.73516	1.59013
J5O10_00880	-1.41464	3.28281	1.86817
J5O10_00885	1.8878	1.5724	3.4602
J5O10_00890	-0.416379	1.14228	0.725906
J5O10_00895	0	0	0
J5O10_00900	-0.927648	0	2.38521
J5O10_00905	-0.619463	0	2.69339
J5O10_00910	-5.51764	5.65016	0.132522
J5O10_00915	1.27688	1.355	2.63188
J5O10_00920	-0.91123	2.79368	1.88245
J5O10_00925	-0.449524	1.44663	0.997102
J5O10_00930	-0.927652	2.80679	1.87914
J5O10_00935	-0.573342	2.15129	1.57794
J5O10_00940	-1.17297	1.98869	0.815729
J5O10_00945	3.09417	-1.03147	2.0627
J5O10_00950	2.9624	0.898566	3.86096
J5O10_00955	2.34952	-0.035442	2.31407
J5O10_00960	-1.20216	2.38249	1.18032
J5O10_00965	-0.0118707	2.8493	2.83743
J5O10_00970	-3.23152	5.81302	2.5815
J5O10_00975	0.836119	-0.452944	0.383175
J5O10_00980	0.307418	3.16228	3.46969
J5O10_00985	2.06291	1.91378	3.97669
J5O10_00990	-0.902329	3.14792	2.2456
J5O10_00995	1.50522	-1.35497	0.150245
J5O10_01000	-0.514761	0.361446	-0.153315	product=pyridoxal phosphate-dependent aminotransferase;protein_id=PRJNA716140:J5O10_01000;transl_table=11;translation=length.394
J5O10_01005	0.454247	0.0991728	0.55342	eC_number=1.17.4.2;gO_function=GO:0008998 - ribonucleoside-triphosphate reductase activity [Evidence IEA];gO_process=GO:0006260 - DNA replication [Evidence IEA];Name=J5O10_01005;Note=Derived by automated computational analysis using gene prediction method: Protein Homology.;codon_start=1;inference=COORDINATES: similar to AA sequence:RefSeq:WP_016728903.1;product=anaerobic ribonucleoside triphosph…
J5O10_01010	0.910643	-0.473653	0.43699	product=anaerobic ribonucleoside-triphosphate reductase activating protein;protein_id=PRJNA716140:J5O10_01010;transl_table=11;translation=length.179
J5O10_01015	-1.18173	2.71525	1.53353
J5O10_01020	-0.287421	0.785577	0.498156
J5O10_01025	-1.03415	3.38443	2.35028
J5O10_01030	3.2551	-1.23918	2.01592
J5O10_01035	-0.463676	0	2.84918
J5O10_01040	-1.24781	1.13601	-0.111805
J5O10_01045	-0.65396	3.30472	2.65076
J5O10_01050	-1.18076	0	2.13209
J5O10_01055	-0.823189	2.69463	1.87144
J5O10_01060	0.586252	-0.224314	0.361938
J5O10_01065	-0.071616	2.67983	2.60821
J5O10_01070	-1.18719	0.186049	-1.00114
J5O10_01075	-6.88834	8.14989	1.26156
J5O10_01080	0	0	0
J5O10_01085	-0.731355	0	2.5815
J5O10_01090	-0.946595	0	2.36626
J5O10_01095	0	-0.984912	-2.53019
J5O10_01100	-0.90331	1.70372	0.80041
J5O10_01105	-1.46113	3.6212	2.16007
J5O10_01110	-0.779381	0.685894	-0.0934868	eC_number=2.7.7.85;gO_function=GO:0004016 - adenylate cyclase activity [Evidence IEA];Name=cdaA;Note=Derived by automated computational analysis using gene prediction method: Protein Homology.;codon_start=1;inference=COORDINATES: similar to AA sequence:RefSeq:WP_003420697.1;locus_tag=J5O10_01110;product=diadenylate cyclase CdaA;protein_id=PRJNA716140:J5O10_01110;transl_table=11;translation=length…
J5O10_01115	-1.10029	0.692833	-0.407454	product=CdaR family protein;protein_id=PRJNA716140:J5O10_01115;transl_table=11;translation=length.393
J5O10_01120	0.59795	-0.244865	0.353085	eC_number=2.3.1.19;gO_function=GO:0050182 - phosphate butyryltransferase activity [Evidence IEA];gO_process=GO:0006113 - fermentation [Evidence IEA];Name=ptb;Note=Derived by automated computational analysis using gene prediction method: Protein Homology.;codon_start=1;inference=COORDINATES: similar to AA sequence:RefSeq:WP_003425473.1;locus_tag=J5O10_01120;product=phosphate butyryltransferase;pro…
J5O10_01125	0.71745	-0.0849875	0.632463	eC_number=2.7.2.7;gO_function=GO:0047761 - butyrate kinase activity [Evidence IEA];gO_process=GO:0006113 - fermentation [Evidence IEA];Name=buk;Note=Derived by automated computational analysis using gene prediction method: Protein Homology.;codon_start=1;inference=COORDINATES: similar to AA sequence:RefSeq:WP_003420702.1;locus_tag=J5O10_01125;product=butyrate kinase;protein_id=PRJNA716140:J5O10_0…
J5O10_01130	0.420439	-0.0058201	0.414619	product=ATP-binding protein;protein_id=PRJNA716140:J5O10_01130;transl_table=11;translation=length.225
J5O10_01135	0.0246993	0.2629	0.287599	product=4Fe-4S binding protein;protein_id=PRJNA716140:J5O10_01135;transl_table=11;translation=length.71
J5O10_01140	0.144629	0.682775	0.827404	product=3-methyl-2-oxobutanoate dehydrogenase subunit VorB;protein_id=PRJNA716140:J5O10_01140;transl_table=11;translation=length.359
J5O10_01145	0.152736	0.603398	0.756134	product=thiamine pyrophosphate-dependent enzyme;protein_id=PRJNA716140:J5O10_01145;transl_table=11;translation=length.250
J5O10_01150	-0.0087314	0.961656	0.952924	product=2-oxoacid:acceptor oxidoreductase family protein;protein_id=PRJNA716140:J5O10_01150;transl_table=11;translation=length.185
J5O10_01155	0.38494	-0.0510362	0.333904	eC_number=5.4.2.10;gO_function=GO:0008966 - phosphoglucosamine mutase activity [Evidence IEA];gO_process=GO:0009103 - lipopolysaccharide biosynthetic process [Evidence IEA],GO:0009252 - peptidoglycan biosynthetic process [Evidence IEA];Name=glmM;Note=Derived by automated computational analysis using gene prediction method: Protein Homology.;codon_start=1;inference=COORDINATES: similar to AA seque…
J5O10_01160	0.361659	-0.755646	-0.393987	eC_number=2.6.1.16;gO_function=GO:0004360 - glutamine-fructose-6-phosphate transaminase (isomerizing) activity [Evidence IEA];gO_process=GO:0006040 - amino sugar metabolic process [Evidence IEA],GO:0009252 - peptidoglycan biosynthetic process [Evidence IEA];Name=glmS;Note=Derived by automated computational analysis using gene prediction method: Protein Homology.;codon_start=1;inference=COORDINATE…
J5O10_01165	0.760629	-0.482909	0.27772	product=rhodanese-like domain-containing protein;protein_id=PRJNA716140:J5O10_01165;transl_table=11;translation=length.431
J5O10_01170	0.498295	0.077913	0.576208	product=YwmB family TATA-box binding protein;protein_id=PRJNA716140:J5O10_01170;transl_table=11;translation=length.245
J5O10_01175	0.367689	-1.25555	-0.88786	eC_number=2.5.1.7;gO_function=GO:0008760 - UDP-N-acetylglucosamine 1-carboxyvinyltransferase activity [Evidence IEA];gO_process=GO:0009252 - peptidoglycan biosynthetic process [Evidence IEA];Name=murA;Note=Derived by automated computational analysis using gene prediction method: Protein Homology.;codon_start=1;inference=COORDINATES: similar to AA sequence:RefSeq:WP_003420721.1;locus_tag=J5O10_011…
J5O10_01180	0.895957	-1.712	-0.816041	product=stage II sporulation protein D;protein_id=PRJNA716140:J5O10_01180;transl_table=11;translation=length.354
J5O10_01185	0.127156	-2.91135	-2.7842	product=M23 family metallopeptidase;protein_id=PRJNA716140:J5O10_01185;transl_table=11;translation=length.222
J5O10_01190	-1.68133	-4.26056	-5.94189	product=sporulation transcriptional regulator SpoIIID;protein_id=PRJNA716140:J5O10_01190;transl_table=11;translation=length.86
J5O10_01195	-1.12673	0.850634	-0.276094	product=rod shape-determining protein;protein_id=PRJNA716140:J5O10_01195;transl_table=11;translation=length.339
J5O10_01200	-0.474259	0.00685856	-0.467401	eC_number=4.2.1.59;Name=fabZ;Note=Derived by automated computational analysis using gene prediction method: Protein Homology.;codon_start=1;inference=COORDINATES: similar to AA sequence:RefSeq:WP_003425446.1;locus_tag=J5O10_01200;product=3-hydroxyacyl-ACP dehydratase FabZ;protein_id=PRJNA716140:J5O10_01200;transl_table=11;translation=length.142
J5O10_01205	-1.5522	-3.87891	-5.43111	product=spore protease YyaC;protein_id=PRJNA716140:J5O10_01205;transl_table=11;translation=length.169
J5O10_01210	-0.99735	0.812009	-0.185341	eC_number=2.5.1.6;gO_function=GO:0004478 - methionine adenosyltransferase activity [Evidence IEA];gO_process=GO:0006556 - S-adenosylmethionine biosynthetic process [Evidence IEA];Name=metK;Note=Derived by automated computational analysis using gene prediction method: Protein Homology.;codon_start=1;inference=COORDINATES: similar to AA sequence:RefSeq:WP_003432462.1;locus_tag=J5O10_01210;product=m…
J5O10_01215	-1.30188	-2.89582	-4.1977	product=hypothetical protein;protein_id=PRJNA716140:J5O10_01215;transl_table=11;translation=length.365
J5O10_01220	-0.89414	0.267679	-0.62646	product=ATP-dependent RecD-like DNA helicase;protein_id=PRJNA716140:J5O10_01220;transl_table=11;translation=length.739
J5O10_01225	-1.01876	1.16826	0.149493	product=ComF family protein;protein_id=PRJNA716140:J5O10_01225;transl_table=11;translation=length.260
J5O10_01230	-2.68632	0.872259	-1.81406	product=PTS sugar transporter subunit IIA;protein_id=PRJNA716140:J5O10_01230;transl_table=11;translation=length.637
J5O10_01235	-5.78785	4.72602	-1.06183	product=PTS lactose/cellobiose transporter subunit IIA;protein_id=PRJNA716140:J5O10_01235;transl_table=11;translation=length.102
J5O10_01240	-3.19959	3.83337	0.633775	product=PTS sugar transporter subunit IIB;protein_id=PRJNA716140:J5O10_01240;transl_table=11;translation=length.108
J5O10_01245	-3.03691	1.49636	-1.54055	eC_number=2.7.1.205;gO_function=GO:0008982 - protein-N(PI)-phosphohistidine-sugar phosphotransferase activity [Evidence IEA],GO:0019191 - cellobiose transmembrane transporter activity [Evidence IEA];gO_process=GO:0009401 - phosphoenolpyruvate-dependent sugar phosphotransferase system [Evidence IEA];Name=celB;Note=Derived by automated computational analysis using gene prediction method: Protein Ho…
J5O10_01250	-0.266771	2.08062	1.81385	product=glycine/betaine/sarcosine/D-proline family reductase selenoprotein B;protein_id=PRJNA716140:J5O10_01250;transl_table=11;translation=length.172
J5O10_01255	-4.58655	3.84604	-0.740507	product=N(4)-(beta-N-acetylglucosaminyl)-L-asparaginase;protein_id=PRJNA716140:J5O10_01255;transl_table=11;translation=length.319
J5O10_01260	-3.967	4.99172	1.02473	eC_number=3.4.13.-;gO_function=GO:0008270 - zinc ion binding [Evidence IEA],GO:0016805 - dipeptidase activity [Evidence IEA];Name=J5O10_01260;Note=Derived by automated computational analysis using gene prediction method: Protein Homology.;codon_start=1;inference=COORDINATES: similar to AA sequence:RefSeq:WP_011860644.1;product=Sapep family Mn(2+)-dependent dipeptidase;protein_id=PRJNA716140:J5O10…
J5O10_01265	-1.15405	2.12868	0.974623	product=copper homeostasis protein CutC;protein_id=PRJNA716140:J5O10_01265;transl_table=11;translation=length.224
J5O10_01270	-1.57948	-0.451141	-2.03062	product=ribosome-associated translation inhibitor RaiA;protein_id=PRJNA716140:J5O10_01270;transl_table=11;translation=length.183
J5O10_01275	0.0535358	-0.110839	-0.0573029	product=preprotein translocase subunit SecA;protein_id=PRJNA716140:J5O10_01275;transl_table=11;translation=length.891
J5O10_01280	0.632179	-0.592103	0.0400757	product=peptide chain release factor 2;protein_id=PRJNA716140:J5O10_01280;ribosomal_slippage=_no_value;transl_table=11;translation=length.368
J5O10_01285	-0.0687903	0.29406	0.22527	product=RNA-binding transcriptional accessory protein;protein_id=PRJNA716140:J5O10_01285;transl_table=11;translation=length.713
J5O10_01290	0.483514	-1.04751	-0.564001	product=amidohydrolase;protein_id=PRJNA716140:J5O10_01290;transl_table=11;translation=length.388
J5O10_01295	-1.21656	-0.297113	-1.51367	product=ECF transporter S component;protein_id=PRJNA716140:J5O10_01295;transl_table=11;translation=length.201
J5O10_01300	-1.17305	-0.18133	-1.35438	product=DUF4116 domain-containing protein;protein_id=PRJNA716140:J5O10_01300;transl_table=11;translation=length.346
J5O10_01305	-1.04694	0.629499	-0.417442	product=tRNA (adenosine(37)-N6)-threonylcarbamoyltransferase complex ATPase subunit type 1 TsaE;protein_id=PRJNA716140:J5O10_01305;transl_table=11;translation=length.150
J5O10_01310	0.0926223	-0.322927	-0.230304	eC_number=2.3.1.234;gO_function=GO:0003725 - double-stranded RNA binding [Evidence IEA];gO_process=GO:0006400 - tRNA modification [Evidence IEA];Name=tsaB;Note=Derived by automated computational analysis using gene prediction method: Protein Homology.;codon_start=1;inference=COORDINATES: similar to AA sequence:RefSeq:WP_011860649.1;locus_tag=J5O10_01310;product=tRNA (adenosine(37)-N6)-threonylcar…
J5O10_01315	0.957134	-1.38111	-0.42398	eC_number=2.3.1.266;gO_function=GO:0008999 - peptide-alanine-alpha-N-acetyltransferase activity [Evidence IEA];gO_process=GO:0036211 - protein modification process [Evidence IEA],GO:0042254 - ribosome biogenesis [Evidence IEA];Name=rimI;Note=Derived by automated computational analysis using gene prediction method: Protein Homology.;codon_start=1;inference=COORDINATES: similar to AA sequence:RefSe…
J5O10_01320	-0.401662	0.205843	-0.195819	eC_number=2.3.1.234;gO_process=GO:0006400 - tRNA modification [Evidence IEA];Name=tsaD;Note=Derived by automated computational analysis using gene prediction method: Protein Homology.;codon_start=1;inference=COORDINATES: similar to AA sequence:RefSeq:WP_011860650.1;locus_tag=J5O10_01320;product=tRNA (adenosine(37)-N6)-threonylcarbamoyltransferase complex transferase subunit TsaD;protein_id=PRJNA7…
J5O10_01325	-0.105491	-1.0646	-1.17009	eC_number=4.1.1.83;gO_function=GO:0003824 - catalytic activity [Evidence IEA];Name=hpdB;Note=Derived by automated computational analysis using gene prediction method: Protein Homology.;codon_start=1;inference=COORDINATES: similar to AA sequence:RefSeq:WP_016729211.1;locus_tag=J5O10_01325;product=4-hydroxyphenylacetate decarboxylase large subunit;protein_id=PRJNA716140:J5O10_01325;transl_table=11;…
J5O10_01330	-0.0096207	-0.900584	-0.910205	eC_number=4.1.1.83;Name=hpdC;Note=Derived by automated computational analysis using gene prediction method: Protein Homology.;codon_start=1;inference=COORDINATES: similar to AA sequence:RefSeq:WP_003420806.1;locus_tag=J5O10_01330;product=4-hydroxyphenylacetate decarboxylase small subunit;protein_id=PRJNA716140:J5O10_01330;transl_table=11;translation=length.85
J5O10_01335	0.302254	-1.51345	-1.21119	product=4-hydroxyphenylacetate decarboxylase activase;protein_id=PRJNA716140:J5O10_01335;transl_table=11;translation=length.316
J5O10_01340	-2.80499	1.07169	-1.7333	product=hypothetical protein;protein_id=PRJNA716140:J5O10_01340;transl_table=11;translation=length.78
J5O10_01345	-1.18678	0.887832	-0.298943	product=CPBP family intramembrane metalloprotease;protein_id=PRJNA716140:J5O10_01345;transl_table=11;translation=length.323
J5O10_01350	-4.18147	1.96134	-2.22013	product=VOC family protein;protein_id=PRJNA716140:J5O10_01350;transl_table=11;translation=length.155
J5O10_01355	-2.83879	1.70079	-1.138	product=hypothetical protein;protein_id=PRJNA716140:J5O10_01355;transl_table=11;translation=length.64
J5O10_01360	-4.05192	2.38452	-1.66739
J5O10_01365	-1.06255	1.86345	0.800896	product=cyclic nucleotide-binding domain-containing protein;protein_id=PRJNA716140:J5O10_01365;transl_table=11;translation=length.217
J5O10_01370	-0.541932	1.17916	0.637225	product=MATE family efflux transporter;protein_id=PRJNA716140:J5O10_01370;transl_table=11;translation=length.458
J5O10_01375	0.0834741	0.869104	0.952578	product=ATP-binding cassette domain-containing protein;protein_id=PRJNA716140:J5O10_01375;transl_table=11;translation=length.637
J5O10_01380	-0.663868	0.818852	0.154985	product=redox-sensing transcriptional repressor Rex;protein_id=PRJNA716140:J5O10_01380;transl_table=11;translation=length.210
J5O10_01385	-0.732928	-0.350307	-1.08324	product=FmdE family protein;protein_id=PRJNA716140:J5O10_01385;transl_table=11;translation=length.179
J5O10_01390	0.215276	1.87549	2.09077	product=4Fe-4S binding protein;protein_id=PRJNA716140:J5O10_01390;transl_table=11;translation=length.56
J5O10_01395	-0.873129	0.242542	-0.630587	product=CapA family protein;protein_id=PRJNA716140:J5O10_01395;transl_table=11;translation=length.355
J5O10_01400	1.03958	-1.36958	-0.329993	eC_number=1.2.7.4;gO_function=GO:0018492 - carbon-monoxide dehydrogenase (acceptor) activity [Evidence IEA];Name=cooS;Note=Derived by automated computational analysis using gene prediction method: Protein Homology.;codon_start=1;inference=COORDINATES: similar to AA sequence:RefSeq:WP_009888019.1;locus_tag=J5O10_01400;product=anaerobic carbon-monoxide dehydrogenase catalytic subunit;protein_id=PRJ…
J5O10_01405	1.26787	-1.57948	-0.311607	product=4Fe-4S dicluster domain-containing protein;protein_id=PRJNA716140:J5O10_01405;transl_table=11;translation=length.157
J5O10_01410	1.4836	-1.71193	-0.22833	product=FAD-dependent oxidoreductase;protein_id=PRJNA716140:J5O10_01410;transl_table=11;translation=length.408
J5O10_01415	-0.738484	0.164138	-0.574346	product=cyclopropane-fatty-acyl-phospholipid synthase family protein;protein_id=PRJNA716140:J5O10_01415;transl_table=11;translation=length.395
J5O10_01420	-0.546227	0.407867	-0.13836	product=helicase RepA family protein;protein_id=PRJNA716140:J5O10_01420;transl_table=11;translation=length.32
J5O10_01425	-0.725418	2.19107	1.46565
J5O10_01430	-0.152462	-0.563454	-0.715916
J5O10_01435	0.378223	-0.0770293	0.301194	product=ATP-binding protein;protein_id=PRJNA716140:J5O10_01435;transl_table=11;translation=length.200
J5O10_01440	-0.161141	0.484379	0.323239	eC_number=1.4.1.2;Name=gluD;Note=Derived by automated computational analysis using gene prediction method: Protein Homology.;codon_start=1;inference=COORDINATES: similar to AA sequence:RefSeq:WP_003420866.1;locus_tag=J5O10_01440;product=NAD-specific glutamate dehydrogenase;protein_id=PRJNA716140:J5O10_01440;transl_table=11;translation=length.421
J5O10_01445	0.982537	0.296865	1.2794	product=M56 family metallopeptidase;protein_id=PRJNA716140:J5O10_01445;transl_table=11;translation=length.379
J5O10_01450	0.213343	0.236132	0.449475	product=NlpC/P60 family protein;protein_id=PRJNA716140:J5O10_01450;transl_table=11;translation=length.340
J5O10_01455	-0.382042	0.0298614	-0.35218	eC_number=2.1.3.2;gO_function=GO:0004070 - aspartate carbamoyltransferase activity [Evidence IEA];gO_process=GO:0009220 - pyrimidine ribonucleotide biosynthetic process [Evidence IEA];Name=pyrB;Note=Derived by automated computational analysis using gene prediction method: Protein Homology.;codon_start=1;inference=COORDINATES: similar to AA sequence:RefSeq:WP_003434504.1;locus_tag=J5O10_01455;prod…
J5O10_01460	-2.53152	1.81961	-0.711913	product=dihydroorotate dehydrogenase electron transfer subunit;protein_id=PRJNA716140:J5O10_01460;transl_table=11;translation=length.230
J5O10_01465	-0.615021	0.879786	0.264766	eC_number=1.3.1.14;gO_function=GO:0004152 - dihydroorotate dehydrogenase activity [Evidence IEA];gO_process=GO:0006221 - pyrimidine nucleotide biosynthetic process [Evidence IEA];Name=J5O10_01465;Note=Derived by automated computational analysis using gene prediction method: Protein Homology.;codon_start=1;inference=COORDINATES: similar to AA sequence:RefSeq:WP_011860662.1;product=dihydroorotate d…
J5O10_01470	-1.46606	0.717773	-0.748287	eC_number=2.4.2.10;gO_function=GO:0004588 - orotate phosphoribosyltransferase activity [Evidence IEA];gO_process=GO:0009220 - pyrimidine ribonucleotide biosynthetic process [Evidence IEA];Name=pyrE;Note=Derived by automated computational analysis using gene prediction method: Protein Homology.;codon_start=1;inference=COORDINATES: similar to AA sequence:RefSeq:WP_003420885.1;locus_tag=J5O10_01470;…
J5O10_01475	-1.24896	0.86294	-0.386024	product=ketopantoate reductase family protein;protein_id=PRJNA716140:J5O10_01475;transl_table=11;translation=length.308
J5O10_01480	-0.603434	1.70184	1.09841	product=LysR family transcriptional regulator;protein_id=PRJNA716140:J5O10_01480;transl_table=11;translation=length.296
J5O10_01485	-2.10286	1.3128	-0.790068	product=putative sulfate exporter family transporter;protein_id=PRJNA716140:J5O10_01485;transl_table=11;translation=length.343
J5O10_01490	0.00633377	0.538074	0.544408	product=8-oxoguanine DNA glycosylase;protein_id=PRJNA716140:J5O10_01490;transl_table=11;translation=length.291
J5O10_01495	0.256519	-0.652885	-0.396366	product=cardiolipin synthase;protein_id=PRJNA716140:J5O10_01495;transl_table=11;translation=length.496
J5O10_01500	0.425909	0.553721	0.979629	product=co-chaperone GroES;protein_id=PRJNA716140:J5O10_01500;transl_table=11;translation=length.94
J5O10_01505	0.725656	0.186108	0.911764	product=chaperonin GroEL;protein_id=PRJNA716140:J5O10_01505;transl_table=11;translation=length.542
J5O10_01510	0.0367402	0.546667	0.583407	product=nickel pincer cofactor biosynthesis protein LarB;protein_id=PRJNA716140:J5O10_01510;transl_table=11;translation=length.246
J5O10_01515	-0.0116874	-2.60644	-2.61813
J5O10_01520	-0.112861	0.513411	0.40055	eC_number=6.3.5.2;gO_function=GO:0003922 - GMP synthase (glutamine-hydrolyzing) activity [Evidence IEA],GO:0005524 - ATP binding [Evidence IEA],GO:0016462 - pyrophosphatase activity [Evidence IEA];gO_process=GO:0006177 - GMP biosynthetic process [Evidence IEA];Name=guaA;Note=Derived by automated computational analysis using gene prediction method: Protein Homology.;codon_start=1;inference=COORDIN…
J5O10_01525	0.452122	-0.122954	0.329168	product=hypothetical protein;protein_id=PRJNA716140:J5O10_01525;transl_table=11;translation=length.136
J5O10_01530	-1.89592	0.564607	-1.33132	product=hypothetical protein;protein_id=PRJNA716140:J5O10_01530;transl_table=11;translation=length.63
J5O10_01535	0.0447243	0.284655	0.32938	product=GNAT family N-acetyltransferase;protein_id=PRJNA716140:J5O10_01535;transl_table=11;translation=length.190
J5O10_01540	-1.73749	1.23962	-0.497875	product=hypothetical protein;protein_id=PRJNA716140:J5O10_01540;transl_table=11;translation=length.68
J5O10_01545	-0.553732	1.88561	1.33187
J5O10_01550	-0.249445	-0.378107	-0.627552
J5O10_01555	-0.860933	0.0597401	-0.801193	product=metallophosphoesterase;protein_id=PRJNA716140:J5O10_01555;transl_table=11;translation=length.387
J5O10_01560	-0.567992	1.77597	1.20798	product=LysR family transcriptional regulator;protein_id=PRJNA716140:J5O10_01560;transl_table=11;translation=length.291
J5O10_01565	-2.33084	1.86687	-0.463965	product=chromate transporter;protein_id=PRJNA716140:J5O10_01565;transl_table=11;translation=length.187
J5O10_01570	-2.86559	1.0764	-1.78919	product=chromate transporter;protein_id=PRJNA716140:J5O10_01570;transl_table=11;translation=length.188
J5O10_01575	-1.39737	-0.0109138	-1.40829	product=alpha/beta hydrolase;protein_id=PRJNA716140:J5O10_01575;transl_table=11;translation=length.277
J5O10_01580	-3.23966	1.82854	-1.41112	product=excinuclease ABC subunit UvrA;protein_id=PRJNA716140:J5O10_01580;transl_table=11;translation=length.1142
J5O10_01585	-0.0381505	0.226486	0.188335	product=EAL domain-containing protein;protein_id=PRJNA716140:J5O10_01585;transl_table=11;translation=length.742
J5O10_01590	-2.3655	3.04475	0.679251	product=PTS sugar transporter subunit IIA;protein_id=PRJNA716140:J5O10_01590;transl_table=11;translation=length.676
J5O10_01595	-3.9763	5.06395	1.08766	eC_number=2.7.1.202;gO_component=GO:0016020 - membrane [Evidence IEA];gO_function=GO:0008982 - protein-N(PI)-phosphohistidine-sugar phosphotransferase activity [Evidence IEA];gO_process=GO:0009401 - phosphoenolpyruvate-dependent sugar phosphotransferase system [Evidence IEA];Name=J5O10_01595;Note=Derived by automated computational analysis using gene prediction method: Protein Homology.;codon_sta…
J5O10_01600	-0.856185	2.19189	1.33571	product=PTS fructose transporter subunit EIIC;protein_id=PRJNA716140:J5O10_01600;transl_table=11;translation=length.351
J5O10_01605	-3.28579	3.29117	0.00538816	eC_number=2.7.1.202;gO_function=GO:0022877 - protein-N(PI)-phosphohistidine-fructose phosphotransferase system transporter activity [Evidence IEA];gO_process=GO:0009401 - phosphoenolpyruvate-dependent sugar phosphotransferase system [Evidence IEA];Name=J5O10_01605;Note=Derived by automated computational analysis using gene prediction method: Protein Homology.;codon_start=1;inference=COORDINATES: …
J5O10_01610	-4.48342	3.95298	-0.530432	product=class II D-tagatose-bisphosphate aldolase%2C non-catalytic subunit;protein_id=PRJNA716140:J5O10_01610;transl_table=11;translation=length.421
J5O10_01615	-0.801205	1.47851	0.677306	product=HAD family hydrolase;protein_id=PRJNA716140:J5O10_01615;transl_table=11;translation=length.237
J5O10_01620	-1.90801	-4.40893	-6.31694	product=spore coat protein;protein_id=PRJNA716140:J5O10_01620;transl_table=11;translation=length.97
J5O10_01625	-0.0876854	-5.05132	-5.139	product=hypothetical protein;protein_id=PRJNA716140:J5O10_01625;transl_table=11;translation=length.71
J5O10_01630	-4.56226	2.58809	-1.97417	product=nitroreductase family protein;protein_id=PRJNA716140:J5O10_01630;transl_table=11;translation=length.170
J5O10_01635	0.170857	0.746243	0.9171	eC_number=4.1.1.21,5.4.99.18;gO_component=GO:0009320 - phosphoribosylaminoimidazole carboxylase complex [Evidence IEA];gO_function=GO:0004638 - phosphoribosylaminoimidazole carboxylase activity [Evidence IEA];gO_process=GO:0009152 - purine ribonucleotide biosynthetic process [Evidence IEA];Name=purE;Note=Derived by automated computational analysis using gene prediction method: Protein Homology.;c…
J5O10_01640	-0.540469	0.077555	-0.462913	eC_number=6.3.2.6;gO_function=GO:0004639 - phosphoribosylaminoimidazolesuccinocarboxamide synthase activity [Evidence IEA];gO_process=GO:0006164 - purine nucleotide biosynthetic process [Evidence IEA];Name=J5O10_01640;Note=Derived by automated computational analysis using gene prediction method: Protein Homology.;codon_start=1;inference=COORDINATES: similar to AA sequence:RefSeq:WP_003447546.1;pr…
J5O10_01645	-0.664935	-0.025164	-0.690099	eC_number=2.4.2.14;gO_function=GO:0004044 - amidophosphoribosyltransferase activity [Evidence IEA];gO_process=GO:0009152 - purine ribonucleotide biosynthetic process [Evidence IEA];Name=purF;Note=Derived by automated computational analysis using gene prediction method: Protein Homology.;codon_start=1;inference=COORDINATES: similar to AA sequence:RefSeq:WP_003425288.1;locus_tag=J5O10_01645;product…
J5O10_01650	-0.134326	-0.111958	-0.246284	eC_number=6.3.3.1;gO_function=GO:0004641 - phosphoribosylformylglycinamidine cyclo-ligase activity [Evidence IEA];gO_process=GO:0006189 - 'de novo' IMP biosynthetic process [Evidence IEA],GO:0009152 - purine ribonucleotide biosynthetic process [Evidence IEA];Name=purM;Note=Derived by automated computational analysis using gene prediction method: Protein Homology.;codon_start=1;inference=COORDINAT…
J5O10_01655	-0.156997	-0.130914	-0.287911	eC_number=2.1.2.2;gO_function=GO:0004644 - phosphoribosylglycinamide formyltransferase activity [Evidence IEA];gO_process=GO:0009152 - purine ribonucleotide biosynthetic process [Evidence IEA];Name=purN;Note=Derived by automated computational analysis using gene prediction method: Protein Homology.;codon_start=1;inference=COORDINATES: similar to AA sequence:RefSeq:WP_003420972.1;locus_tag=J5O10_0…
J5O10_01660	0.393378	-0.650185	-0.256807	eC_number=2.1.2.3,3.5.4.10;gO_function=GO:0003824 - catalytic activity [Evidence IEA],GO:0003937 - IMP cyclohydrolase activity [Evidence IEA],GO:0004643 - phosphoribosylaminoimidazolecarboxamide formyltransferase activity [Evidence IEA];gO_process=GO:0006164 - purine nucleotide biosynthetic process [Evidence IEA],GO:0006189 - 'de novo' IMP biosynthetic process [Evidence IEA];Name=purH;Note=Derive…
J5O10_01665	0.280505	-0.290476	-0.0099715	eC_number=6.3.4.13;gO_function=GO:0004637 - phosphoribosylamine-glycine ligase activity [Evidence IEA];gO_process=GO:0006189 - 'de novo' IMP biosynthetic process [Evidence IEA],GO:0009152 - purine ribonucleotide biosynthetic process [Evidence IEA];Name=purD;Note=Derived by automated computational analysis using gene prediction method: Protein Homology.;codon_start=1;inference=COORDINATES: similar…
J5O10_01670	0.125113	-0.200784	-0.0756714	eC_number=6.3.5.3;gO_function=GO:0004642 - phosphoribosylformylglycinamidine synthase activity [Evidence IEA];gO_process=GO:0006189 - 'de novo' IMP biosynthetic process [Evidence IEA];Name=J5O10_01670;Note=Derived by automated computational analysis using gene prediction method: Protein Homology.;codon_start=1;inference=COORDINATES: similar to AA sequence:RefSeq:WP_011860677.1;product=phosphoribo…
J5O10_01675	-0.951816	1.30055	0.348739	eC_number=1.1.1.133;gO_function=GO:0008831 - dTDP-4-dehydrorhamnose reductase activity [Evidence IEA];gO_process=GO:0009243 - O antigen biosynthetic process [Evidence IEA],GO:0019305 - dTDP-rhamnose biosynthetic process [Evidence IEA];Name=rfbD;Note=Derived by automated computational analysis using gene prediction method: Protein Homology.;codon_start=1;inference=COORDINATES: similar to AA sequen…
J5O10_01680	-0.0759304	0.399443	0.323512	eC_number=2.7.7.24;gO_function=GO:0008879 - glucose-1-phosphate thymidylyltransferase activity [Evidence IEA];gO_process=GO:0009243 - O antigen biosynthetic process [Evidence IEA],GO:0019305 - dTDP-rhamnose biosynthetic process [Evidence IEA];Name=rfbA;Note=Derived by automated computational analysis using gene prediction method: Protein Homology.;codon_start=1;inference=COORDINATES: similar to A…
J5O10_01685	-0.504063	1.58305	1.07898	eC_number=5.1.3.13;gO_function=GO:0008830 - dTDP-4-dehydrorhamnose 3%2C5-epimerase activity [Evidence IEA];gO_process=GO:0009243 - O antigen biosynthetic process [Evidence IEA],GO:0019305 - dTDP-rhamnose biosynthetic process [Evidence IEA];Name=rfbC;Note=Derived by automated computational analysis using gene prediction method: Protein Homology.;codon_start=1;inference=COORDINATES: similar to AA s…
J5O10_01690	-0.247453	0.419967	0.172514	eC_number=4.2.1.46;gO_function=GO:0008460 - dTDP-glucose 4%2C6-dehydratase activity [Evidence IEA];gO_process=GO:0009243 - O antigen biosynthetic process [Evidence IEA],GO:0019305 - dTDP-rhamnose biosynthetic process [Evidence IEA];Name=rfbB;Note=Derived by automated computational analysis using gene prediction method: Protein Homology.;codon_start=1;inference=COORDINATES: similar to AA sequence:…
J5O10_01695	-0.202076	0.62075	0.418674	product=lytic transglycosylase domain-containing protein;protein_id=PRJNA716140:J5O10_01695;transl_table=11;translation=length.222
J5O10_01700	0.573236	-0.445303	0.127933	product=YaaR family protein;protein_id=PRJNA716140:J5O10_01700;transl_table=11;translation=length.142
J5O10_01705	1.69128	-2.15941	-0.468127	product=FliM/FliN family flagellar motor C-terminal domain-containing protein;protein_id=PRJNA716140:J5O10_01705;transl_table=11;translation=length.104
J5O10_01710	-2.82028	1.40458	-1.4157	product=flagellar biosynthesis anti-sigma factor FlgM;protein_id=PRJNA716140:J5O10_01710;transl_table=11;translation=length.91
J5O10_01715	-0.0191573	-0.613185	-0.632342	product=flagellar protein FlgN;protein_id=PRJNA716140:J5O10_01715;transl_table=11;translation=length.138
J5O10_01720	-0.474263	0.556703	0.0824395	product=flagellar hook-associated protein FlgK;protein_id=PRJNA716140:J5O10_01720;transl_table=11;translation=length.436
J5O10_01725	-0.84856	0.116617	-0.731943	product=flagellar hook-associated protein FlgL;protein_id=PRJNA716140:J5O10_01725;transl_table=11;translation=length.310
J5O10_01730	0.964227	-1.75694	-0.792718	product=flagellar assembly protein FliW;protein_id=PRJNA716140:J5O10_01730;transl_table=11;translation=length.130
J5O10_01735	-0.907974	0.268321	-0.639653	product=carbon storage regulator CsrA;protein_id=PRJNA716140:J5O10_01735;transl_table=11;translation=length.70
J5O10_01740	-2.08257	1.56346	-0.519113	product=flagellar export chaperone FliS;protein_id=PRJNA716140:J5O10_01740;transl_table=11;translation=length.131
J5O10_01745	-0.486756	0.040341	-0.446415	product=flagellar protein FliS;protein_id=PRJNA716140:J5O10_01745;transl_table=11;translation=length.118
J5O10_01750	-0.0817384	-0.0950952	-0.176834	product=flagellar filament capping protein FliD;protein_id=PRJNA716140:J5O10_01750;transl_table=11;translation=length.507
J5O10_01755	-0.822243	0.324734	-0.497509	product=flagellar protein FliT;protein_id=PRJNA716140:J5O10_01755;transl_table=11;translation=length.111
J5O10_01760	-0.766116	-1.17942	-1.94554	product=flagellin;protein_id=PRJNA716140:J5O10_01760;transl_table=11;translation=length.290
J5O10_01765	-2.84124	3.09314	0.251902	eC_number=2.4.-.-;Name=J5O10_01765;Note=Derived by automated computational analysis using gene prediction method: Protein Homology.;codon_start=1;inference=COORDINATES: similar to AA sequence:RefSeq:WP_009888063.1;product=glycosyltransferase;protein_id=PRJNA716140:J5O10_01765;transl_table=11;translation=length.713
J5O10_01770	-1.72568	1.97502	0.249341	product=bifunctional glycosyltransferase family 2 protein/class I SAM-dependent methyltransferase;protein_id=PRJNA716140:J5O10_01770;transl_table=11;translation=length.625
J5O10_01775	-1.88828	1.61852	-0.269761	product=glycosyltransferase;protein_id=PRJNA716140:J5O10_01775;transl_table=11;translation=length.704
J5O10_01780	-0.291958	0.514521	0.222564	product=peptidoglycan bridge formation glycyltransferase FemA/FemB family protein;protein_id=PRJNA716140:J5O10_01780;transl_table=11;translation=length.331
J5O10_01785	0.178067	0.252897	0.430964	product=ATP-grasp domain-containing protein;protein_id=PRJNA716140:J5O10_01785;transl_table=11;translation=length.410
J5O10_01790	0.166084	-0.0765682	0.0895162	product=ornithine cyclodeaminase;protein_id=PRJNA716140:J5O10_01790;transl_table=11;translation=length.314
J5O10_01795	-0.532384	0.766317	0.233933
J5O10_01800	-0.49893	0.689617	0.190686	product=tetratricopeptide repeat protein;protein_id=PRJNA716140:J5O10_01800;transl_table=11;translation=length.370
J5O10_01805	-0.207358	1.04124	0.833886	product=molecular chaperone HtpG;protein_id=PRJNA716140:J5O10_01805;transl_table=11;translation=length.645
J5O10_01810	-0.458577	-0.300059	-0.758637	product=iron-containing alcohol dehydrogenase;protein_id=PRJNA716140:J5O10_01810;transl_table=11;translation=length.376
J5O10_01815	0.554549	-1.40928	-0.854726	eC_number=4.1.99.14;gO_function=GO:0016830 - carbon-carbon lyase activity [Evidence IEA],GO:0051539 - 4 iron%2C 4 sulfur cluster binding [Evidence IEA];gO_process=GO:0006290 - pyrimidine dimer repair [Evidence IEA],GO:0046500 - S-adenosylmethionine metabolic process [Evidence IEA];Name=splB;Note=Derived by automated computational analysis using gene prediction method: Protein Homology.;codon_star…
J5O10_01820	-1.22296	1.27415	0.0511912	product=AraC family transcriptional regulator;protein_id=PRJNA716140:J5O10_01820;transl_table=11;translation=length.303
J5O10_01825	-3.02383	2.15712	-0.86671	product=DUF3788 domain-containing protein;protein_id=PRJNA716140:J5O10_01825;transl_table=11;translation=length.138
J5O10_01830	-0.122603	0.0564336	-0.0661692	product=helix-turn-helix transcriptional regulator;protein_id=PRJNA716140:J5O10_01830;transl_table=11;translation=length.130
J5O10_01835	2.34888	1.86663	4.21551	product=pyridoxamine 5'-phosphate oxidase family protein;protein_id=PRJNA716140:J5O10_01835;transl_table=11;translation=length.131
J5O10_01840	-0.752766	1.92904	1.17627	product=hypothetical protein;protein_id=PRJNA716140:J5O10_01840;transl_table=11;translation=length.68
J5O10_01845	-1.34501	-0.375955	-1.72097	product=phosphatase;protein_id=PRJNA716140:J5O10_01845;transl_table=11;translation=length.247
J5O10_01850	-0.404499	1.11168	0.707177	product=sigma 54-interacting transcriptional regulator;protein_id=PRJNA716140:J5O10_01850;transl_table=11;translation=length.855
J5O10_01855	-5.33932	-0.500747	-5.84007	product=PTS sugar transporter subunit IIA;protein_id=PRJNA716140:J5O10_01855;transl_table=11;translation=length.134
J5O10_01860	-2.08734	-4.25877	-6.3461	product=PTS sugar transporter subunit IIB;protein_id=PRJNA716140:J5O10_01860;transl_table=11;translation=length.165
J5O10_01865	-3.44311	-1.98238	-5.42549	product=PTS mannose transporter subunit IIC;protein_id=PRJNA716140:J5O10_01865;transl_table=11;translation=length.133
J5O10_01870	-2.74774	-2.79284	-5.54058	product=PTS sugar transporter subunit IIB;protein_id=PRJNA716140:J5O10_01870;transl_table=11;translation=length.162
J5O10_01875	-3.88723	-1.84624	-5.73347	product=PTS sugar transporter subunit IIC;protein_id=PRJNA716140:J5O10_01875;transl_table=11;translation=length.251
J5O10_01880	-3.63667	-1.88194	-5.51861	product=PTS system mannose/fructose/sorbose family transporter subunit IID;protein_id=PRJNA716140:J5O10_01880;transl_table=11;translation=length.287
J5O10_01885	-0.917001	-1.52525	-2.44226	product=L-2-amino-thiazoline-4-carboxylic acid hydrolase;protein_id=PRJNA716140:J5O10_01885;transl_table=11;translation=length.159
J5O10_01890	-5.17275	0.451873	-4.72088	product=M20 family metallopeptidase;protein_id=PRJNA716140:J5O10_01890;transl_table=11;translation=length.435
J5O10_01895	-3.86169	1.46311	-2.39858	product=helix-turn-helix domain-containing protein;protein_id=PRJNA716140:J5O10_01895;transl_table=11;translation=length.364
J5O10_01900	1.61088	-0.733744	0.877134	product=PLD nuclease N-terminal domain-containing protein;protein_id=PRJNA716140:J5O10_01900;transl_table=11;translation=length.66
J5O10_01905	-2.68979	0.697237	-1.99255	product=ABC transporter ATP-binding protein;protein_id=PRJNA716140:J5O10_01905;transl_table=11;translation=length.305
J5O10_01910	-2.89929	0.426744	-2.47255	product=ABC transporter permease;protein_id=PRJNA716140:J5O10_01910;transl_table=11;translation=length.252
J5O10_01915	-0.781218	0.40642	-0.374797	product=DUF362 domain-containing protein;protein_id=PRJNA716140:J5O10_01915;transl_table=11;translation=length.357
J5O10_01920	-1.8574	-0.332414	-2.18981	product=hypothetical protein;protein_id=PRJNA716140:J5O10_01920;transl_table=11;translation=length.87
J5O10_01925	-2.59398	1.66198	-0.931999	eC_number=2.8.1.6;gO_function=GO:0004076 - biotin synthase activity [Evidence IEA],GO:0051537 - 2 iron%2C 2 sulfur cluster binding [Evidence IEA],GO:0051539 - 4 iron%2C 4 sulfur cluster binding [Evidence IEA],GO:1904047 - S-adenosyl-L-methionine binding [Evidence IEA];gO_process=GO:0009102 - biotin biosynthetic process [Evidence IEA];Name=bioB;Note=Derived by automated computational analysis usin…
J5O10_01930	-2.65714	0.813066	-1.84407	product=LacI family transcriptional regulator;protein_id=PRJNA716140:J5O10_01930;transl_table=11;translation=length.340
J5O10_01935	-2.88061	1.62011	-1.26051	eC_number=2.7.1.15;gO_function=GO:0004747 - ribokinase activity [Evidence IEA];gO_process=GO:0019303 - D-ribose catabolic process [Evidence IEA];Name=rbsK;Note=Derived by automated computational analysis using gene prediction method: Protein Homology.;codon_start=1;inference=COORDINATES: similar to AA sequence:RefSeq:WP_003421061.1;locus_tag=J5O10_01935;product=ribokinase;protein_id=PRJNA716140:J…
J5O10_01940	-0.590377	0.396939	-0.193438	product=substrate-binding domain-containing protein;protein_id=PRJNA716140:J5O10_01940;transl_table=11;translation=length.320
J5O10_01945	-1.07388	-0.0160684	-1.08995	product=sugar ABC transporter ATP-binding protein;protein_id=PRJNA716140:J5O10_01945;transl_table=11;translation=length.503
J5O10_01950	-0.993705	0.40079	-0.592914	product=ribose ABC transporter permease;protein_id=PRJNA716140:J5O10_01950;transl_table=11;translation=length.332
J5O10_01955	-0.434602	0.425949	-0.008653	product=M20 family metallopeptidase;protein_id=PRJNA716140:J5O10_01955;transl_table=11;translation=length.420
J5O10_01960	-0.516217	-1.18395	-1.70017	product=glutamine amidotransferase;protein_id=PRJNA716140:J5O10_01960;transl_table=11;translation=length.247
J5O10_01965	0.365554	-1.01438	-0.648825	product=M20 family metallopeptidase;protein_id=PRJNA716140:J5O10_01965;transl_table=11;translation=length.461
J5O10_01970	-0.0386919	-0.29969	-0.338382	product=DUF5685 family protein;protein_id=PRJNA716140:J5O10_01970;transl_table=11;translation=length.279
J5O10_01975	-0.729909	-0.457265	-1.18717	product=hypothetical protein;protein_id=PRJNA716140:J5O10_01975;transl_table=11;translation=length.147
J5O10_01980	-0.265843	-1.2061	-1.47195	product=hypothetical protein;protein_id=PRJNA716140:J5O10_01980;transl_table=11;translation=length.163
J5O10_01985	-0.743109	-1.99763	-2.74074	product=HAD-IB family hydrolase;protein_id=PRJNA716140:J5O10_01985;transl_table=11;translation=length.242
J5O10_01990	-2.31716	1.01724	-1.29992	product=hypothetical protein;protein_id=PRJNA716140:J5O10_01990;transl_table=11;translation=length.362
J5O10_01995	1.6742	-7.39891	-5.72471	product=hypothetical protein;protein_id=PRJNA716140:J5O10_01995;transl_table=11;translation=length.296
J5O10_02000	0.143332	1.53684	1.68017	product=metalloregulator ArsR/SmtB family transcription factor;protein_id=PRJNA716140:J5O10_02000;transl_table=11;translation=length.121
J5O10_02005	1.14836	0.305663	1.45402	product=heavy metal translocating P-type ATPase;protein_id=PRJNA716140:J5O10_02005;transl_table=11;translation=length.795
J5O10_02010	-0.750138	3.69424	2.9441
J5O10_02015	0.0160993	2.5441	2.5602
J5O10_02020	0.0132379	2.80822	2.82146
J5O10_02025	0.371624	-0.531345	-0.159721	product=DedA family protein;protein_id=PRJNA716140:J5O10_02025;transl_table=11;translation=length.202
J5O10_02030	0.0571445	0.724785	0.78193	product=MoxR family ATPase;protein_id=PRJNA716140:J5O10_02030;transl_table=11;translation=length.309
J5O10_02035	-0.1414	-0.952128	-1.09353	product=nitric oxide reductase activation-like protein;protein_id=PRJNA716140:J5O10_02035;transl_table=11;translation=length.590
J5O10_02040	-0.48176	-0.117587	-0.599347	product=energy-coupling factor ABC transporter permease;protein_id=PRJNA716140:J5O10_02040;transl_table=11;translation=length.250
J5O10_02045	-0.346631	-0.518597	-0.865227	product=energy-coupling factor ABC transporter substrate-binding protein;protein_id=PRJNA716140:J5O10_02045;transl_table=11;translation=length.94
J5O10_02050	0.174485	-0.125969	0.048516	product=cobalt ECF transporter T component CbiQ;protein_id=PRJNA716140:J5O10_02050;transl_table=11;translation=length.232
J5O10_02055	0.318773	-0.505235	-0.186462	product=energy-coupling factor ABC transporter ATP-binding protein;protein_id=PRJNA716140:J5O10_02055;transl_table=11;translation=length.272
J5O10_02060	0.26116	-0.28622	-0.0250602	product=DUF3553 domain-containing protein;protein_id=PRJNA716140:J5O10_02060;transl_table=11;translation=length.754
J5O10_02065	-0.0458816	-0.583443	-0.629325	product=M18 family aminopeptidase;protein_id=PRJNA716140:J5O10_02065;transl_table=11;translation=length.432
J5O10_02070	0.42373	-0.669523	-0.245793	product=patatin-like phospholipase family protein;protein_id=PRJNA716140:J5O10_02070;transl_table=11;translation=length.250
J5O10_02075	-0.093002	0.279651	0.186649	product=peptidylprolyl isomerase;protein_id=PRJNA716140:J5O10_02075;transl_table=11;translation=length.174
J5O10_02080	-1.38846	1.00477	-0.383698
J5O10_02085	0.0304777	0.465605	0.496083	eC_number=3.6.1.1;Name=J5O10_02085;Note=Derived by automated computational analysis using gene prediction method: Protein Homology.;codon_start=1;inference=COORDINATES: similar to AA sequence:RefSeq:WP_003427831.1;product=putative manganese-dependent inorganic diphosphatase;protein_id=PRJNA716140:J5O10_02085;transl_table=11;translation=length.532
J5O10_02090	-1.03603	-0.656187	-1.69221	eC_number=1.1.1.1,1.2.1.10;gO_function=GO:0004022 - alcohol dehydrogenase (NAD+) activity [Evidence IEA],GO:0016620 - oxidoreductase activity%2C acting on the aldehyde or oxo group of donors%2C NAD or NADP as acceptor [Evidence IEA],GO:0046872 - metal ion binding [Evidence IEA];gO_process=GO:0006066 - alcohol metabolic process [Evidence IEA],GO:0015976 - carbon utilization [Evidence IEA];Name=adh…
J5O10_02095	-2.66511	1.51738	-1.14773	product=hypothetical protein;protein_id=PRJNA716140:J5O10_02095;transl_table=11;translation=length.113
J5O10_02100	0.4173	-0.846457	-0.429158	product=ABC transporter ATP-binding protein;protein_id=PRJNA716140:J5O10_02100;transl_table=11;translation=length.223
J5O10_02105	-1.053	1.2559	0.202901	product=ABC transporter permease;protein_id=PRJNA716140:J5O10_02105;transl_table=11;translation=length.835
J5O10_02110	-0.84029	0.524718	-0.315572	product=DUF4132 domain-containing protein;protein_id=PRJNA716140:J5O10_02110;transl_table=11;translation=length.1685
J5O10_02115	0.569746	-0.687205	-0.117459	product=hypothetical protein;protein_id=PRJNA716140:J5O10_02115;transl_table=11;translation=length.139
J5O10_02120	-1.52713	2.92464	1.39751	product=hypothetical protein;protein_id=PRJNA716140:J5O10_02120;transl_table=11;translation=length.83
J5O10_02125	-1.45898	3.0129	1.55392	product=YkgJ family cysteine cluster protein;protein_id=PRJNA716140:J5O10_02125;transl_table=11;translation=length.243
J5O10_02130	-1.06311	1.0135	-0.0496103	product=MBL fold metallo-hydrolase;protein_id=PRJNA716140:J5O10_02130;transl_table=11;translation=length.303
J5O10_02135	0.37902	0.167894	0.546914	product=GTP pyrophosphokinase family protein;protein_id=PRJNA716140:J5O10_02135;transl_table=11;translation=length.270
J5O10_02140	-0.0492651	0.94094	0.891674	product=metallophosphoesterase;protein_id=PRJNA716140:J5O10_02140;transl_table=11;translation=length.230
J5O10_02145	-0.405759	-0.8695	-1.27526	product=hypothetical protein;protein_id=PRJNA716140:J5O10_02145;transl_table=11;translation=length.313
J5O10_02150	0.469292	-1.28238	-0.813085	product=SAM-dependent methyltransferase;protein_id=PRJNA716140:J5O10_02150;transl_table=11;translation=length.385
J5O10_02155	0.230027	0.216546	0.446572	product=hydrolase;protein_id=PRJNA716140:J5O10_02155;transl_table=11;translation=length.186
J5O10_02160	-0.898913	0.588154	-0.310759	product=hypothetical protein;protein_id=PRJNA716140:J5O10_02160;transl_table=11;translation=length.163
J5O10_02165	-1.61736	1.57705	-0.0403041	product=helix-turn-helix domain-containing protein;protein_id=PRJNA716140:J5O10_02165;transl_table=11;translation=length.183
J5O10_02170	-0.829291	0.525081	-0.30421	product=D-aminoacyl-tRNA deacylase;protein_id=PRJNA716140:J5O10_02170;transl_table=11;translation=length.310
J5O10_02175	-1.95276	2.89315	0.940389	product=GRP family sugar transporter;protein_id=PRJNA716140:J5O10_02175;transl_table=11;translation=length.287
J5O10_02180	-0.881896	-0.220554	-1.10245	eC_number=2.7.1.-;gO_function=GO:0015573 - beta-glucoside transmembrane transporter activity [Evidence IEA];gO_process=GO:0009401 - phosphoenolpyruvate-dependent sugar phosphotransferase system [Evidence IEA],GO:0015759 - beta-glucoside transport [Evidence IEA];Name=J5O10_02180;Note=Derived by automated computational analysis using gene prediction method: Protein Homology.;codon_start=1;inference…
J5O10_02185	-0.741442	-0.522338	-1.26378	product=family 1 glycosylhydrolase;protein_id=PRJNA716140:J5O10_02185;transl_table=11;translation=length.488
J5O10_02190	-0.185308	-0.736275	-0.921583	product=PRD domain-containing protein;protein_id=PRJNA716140:J5O10_02190;transl_table=11;translation=length.278
J5O10_02195	-2.4559	0.0261514	-2.42975	eC_number=6.3.5.4;gO_function=GO:0004066 - asparagine synthase (glutamine-hydrolyzing) activity [Evidence IEA];gO_process=GO:0006529 - asparagine biosynthetic process [Evidence IEA];Name=asnB;Note=Derived by automated computational analysis using gene prediction method: Protein Homology.;codon_start=1;inference=COORDINATES: similar to AA sequence:RefSeq:WP_003417334.1;locus_tag=J5O10_02195;produc…
J5O10_02200	-0.971029	0.602993	-0.368036	product=TIGR04100 family radical SAM protein;protein_id=PRJNA716140:J5O10_02200;transl_table=11;translation=length.198
J5O10_02205	-1.63233	1.95689	0.324559	product=TIGR04002 family protein;protein_id=PRJNA716140:J5O10_02205;transl_table=11;translation=length.175
J5O10_02210	-0.346488	1.46316	1.11668	product=D-2-hydroxyacid dehydrogenase;protein_id=PRJNA716140:J5O10_02210;transl_table=11;translation=length.332
J5O10_02215	-0.181214	2.70212	2.52091	product=isocaprenoyl-CoA:2-hydroxyisocaproate CoA-transferase HadA;protein_id=PRJNA716140:J5O10_02215;transl_table=11;translation=length.399
J5O10_02220	0.249462	2.69155	2.94102	product=2-hydroxyisocaproyl-CoA dehydratase activator HadI;protein_id=PRJNA716140:J5O10_02220;transl_table=11;translation=length.266
J5O10_02225	0.446732	2.66166	3.10839	product=(R)-2-hydroxyisocaproyl-CoA dehydratase subunit HadB;protein_id=PRJNA716140:J5O10_02225;transl_table=11;translation=length.408
J5O10_02230	0.373769	2.81231	3.18608	eC_number=4.2.1.157;Name=hadC;Note=Derived by automated computational analysis using gene prediction method: Protein Homology.;codon_start=1;inference=COORDINATES: similar to AA sequence:RefSeq:WP_003427763.1;locus_tag=J5O10_02230;product=(R)-2-hydroxyisocaproyl-CoA dehydratase subunit beta;protein_id=PRJNA716140:J5O10_02230;transl_table=11;translation=length.375
J5O10_02235	0.278478	3.02326	3.30173	product=putative isocaproyl-CoA dehydrogenase AcdB;protein_id=PRJNA716140:J5O10_02235;transl_table=11;translation=length.377
J5O10_02240	0.370516	3.23719	3.6077	product=electron transfer flavoprotein subunit beta;protein_id=PRJNA716140:J5O10_02240;transl_table=11;translation=length.261
J5O10_02245	0.306443	2.70513	3.01158	product=electron transfer flavoprotein subunit alpha/FixB family protein;protein_id=PRJNA716140:J5O10_02245;transl_table=11;translation=length.345
J5O10_02250	-0.304877	0.955538	0.650661	product=sigma 54-interacting transcriptional regulator;protein_id=PRJNA716140:J5O10_02250;transl_table=11;translation=length.543
J5O10_02255	0.352719	0.576085	0.928805	eC_number=4.1.2.13;gO_function=GO:0004332 - fructose-bisphosphate aldolase activity [Evidence IEA];gO_process=GO:0006096 - glycolytic process [Evidence IEA];Name=fba;Note=Derived by automated computational analysis using gene prediction method: Protein Homology.;codon_start=1;inference=COORDINATES: similar to AA sequence:RefSeq:WP_011860777.1;locus_tag=J5O10_02255;product=class II fructose-1%2C6-…
J5O10_02260	-0.554362	1.01676	0.462394	product=DUF1904 domain-containing protein;protein_id=PRJNA716140:J5O10_02260;transl_table=11;translation=length.109
J5O10_02265	0.0347708	-0.0967201	-0.0619492	product=rRNA pseudouridine synthase;protein_id=PRJNA716140:J5O10_02265;transl_table=11;translation=length.240
J5O10_02270	0.389757	0.198428	0.588186	eC_number=2.1.1.190;gO_function=GO:0008649 - rRNA methyltransferase activity [Evidence IEA];Name=rlmD;Note=Derived by automated computational analysis using gene prediction method: Protein Homology.;codon_start=1;inference=COORDINATES: similar to AA sequence:RefSeq:WP_003417358.1;locus_tag=J5O10_02270;product=23S rRNA (uracil(1939)-C(5))-methyltransferase RlmD;protein_id=PRJNA716140:J5O10_02270;t…
J5O10_02275	1.68332	-1.26224	0.421081
J5O10_02280	0.954028	0.356089	1.31012
J5O10_02285	-1.82467	0.85223	-0.972444	product=restriction endonuclease;protein_id=PRJNA716140:J5O10_02285;transl_table=11;translation=length.189
J5O10_02290	-4.51145	2.93202	-1.57943
J5O10_02295	-0.628956	1.86351	1.23456	product=cyclic lactone autoinducer peptide;protein_id=PRJNA716140:J5O10_02295;transl_table=11;translation=length.44
J5O10_02300	-2.27017	2.76571	0.495546	product=accessory gene regulator B family protein;protein_id=PRJNA716140:J5O10_02300;transl_table=11;translation=length.195
J5O10_02305	-0.869457	2.01063	1.14118	product=ATP-binding protein;protein_id=PRJNA716140:J5O10_02305;transl_table=11;translation=length.440
J5O10_02310	-5.64407	3.25875	-2.38532
J5O10_02315	-5.16949	2.5061	-2.66339
J5O10_02320	-5.31406	2.77672	-2.53735	product=hypothetical protein;protein_id=PRJNA716140:J5O10_02320;transl_table=11;translation=length.48
J5O10_02325	0.0241744	-0.712685	-0.688511	eC_number=7.2.2.14;gO_function=GO:0015444 - P-type magnesium transporter activity [Evidence IEA];gO_process=GO:0015693 - magnesium ion transport [Evidence IEA];Name=mgtA;Note=Derived by automated computational analysis using gene prediction method: Protein Homology.;codon_start=1;inference=COORDINATES: similar to AA sequence:RefSeq:WP_016440611.1;locus_tag=J5O10_02325;product=magnesium-translocat…
J5O10_02330	-0.566434	-0.196911	-0.763344	product=winged helix-turn-helix domain-containing protein;protein_id=PRJNA716140:J5O10_02330;transl_table=11;translation=length.167
J5O10_02335	-1.37542	-0.0841779	-1.4596	product=DUF3784 domain-containing protein;protein_id=PRJNA716140:J5O10_02335;transl_table=11;translation=length.103
J5O10_02340	-1.17922	-0.106225	-1.28544	eC_number=7.2.2.14;gO_function=GO:0015444 - P-type magnesium transporter activity [Evidence IEA];gO_process=GO:0015693 - magnesium ion transport [Evidence IEA];Name=mgtA;Note=Derived by automated computational analysis using gene prediction method: Protein Homology.;codon_start=1;inference=COORDINATES: similar to AA sequence:RefSeq:WP_002571344.1;locus_tag=J5O10_02340;product=magnesium-translocat…
J5O10_02345	-0.773132	-0.0928621	-0.865994	product=hypothetical protein;protein_id=PRJNA716140:J5O10_02345;transl_table=11;translation=length.55
J5O10_02350	-2.01981	1.19261	-0.827206
J5O10_02355	-2.26246	0.437706	-1.82476	product=flavodoxin family protein;protein_id=PRJNA716140:J5O10_02355;transl_table=11;translation=length.191
J5O10_02360	-2.7	2.34226	-0.357746	eC_number=5.1.3.32;gO_function=GO:0016857 - racemase and epimerase activity%2C acting on carbohydrates and derivatives [Evidence IEA];gO_process=GO:0019301 - rhamnose catabolic process [Evidence IEA];Name=rhaM;Note=Derived by automated computational analysis using gene prediction method: Protein Homology.;codon_start=1;inference=COORDINATES: similar to AA sequence:RefSeq:WP_009895446.1;locus_tag=…
J5O10_02365	-2.56187	2.97746	0.415596	product=AraC family ligand binding domain-containing protein;protein_id=PRJNA716140:J5O10_02365;transl_table=11;translation=length.155
J5O10_02370	-2.85456	2.17568	-0.67888	product=AraC family transcriptional regulator;protein_id=PRJNA716140:J5O10_02370;transl_table=11;translation=length.170
J5O10_02375	-4.14833	3.79586	-0.352464	product=AraC family ligand binding domain-containing protein;protein_id=PRJNA716140:J5O10_02375;transl_table=11;translation=length.138
J5O10_02380	-2.62199	1.61872	-1.00327	product=PLP-dependent transferase;protein_id=PRJNA716140:J5O10_02380;transl_table=11;translation=length.92
J5O10_02385	-0.671083	0.866991	0.195909	product=DUF2075 domain-containing protein;protein_id=PRJNA716140:J5O10_02385;transl_table=11;translation=length.652
J5O10_02390	-1.10251	-0.194156	-1.29666	product=sigma 54-interacting transcriptional regulator;protein_id=PRJNA716140:J5O10_02390;transl_table=11;translation=length.457
J5O10_02395	-6.06218	3.90386	-2.15832	eC_number=1.4.1.-;Name=ord;Note=Derived by automated computational analysis using gene prediction method: Protein Homology.;codon_start=1;inference=COORDINATES: similar to AA sequence:RefSeq:WP_003434659.1;locus_tag=J5O10_02395;product=2%2C4-diaminopentanoate dehydrogenase;protein_id=PRJNA716140:J5O10_02395;transl_table=11;translation=length.355
J5O10_02400	-3.61102	0.491022	-3.12	eC_number=2.3.1.263;Name=ortA;Note=Derived by automated computational analysis using gene prediction method: Protein Homology.;codon_start=1;inference=COORDINATES: similar to AA sequence:RefSeq:WP_003426242.1;locus_tag=J5O10_02400;product=2-amino-4-oxopentanoate thiolase subunit OrtA;protein_id=PRJNA716140:J5O10_02400;transl_table=11;translation=length.102
J5O10_02405	-3.18655	-0.117107	-3.30366	eC_number=2.3.1.263;Name=ortB;Note=Derived by automated computational analysis using gene prediction method: Protein Homology.;codon_start=1;inference=COORDINATES: similar to AA sequence:RefSeq:WP_009888273.1;locus_tag=J5O10_02405;product=2-amino-4-oxopentanoate thiolase subunit OrtB;protein_id=PRJNA716140:J5O10_02405;transl_table=11;translation=length.476
J5O10_02410	-3.57544	1.01291	-2.56253	product=ornithine aminomutase subunit alpha;protein_id=PRJNA716140:J5O10_02410;transl_table=11;translation=length.124
J5O10_02415	-3.69902	0.649868	-3.04916	eC_number=5.4.3.5;Name=oraE;Note=Derived by automated computational analysis using gene prediction method: Protein Homology.;codon_start=1;inference=COORDINATES: similar to AA sequence:RefSeq:WP_009892628.1;locus_tag=J5O10_02415;product=D-ornithine 4%2C5-aminomutase subunit OraE;protein_id=PRJNA716140:J5O10_02415;transl_table=11;translation=length.734
J5O10_02420	-2.92153	-0.419107	-3.34063	product=GlmL-related ornithine degradation protein;protein_id=PRJNA716140:J5O10_02420;transl_table=11;translation=length.469
J5O10_02425	-3.4621	0.449918	-3.01219	eC_number=5.1.1.12;Name=orr;Note=Derived by automated computational analysis using gene prediction method: Protein Homology.;codon_start=1;inference=COORDINATES: similar to AA sequence:RefSeq:WP_016728754.1;locus_tag=J5O10_02425;product=ornithine racemase Orr;protein_id=PRJNA716140:J5O10_02425;transl_table=11;translation=length.354
J5O10_02430	-2.4869	-0.600857	-3.08776	product=Na+/H+ antiporter NhaC;protein_id=PRJNA716140:J5O10_02430;transl_table=11;translation=length.473
J5O10_02435	-3.47029	2.43586	-1.03443	product=GyrI-like domain-containing protein;protein_id=PRJNA716140:J5O10_02435;transl_table=11;translation=length.154
J5O10_02440	0.699506	-0.948219	-0.248713	product=VOC family protein;protein_id=PRJNA716140:J5O10_02440;transl_table=11;translation=length.120
J5O10_02445	0.557082	-1.03511	-0.478027	product=NUDIX hydrolase;protein_id=PRJNA716140:J5O10_02445;transl_table=11;translation=length.204
J5O10_02450	1.7791	-2.22239	-0.443289
J5O10_02455	0.837754	-0.677566	0.160188	product=AraC family transcriptional regulator;protein_id=PRJNA716140:J5O10_02455;transl_table=11;translation=length.286
J5O10_02460	0.162247	-0.372314	-0.210067	product=ATP-binding domain-containing protein;protein_id=PRJNA716140:J5O10_02460;transl_table=11;translation=length.704
J5O10_02465	-1.89779	1.6276	-0.270188	eC_number=3.5.2.6;gO_function=GO:0008658 - penicillin binding [Evidence IEA],GO:0008800 - beta-lactamase activity [Evidence IEA];Name=blaCDD;Note=Derived by automated computational analysis using gene prediction method: Protein Homology.;codon_start=1;inference=COORDINATES: similar to AA sequence:RefSeq:WP_003417462.1;locus_tag=J5O10_02465;product=CDD family class D beta-lactamase;protein_id=PRJN…
J5O10_02470	-2.88517	0.737454	-2.14771	product=ABC transporter ATP-binding protein;protein_id=PRJNA716140:J5O10_02470;transl_table=11;translation=length.227
J5O10_02475	-2.28247	0.516936	-1.76554	product=FtsX-like permease family protein;protein_id=PRJNA716140:J5O10_02475;transl_table=11;translation=length.886
J5O10_02480	-1.24506	0.726366	-0.518694	product=HAMP domain-containing histidine kinase;protein_id=PRJNA716140:J5O10_02480;transl_table=11;translation=length.393
J5O10_02485	-1.64178	0.668764	-0.973011	product=response regulator transcription factor;protein_id=PRJNA716140:J5O10_02485;transl_table=11;translation=length.220
J5O10_02490	-2.86556	1.63198	-1.23358	product=TetR/AcrR family transcriptional regulator;protein_id=PRJNA716140:J5O10_02490;transl_table=11;translation=length.212
J5O10_02495	-3.76825	2.45975	-1.3085	product=MBL fold metallo-hydrolase;protein_id=PRJNA716140:J5O10_02495;transl_table=11;translation=length.201
J5O10_02500	-2.08681	2.26711	0.180295	product=PadR family transcriptional regulator;protein_id=PRJNA716140:J5O10_02500;transl_table=11;translation=length.240
J5O10_02505	-3.60382	3.92378	0.319963	product=ABC transporter ATP-binding protein;protein_id=PRJNA716140:J5O10_02505;transl_table=11;translation=length.252
J5O10_02510	-2.94511	1.91637	-1.02873	product=ABC transporter permease;protein_id=PRJNA716140:J5O10_02510;transl_table=11;translation=length.246
J5O10_02515	-1.10627	1.23287	0.126596	product=ABC transporter permease;protein_id=PRJNA716140:J5O10_02515;transl_table=11;translation=length.350
J5O10_02520	-2.88827	0.320642	-2.56763	product=hypothetical protein;protein_id=PRJNA716140:J5O10_02520;transl_table=11;translation=length.188
J5O10_02525	-5.80899	3.94846	-1.86053	product=DEAD/DEAH box helicase family protein;protein_id=PRJNA716140:J5O10_02525;transl_table=11;translation=length.737
J5O10_02530	-4.78306	3.7214	-1.06166	product=AraC family transcriptional regulator;protein_id=PRJNA716140:J5O10_02530;transl_table=11;translation=length.76
J5O10_02535	-4.93577	5.82396	0.88819	product=recombinase;protein_id=PRJNA716140:J5O10_02535;transl_table=11;translation=length.118
J5O10_02540	1.12052	-2.38541	-1.26489	product=hypothetical protein;protein_id=PRJNA716140:J5O10_02540;transl_table=11;translation=length.53
J5O10_02545	-2.26334	0.134207	-2.12914	product=S8/S53 family peptidase;protein_id=PRJNA716140:J5O10_02545;transl_table=11;translation=length.270
J5O10_02550	-5.99522	3.01311	-2.98211	product=hypothetical protein;protein_id=PRJNA716140:J5O10_02550;transl_table=11;translation=length.228
J5O10_02555	-3.74328	1.84427	-1.899	product=hypothetical protein;protein_id=PRJNA716140:J5O10_02555;transl_table=11;translation=length.140
J5O10_02560	-5.87486	0.991968	-4.8829	product=DUF4367 domain-containing protein;protein_id=PRJNA716140:J5O10_02560;transl_table=11;translation=length.165
J5O10_02565	-4.90053	2.42032	-2.48021	product=hypothetical protein;protein_id=PRJNA716140:J5O10_02565;transl_table=11;translation=length.210
J5O10_02570	-2.07151	0.946046	-1.12547	product=hypothetical protein;protein_id=PRJNA716140:J5O10_02570;transl_table=11;translation=length.343
J5O10_02575	-4.23166	1.27788	-2.95379	product=DUF4179 domain-containing protein;protein_id=PRJNA716140:J5O10_02575;transl_table=11;translation=length.344
J5O10_02580	-5.74183	6.98573	1.24389	product=sigma-70 family RNA polymerase sigma factor;protein_id=PRJNA716140:J5O10_02580;transl_table=11;translation=length.186
J5O10_02585	-7.11923	8.88686	0	product=hypothetical protein;protein_id=PRJNA716140:J5O10_02585;transl_table=11;translation=length.93
J5O10_02590	-3.17929	4.00339	0.824106	product=nitroreductase;protein_id=PRJNA716140:J5O10_02590;transl_table=11;translation=length.64
J5O10_02595	-0.692011	0.0270579	-0.664953	product=hypothetical protein;protein_id=PRJNA716140:J5O10_02595;transl_table=11;translation=length.203
J5O10_02600	-0.763054	2.06658	1.30353	product=hypothetical protein;protein_id=PRJNA716140:J5O10_02600;transl_table=11;translation=length.60
J5O10_02605	-0.688279	-0.168697	-0.856976	product=sigma-70 family RNA polymerase sigma factor;protein_id=PRJNA716140:J5O10_02605;transl_table=11;translation=length.180
J5O10_02610	-1.01152	0.0323846	-0.979136	product=DUF4367 domain-containing protein;protein_id=PRJNA716140:J5O10_02610;transl_table=11;translation=length.237
J5O10_02615	-0.398328	-0.838849	-1.23718	product=hypothetical protein;protein_id=PRJNA716140:J5O10_02615;transl_table=11;translation=length.73
J5O10_02620	-0.745787	-0.566535	-1.31232	product=hypothetical protein;protein_id=PRJNA716140:J5O10_02620;transl_table=11;translation=length.40
J5O10_02625	-0.574851	-1.20351	-1.77836	product=hypothetical protein;protein_id=PRJNA716140:J5O10_02625;transl_table=11;translation=length.44
J5O10_02630	-3.54378	3.37627	-0.167508	product=hypothetical protein;protein_id=PRJNA716140:J5O10_02630;transl_table=11;translation=length.62
J5O10_02635	-5.57754	3.07037	-2.50717	product=hypothetical protein;protein_id=PRJNA716140:J5O10_02635;transl_table=11;translation=length.144
J5O10_02640	-4.41986	2.04097	-2.37889
J5O10_02645	-2.93389	1.44945	-1.48443	product=hypothetical protein;protein_id=PRJNA716140:J5O10_02645;transl_table=11;translation=length.113
J5O10_02650	-2.24941	1.12506	-1.12435	product=hypothetical protein;protein_id=PRJNA716140:J5O10_02650;transl_table=11;translation=length.114
J5O10_02655	0.0279843	-1.51885	-1.49086
J5O10_02660	-2.05784	0.302394	-1.75544	product=CatA-like O-acetyltransferase;protein_id=PRJNA716140:J5O10_02660;transl_table=11;translation=length.76
J5O10_02665	-0.948095	-0.369659	-1.31775	product=TetR/AcrR family transcriptional regulator;protein_id=PRJNA716140:J5O10_02665;transl_table=11;translation=length.192
J5O10_02670	-1.59472	0.481963	-1.11275	product=penicillin-binding transpeptidase domain-containing protein;protein_id=PRJNA716140:J5O10_02670;transl_table=11;translation=length.692
J5O10_02675	-0.339298	-0.884501	-1.2238	product=BlaR1 family beta-lactam sensor/signal transducer;protein_id=PRJNA716140:J5O10_02675;transl_table=11;translation=length.599
J5O10_02680	-0.599984	-0.0252632	-0.625247	product=BlaI/MecI/CopY family transcriptional regulator;protein_id=PRJNA716140:J5O10_02680;transl_table=11;translation=length.128
J5O10_02685	-3.32042	2.14712	-1.17329	product=uracil-DNA glycosylase family protein;protein_id=PRJNA716140:J5O10_02685;transl_table=11;translation=length.208
J5O10_02690	-3.17057	2.40074	-0.769828	product=hypothetical protein;protein_id=PRJNA716140:J5O10_02690;transl_table=11;translation=length.85
J5O10_02695	-4.61816	2.77811	-1.84005	product=hypothetical protein;protein_id=PRJNA716140:J5O10_02695;transl_table=11;translation=length.45
J5O10_02700	-1.57209	1.75659	0.184498	product=lantibiotic protection ABC transporter ATP-binding protein;protein_id=PRJNA716140:J5O10_02700;transl_table=11;translation=length.234
J5O10_02705	-2.52094	2.27782	-0.243121	product=lantibiotic immunity ABC transporter MutE/EpiE family permease subunit;protein_id=PRJNA716140:J5O10_02705;transl_table=11;translation=length.256
J5O10_02710	0.00759062	1.23365	1.24124	product=lantibiotic immunity ABC transporter MutG family permease subunit;protein_id=PRJNA716140:J5O10_02710;transl_table=11;translation=length.259
J5O10_02715	-0.926319	1.16259	0.236267	product=response regulator transcription factor;protein_id=PRJNA716140:J5O10_02715;transl_table=11;translation=length.230
J5O10_02720	0.0204737	0.574508	0.594982	product=HAMP domain-containing histidine kinase;protein_id=PRJNA716140:J5O10_02720;transl_table=11;translation=length.474
J5O10_02725	-3.16684	1.6018	-1.56503	product=ABC transporter permease;protein_id=PRJNA716140:J5O10_02725;transl_table=11;translation=length.822
J5O10_02730	-3.86507	3.30457	-0.560501	product=ABC transporter ATP-binding protein;protein_id=PRJNA716140:J5O10_02730;transl_table=11;translation=length.222
J5O10_02735	-2.11888	1.04989	-1.06899	product=sensor histidine kinase;protein_id=PRJNA716140:J5O10_02735;transl_table=11;translation=length.386
J5O10_02740	-1.69682	0.337066	-1.35975	product=response regulator transcription factor;protein_id=PRJNA716140:J5O10_02740;transl_table=11;translation=length.224
J5O10_02745	-0.53988	-0.413721	-0.953601	product=carbon-nitrogen hydrolase family protein;protein_id=PRJNA716140:J5O10_02745;transl_table=11;translation=length.275
J5O10_02750	-1.38871	2.07287	0.684163	product=quaternary ammonium compound efflux SMR transporter SugE;protein_id=PRJNA716140:J5O10_02750;transl_table=11;translation=length.106
J5O10_02755	-0.938507	1.08138	0.142878	product=phosphoribosylaminoimidazolesuccinocarboxamide synthase;protein_id=PRJNA716140:J5O10_02755;transl_table=11;translation=length.226
J5O10_02760	-7.65213	5.4547	-2.19743	product=galactitol-1-phosphate 5-dehydrogenase;protein_id=PRJNA716140:J5O10_02760;transl_table=11;translation=length.350
J5O10_02765	-1.80432	1.23252	-0.571793	product=PTS sugar transporter subunit IIA;protein_id=PRJNA716140:J5O10_02765;transl_table=11;translation=length.135
J5O10_02770	0.694015	-0.919056	-0.225041	product=PTS sugar transporter subunit IIB;protein_id=PRJNA716140:J5O10_02770;transl_table=11;translation=length.157
J5O10_02775	-1.40508	0.977495	-0.427581	product=PTS sugar transporter subunit IIC;protein_id=PRJNA716140:J5O10_02775;transl_table=11;translation=length.252
J5O10_02780	-0.478685	0.431112	-0.0475733	product=PTS system mannose/fructose/sorbose family transporter subunit IID;protein_id=PRJNA716140:J5O10_02780;transl_table=11;translation=length.279
J5O10_02785	-3.06745	2.37931	-0.688138	product=response regulator transcription factor;protein_id=PRJNA716140:J5O10_02785;transl_table=11;translation=length.215
J5O10_02790	-2.52425	0.279944	-2.24431	product=HAMP domain-containing histidine kinase;protein_id=PRJNA716140:J5O10_02790;transl_table=11;translation=length.464
J5O10_02795	0.327994	-1.67643	-1.34843
J5O10_02800	-0.240277	0.275697	0.03542	product=D-alanyl-D-alanine carboxypeptidase;protein_id=PRJNA716140:J5O10_02800;transl_table=11;translation=length.414
J5O10_02805	-1.03485	1.64438	0.609533	product=sigma 54-interacting transcriptional regulator;protein_id=PRJNA716140:J5O10_02805;transl_table=11;translation=length.944
J5O10_02810	-1.18913	0.104859	-1.08427	product=threonine/serine exporter family protein;protein_id=PRJNA716140:J5O10_02810;transl_table=11;translation=length.253
J5O10_02815	-0.0074316	0.146422	0.13899	product=threonine/serine exporter family protein;protein_id=PRJNA716140:J5O10_02815;transl_table=11;translation=length.164
J5O10_02820	-1.22961	1.27623	0.0466251	product=hypothetical protein;protein_id=PRJNA716140:J5O10_02820;transl_table=11;translation=length.392
J5O10_02825	-0.534764	0.605892	0.0711289	product=DUF4118 domain-containing protein;protein_id=PRJNA716140:J5O10_02825;transl_table=11;translation=length.535
J5O10_02830	-0.928244	0.695909	-0.232334	product=response regulator transcription factor;protein_id=PRJNA716140:J5O10_02830;transl_table=11;translation=length.234
J5O10_02835	0.157197	0.199314	0.35651	product=hypothetical protein;protein_id=PRJNA716140:J5O10_02835;transl_table=11;translation=length.52
J5O10_02840	-0.144732	-0.0629303	-0.207663	product=bifunctional diguanylate cyclase/phosphodiesterase;protein_id=PRJNA716140:J5O10_02840;transl_table=11;translation=length.1032
J5O10_02845	-0.740969	0.362562	-0.378407	product=transcriptional regulator;protein_id=PRJNA716140:J5O10_02845;transl_table=11;translation=length.428
J5O10_02850	0.116716	1.16622	1.28294	product=M20/M25/M40 family metallo-hydrolase;protein_id=PRJNA716140:J5O10_02850;transl_table=11;translation=length.368
J5O10_02855	0.261769	1.34039	1.60216	product=AbgT family transporter;protein_id=PRJNA716140:J5O10_02855;transl_table=11;translation=length.513
J5O10_02860	1.54967	3.50145	5.05112	product=amidohydrolase;protein_id=PRJNA716140:J5O10_02860;transl_table=11;translation=length.436
J5O10_02865	0.2181	3.92739	4.14549	product=hypothetical protein;protein_id=PRJNA716140:J5O10_02865;transl_table=11;translation=length.156
J5O10_02870	0.982723	4.45022	5.43294	product=DUF3100 domain-containing protein;protein_id=PRJNA716140:J5O10_02870;transl_table=11;translation=length.283
J5O10_02875	-1.87709	1.36321	-0.513884	product=YafY family transcriptional regulator;protein_id=PRJNA716140:J5O10_02875;transl_table=11;translation=length.303
J5O10_02880	-0.855528	1.38188	0.52635	product=GyrI-like domain-containing protein;protein_id=PRJNA716140:J5O10_02880;transl_table=11;translation=length.165
J5O10_02885	-1.99837	1.96191	-0.0364685	product=response regulator;protein_id=PRJNA716140:J5O10_02885;transl_table=11;translation=length.120
J5O10_02890	-0.575171	1.15056	0.575394	product=chemotaxis protein CheC;protein_id=PRJNA716140:J5O10_02890;transl_table=11;translation=length.185
J5O10_02895	-1.91952	2.14379	0.224274	product=chemotaxis protein CheD;protein_id=PRJNA716140:J5O10_02895;transl_table=11;translation=length.161
J5O10_02900	-0.275289	-0.0374135	-0.312702	product=chemotaxis protein CheW;protein_id=PRJNA716140:J5O10_02900;transl_table=11;translation=length.172
J5O10_02905	-0.34261	0.594018	0.251408	eC_number=2.7.7.65;gO_function=GO:0009975 - cyclase activity [Evidence IEA];gO_process=GO:0009966 - regulation of signal transduction [Evidence IEA];Name=J5O10_02905;Note=Derived by automated computational analysis using gene prediction method: Protein Homology.;codon_start=1;inference=COORDINATES: similar to AA sequence:RefSeq:WP_009895564.1;product=diguanylate cyclase;protein_id=PRJNA716140:J5O…
J5O10_02910	-0.470124	0.40887	-0.061254	product=methyl-accepting chemotaxis protein;protein_id=PRJNA716140:J5O10_02910;transl_table=11;translation=length.567
J5O10_02915	0.0285057	0.123044	0.15155	product=chemotaxis protein CheA;protein_id=PRJNA716140:J5O10_02915;transl_table=11;translation=length.707
J5O10_02920	-0.6158	0.638234	0.0224337	product=chemotaxis protein CheW;protein_id=PRJNA716140:J5O10_02920;transl_table=11;translation=length.146
J5O10_02925	0.513145	-0.687274	-0.174129	product=protein-glutamate O-methyltransferase CheR;protein_id=PRJNA716140:J5O10_02925;transl_table=11;translation=length.267
J5O10_02930	0.416189	-0.112396	0.303793	product=CheB methylesterase domain-containing protein;protein_id=PRJNA716140:J5O10_02930;transl_table=11;translation=length.198
J5O10_02935	-0.86146	-0.411838	-1.2733	product=DUF3298 and DUF4163 domain-containing protein;protein_id=PRJNA716140:J5O10_02935;transl_table=11;translation=length.285
J5O10_02940	-0.500179	0.0438415	-0.456337	product=ornithine cyclodeaminase family protein;protein_id=PRJNA716140:J5O10_02940;transl_table=11;translation=length.329
J5O10_02945	-0.672266	1.27657	0.604308	product=hypothetical protein;protein_id=PRJNA716140:J5O10_02945;transl_table=11;translation=length.203
J5O10_02950	-0.81685	-0.644473	-1.46132	product=DUF975 family protein;protein_id=PRJNA716140:J5O10_02950;transl_table=11;translation=length.259
J5O10_02955	-1.14772	0.311903	-0.835814	product=BlaI/MecI/CopY family transcriptional regulator;protein_id=PRJNA716140:J5O10_02955;transl_table=11;translation=length.119
J5O10_02960	-0.219703	-0.15631	-0.376014	product=M56 family metallopeptidase;protein_id=PRJNA716140:J5O10_02960;transl_table=11;translation=length.452
J5O10_02965	-0.713026	-0.906538	-1.61956	product=hypothetical protein;protein_id=PRJNA716140:J5O10_02965;transl_table=11;translation=length.136
J5O10_02970	-2.21225	-1.11459	-3.32684	product=hypothetical protein;protein_id=PRJNA716140:J5O10_02970;transl_table=11;translation=length.218
J5O10_02975	-1.15238	-6.42657	-7.57895	product=spore cortex-lytic germination protein SleC;protein_id=PRJNA716140:J5O10_02975;transl_table=11;translation=length.423
J5O10_02980	-4.2116	1.79542	-2.41618	product=PrsW family intramembrane metalloprotease;protein_id=PRJNA716140:J5O10_02980;transl_table=11;translation=length.238
J5O10_02985	-0.247818	0.404979	0.157161	product=RsmF rRNA methyltransferase first C-terminal domain-containing protein;protein_id=PRJNA716140:J5O10_02985;transl_table=11;translation=length.436
J5O10_02990	-1.16511	0.392146	-0.772962	eC_number=3.4.21.89;gO_function=GO:0004252 - serine-type endopeptidase activity [Evidence IEA];gO_process=GO:0006465 - signal peptide processing [Evidence IEA],GO:0009306 - protein secretion [Evidence IEA];Name=lepB;Note=Derived by automated computational analysis using gene prediction method: Protein Homology.;codon_start=1;inference=COORDINATES: similar to AA sequence:RefSeq:WP_003417931.1;locu…
J5O10_02995	-1.80596	1.42189	-0.384065	eC_number=3.4.21.89;gO_function=GO:0004252 - serine-type endopeptidase activity [Evidence IEA];gO_process=GO:0006465 - signal peptide processing [Evidence IEA],GO:0009306 - protein secretion [Evidence IEA];Name=lepB;Note=Derived by automated computational analysis using gene prediction method: Protein Homology.;codon_start=1;inference=COORDINATES: similar to AA sequence:RefSeq:WP_003417934.1;locu…
J5O10_03000	0.0871787	-0.282075	-0.194896	product=sugar phosphate isomerase/epimerase;protein_id=PRJNA716140:J5O10_03000;transl_table=11;translation=length.251
J5O10_03005	0.0141203	-1.37932	-1.3652	product=nucleoside kinase;protein_id=PRJNA716140:J5O10_03005;transl_table=11;translation=length.555
J5O10_03010	-0.528441	0.937722	0.409281	eC_number=3.5.1.2;gO_function=GO:0004359 - glutaminase activity [Evidence IEA];gO_process=GO:0006541 - glutamine metabolic process [Evidence IEA];Name=glsA;Note=Derived by automated computational analysis using gene prediction method: Protein Homology.;codon_start=1;inference=COORDINATES: similar to AA sequence:RefSeq:WP_003417962.1;locus_tag=J5O10_03010;product=glutaminase A;protein_id=PRJNA7161…
J5O10_03015	-0.734891	1.70585	0.970961	product=helix-turn-helix domain-containing protein;protein_id=PRJNA716140:J5O10_03015;transl_table=11;translation=length.187
J5O10_03020	-0.289095	0.105099	-0.183996	product=deoxyribonuclease IV;protein_id=PRJNA716140:J5O10_03020;transl_table=11;translation=length.278
J5O10_03025	0.331341	-0.0576735	0.273668	product=aldo/keto reductase;protein_id=PRJNA716140:J5O10_03025;transl_table=11;translation=length.331
J5O10_03030	-0.113729	1.46554	1.35181	product=RusA family crossover junction endodeoxyribonuclease;protein_id=PRJNA716140:J5O10_03030;transl_table=11;translation=length.134
J5O10_03035	0.693204	0.0877406	0.780945	eC_number=1.17.99.6;gO_function=GO:0051539 - 4 iron%2C 4 sulfur cluster binding [Evidence IEA],GO:0052693 - epoxyqueuosine reductase activity [Evidence IEA];gO_process=GO:0008616 - queuosine biosynthetic process [Evidence IEA];Name=queG;Note=Derived by automated computational analysis using gene prediction method: Protein Homology.;codon_start=1;inference=COORDINATES: similar to AA sequence:RefSe…
J5O10_03040	-1.39002	-2.84652	-4.23655	product=AAA family ATPase;protein_id=PRJNA716140:J5O10_03040;transl_table=11;translation=length.745
J5O10_03045	-0.423304	0.28793	-0.135374	product=endonuclease III;protein_id=PRJNA716140:J5O10_03045;transl_table=11;translation=length.285
J5O10_03050	0.0105601	1.27234	1.2829	eC_number=2.1.1.207;gO_function=GO:0008175 - tRNA methyltransferase activity [Evidence IEA];gO_process=GO:0006400 - tRNA modification [Evidence IEA];Name=trmL;Note=Derived by automated computational analysis using gene prediction method: Protein Homology.;codon_start=1;inference=COORDINATES: similar to AA sequence:RefSeq:WP_003429657.1;locus_tag=J5O10_03050;product=tRNA (uridine(34)/cytosine(34)/…
J5O10_03055	-0.781116	1.31446	0.533347	product=DegV family protein;protein_id=PRJNA716140:J5O10_03055;transl_table=11;translation=length.282
J5O10_03060	-0.231832	1.90097	1.66914	product=BMP family ABC transporter substrate-binding protein;protein_id=PRJNA716140:J5O10_03060;transl_table=11;translation=length.334
J5O10_03065	0.171647	2.16847	2.34012	product=hypothetical protein;protein_id=PRJNA716140:J5O10_03065;transl_table=11;translation=length.112
J5O10_03070	-0.0195603	1.28817	1.26861
J5O10_03075	-0.603539	1.7455	1.14196	product=BMP family ABC transporter substrate-binding protein;protein_id=PRJNA716140:J5O10_03075;transl_table=11;translation=length.231
J5O10_03080	-0.168095	-2.28181	-2.44991	product=hypothetical protein;protein_id=PRJNA716140:J5O10_03080;transl_table=11;translation=length.253
J5O10_03085	-0.339745	-0.989285	-1.32903	product=putative sporulation protein YtxC;protein_id=PRJNA716140:J5O10_03085;transl_table=11;translation=length.272
J5O10_03090	-0.0296136	-1.62476	-1.65437	product=DUF445 family protein;protein_id=PRJNA716140:J5O10_03090;transl_table=11;translation=length.200
J5O10_03095	0.318886	-0.587426	-0.26854	eC_number=6.1.1.3;gO_component=GO:0005737 - cytoplasm [Evidence IEA];gO_function=GO:0004829 - threonine-tRNA ligase activity [Evidence IEA];gO_process=GO:0006435 - threonyl-tRNA aminoacylation [Evidence IEA];Name=thrS;Note=Derived by automated computational analysis using gene prediction method: Protein Homology.;codon_start=1;inference=COORDINATES: similar to AA sequence:RefSeq:WP_009904969.1;lo…
J5O10_03100	-1.08306	0.111628	-0.971431	product=Rpn family recombination-promoting nuclease/putative transposase;protein_id=PRJNA716140:J5O10_03100;transl_table=11;translation=length.363
J5O10_03105	-5.44998	2.94744	-2.50254
J5O10_03110	-1.64525	1.37507	-0.270184	product=GHKL domain-containing protein;protein_id=PRJNA716140:J5O10_03110;transl_table=11;translation=length.446
J5O10_03115	-1.49909	-1.00076	-2.49985	product=hydrolase;protein_id=PRJNA716140:J5O10_03115;transl_table=11;translation=length.189
J5O10_03120	0.545226	0.863625	1.40885	product=MFS transporter;protein_id=PRJNA716140:J5O10_03120;transl_table=11;translation=length.416
J5O10_03125	0.2806	1.13765	1.41825	product=hypothetical protein;protein_id=PRJNA716140:J5O10_03125;transl_table=11;translation=length.77
J5O10_03130	0.105055	1.71265	1.8177	product=TetR/AcrR family transcriptional regulator;protein_id=PRJNA716140:J5O10_03130;transl_table=11;translation=length.192
J5O10_03135	0.971239	-0.559053	0.412185	product=NADP-dependent glyceraldehyde-3-phosphate dehydrogenase;protein_id=PRJNA716140:J5O10_03135;transl_table=11;translation=length.486
J5O10_03140	-1.78632	-0.0700208	-1.85634	product=TetR/AcrR family transcriptional regulator;protein_id=PRJNA716140:J5O10_03140;transl_table=11;translation=length.201
J5O10_03145	-0.826237	-0.133437	-0.959674	product=PEP-utilizing enzyme;protein_id=PRJNA716140:J5O10_03145;transl_table=11;translation=length.855
J5O10_03150	-0.239127	0.150187	-0.0889396	product=EAL domain-containing protein;protein_id=PRJNA716140:J5O10_03150;transl_table=11;translation=length.694
J5O10_03155	-0.111821	-0.0745693	-0.18639	product=GGDEF domain-containing protein;protein_id=PRJNA716140:J5O10_03155;transl_table=11;translation=length.299
J5O10_03160	-0.512692	0.335697	-0.176995	product=GGDEF domain-containing protein;protein_id=PRJNA716140:J5O10_03160;transl_table=11;translation=length.393
J5O10_03165	-2.95536	1.63983	-1.31553	product=hypothetical protein;protein_id=PRJNA716140:J5O10_03165;transl_table=11;translation=length.91
J5O10_03170	-1.62055	0.578348	-1.0422	product=hypothetical protein;protein_id=PRJNA716140:J5O10_03170;transl_table=11;translation=length.95
J5O10_03175	0.525162	0.143983	0.669144	product=ATP-binding protein;protein_id=PRJNA716140:J5O10_03175;transl_table=11;translation=length.838
J5O10_03180	0.528706	-0.204043	0.324663	product=50S ribosome-binding GTPase;protein_id=PRJNA716140:J5O10_03180;transl_table=11;translation=length.1736
J5O10_03185	-1.59212	2.14735	0.555224	product=hypothetical protein;protein_id=PRJNA716140:J5O10_03185;transl_table=11;translation=length.63
J5O10_03190	-0.553864	-0.157397	-0.711261	product=hypothetical protein;protein_id=PRJNA716140:J5O10_03190;transl_table=11;translation=length.62
J5O10_03195	-1.62153	0.568145	-1.05338	product=DUF3788 domain-containing protein;protein_id=PRJNA716140:J5O10_03195;transl_table=11;translation=length.146
J5O10_03200	-0.0069333	0.307181	0.300248	product=DUF3440 domain-containing protein;protein_id=PRJNA716140:J5O10_03200;transl_table=11;translation=length.437
J5O10_03205	1.18471	-0.062676	1.12204	product=ParB/RepB/Spo0J family partition protein;protein_id=PRJNA716140:J5O10_03205;transl_table=11;translation=length.178
J5O10_03210	-4.83503	-6.08927	-10.9243	product=spore coat associated protein CotJA;protein_id=PRJNA716140:J5O10_03210;transl_table=11;translation=length.73
J5O10_03215	-6.49248	-4.63792	-11.1304	product=spore coat protein CotJB;protein_id=PRJNA716140:J5O10_03215;transl_table=11;translation=length.87
J5O10_03220	-4.17776	-7.19089	-11.3687	product=manganese catalase family protein;protein_id=PRJNA716140:J5O10_03220;transl_table=11;translation=length.190
J5O10_03225	-0.764775	1.11703	0.352252	product=DNA-3-methyladenine glycosylase;protein_id=PRJNA716140:J5O10_03225;transl_table=11;translation=length.217
J5O10_03230	-0.485055	0.250152	-0.234902	product=methylated-DNA--[protein]-cysteine S-methyltransferase;protein_id=PRJNA716140:J5O10_03230;transl_table=11;translation=length.177
J5O10_03235	-1.08875	0.147599	-0.941151	product=hypothetical protein;protein_id=PRJNA716140:J5O10_03235;transl_table=11;translation=length.43
J5O10_03240	0.169103	-0.0109766	0.158127	product=plasmid stabilization protein;protein_id=PRJNA716140:J5O10_03240;transl_table=11;translation=length.261
J5O10_03245	-1.7297	2.43507	0.70537	product=DUF3795 domain-containing protein;protein_id=PRJNA716140:J5O10_03245;transl_table=11;translation=length.137
J5O10_03250	-0.458642	1.53984	1.0812	product=GrpB family protein;protein_id=PRJNA716140:J5O10_03250;transl_table=11;translation=length.178
J5O10_03255	-0.448771	2.05078	1.60201	product=ClC family H(+)/Cl(-) exchange transporter;protein_id=PRJNA716140:J5O10_03255;transl_table=11;translation=length.524
J5O10_03260	0.0200164	0.884897	0.904913	product=urea carboxylase-associated family protein;protein_id=PRJNA716140:J5O10_03260;transl_table=11;translation=length.201
J5O10_03265	-1.09242	-0.587108	-1.67953	product=GrpB family protein;protein_id=PRJNA716140:J5O10_03265;transl_table=11;translation=length.189
J5O10_03270	0.518724	-0.0974318	0.421292	product=ATP-binding protein;protein_id=PRJNA716140:J5O10_03270;transl_table=11;translation=length.255
J5O10_03275	-1.04892	1.73079	0.681873	product=hypothetical protein;protein_id=PRJNA716140:J5O10_03275;transl_table=11;translation=length.58
J5O10_03280	0.146078	0.706716	0.852794	product=TetR/AcrR family transcriptional regulator;protein_id=PRJNA716140:J5O10_03280;transl_table=11;translation=length.193
J5O10_03285	-1.49568	0.485148	-1.01053	product=MerR family transcriptional regulator;protein_id=PRJNA716140:J5O10_03285;transl_table=11;translation=length.274
J5O10_03290	-4.29177	1.78029	-2.51148	product=CPBP family intramembrane metalloprotease;protein_id=PRJNA716140:J5O10_03290;transl_table=11;translation=length.297
J5O10_03295	-5.71767	5.76784	0.0501725	product=LytTR family transcriptional regulator DNA-binding domain-containing protein;protein_id=PRJNA716140:J5O10_03295;transl_table=11;translation=length.145
J5O10_03300	-5.69034	4.19409	-1.49624	product=YvrJ family protein;protein_id=PRJNA716140:J5O10_03300;transl_table=11;translation=length.49
J5O10_03305	-5.91165	1.74807	-4.16358	product=DUF2922 domain-containing protein;protein_id=PRJNA716140:J5O10_03305;transl_table=11;translation=length.79
J5O10_03310	-4.27667	2.85188	-1.42479	product=DUF1659 domain-containing protein;protein_id=PRJNA716140:J5O10_03310;transl_table=11;translation=length.73
J5O10_03315	-4.42969	2.41721	-2.01247	product=transcriptional regulator;protein_id=PRJNA716140:J5O10_03315;transl_table=11;translation=length.85
J5O10_03320	-1.92246	1.03808	-0.884378	product=conserved phage C-terminal domain-containing protein;protein_id=PRJNA716140:J5O10_03320;transl_table=11;translation=length.412
J5O10_03325	-1.96086	0.982694	-0.978166	product=AAA family ATPase;protein_id=PRJNA716140:J5O10_03325;transl_table=11;translation=length.433
J5O10_03330	-4.26591	3.99153	-0.27438	product=transcriptional regulator;protein_id=PRJNA716140:J5O10_03330;transl_table=11;translation=length.91
J5O10_03335	1.66218	-1.69742	-0.0352426	product=4Fe-4S binding protein;protein_id=PRJNA716140:J5O10_03335;transl_table=11;translation=length.76
J5O10_03340	1.98864	-1.62296	0.365679	product=4Fe-4S binding protein;protein_id=PRJNA716140:J5O10_03340;transl_table=11;translation=length.193
J5O10_03345	-1.1041	-2.68802	-3.79212	product=Crp/Fnr family transcriptional regulator;protein_id=PRJNA716140:J5O10_03345;transl_table=11;translation=length.225
J5O10_03350	-1.79995	2.64925	0.849296	product=hypothetical protein;protein_id=PRJNA716140:J5O10_03350;transl_table=11;translation=length.49
J5O10_03355	-2.08443	2.19813	0.113695	product=PadR family transcriptional regulator;protein_id=PRJNA716140:J5O10_03355;transl_table=11;translation=length.173
J5O10_03360	-0.802004	0.586774	-0.21523	product=alpha/beta hydrolase;protein_id=PRJNA716140:J5O10_03360;transl_table=11;translation=length.265
J5O10_03365	-2.07406	0.917531	-1.15653	product=radical SAM protein;protein_id=PRJNA716140:J5O10_03365;transl_table=11;translation=length.296
J5O10_03370	-1.35524	0.301504	-1.05374	product=GNAT family N-acetyltransferase;protein_id=PRJNA716140:J5O10_03370;transl_table=11;translation=length.147
J5O10_03375	-0.666861	0.996123	0.329261	product=hypothetical protein;protein_id=PRJNA716140:J5O10_03375;transl_table=11;translation=length.56
J5O10_03380	-2.52899	1.16254	-1.36645	product=Rpn family recombination-promoting nuclease/putative transposase;protein_id=PRJNA716140:J5O10_03380;transl_table=11;translation=length.365
J5O10_03385	-3.10175	1.49153	-1.61021	product=DUF3841 domain-containing protein;protein_id=PRJNA716140:J5O10_03385;transl_table=11;translation=length.162
J5O10_03390	-0.315753	-0.714293	-1.03005	product=hypothetical protein;protein_id=PRJNA716140:J5O10_03390;transl_table=11;translation=length.135
J5O10_03395	-1.77553	-0.0018404	-1.77737	product=helix-turn-helix transcriptional regulator;protein_id=PRJNA716140:J5O10_03395;transl_table=11;translation=length.72
J5O10_03400	0.605045	1.62051	2.22556	product=hypothetical protein;protein_id=PRJNA716140:J5O10_03400;transl_table=11;translation=length.101
J5O10_03405	-2.65827	0.998367	-1.6599	product=ATP-binding cassette domain-containing protein;protein_id=PRJNA716140:J5O10_03405;transl_table=11;translation=length.197
J5O10_03410	-1.18972	1.15591	-0.0338076	product=GntR family transcriptional regulator;protein_id=PRJNA716140:J5O10_03410;transl_table=11;translation=length.216
J5O10_03415	-4.12638	3.47	-0.656376	product=S9 family peptidase;protein_id=PRJNA716140:J5O10_03415;transl_table=11;translation=length.681
J5O10_03420	-2.89058	2.57177	-0.318814	product=S9 family peptidase;protein_id=PRJNA716140:J5O10_03420;transl_table=11;translation=length.651
J5O10_03425	-0.42098	1.16075	0.739768	product=permease;protein_id=PRJNA716140:J5O10_03425;transl_table=11;translation=length.396
J5O10_03430	-1.91477	1.22962	-0.685155	product=GntR family transcriptional regulator;protein_id=PRJNA716140:J5O10_03430;transl_table=11;translation=length.124
J5O10_03435	-0.893715	0.84416	-0.0495549	product=ABC transporter ATP-binding protein;protein_id=PRJNA716140:J5O10_03435;transl_table=11;translation=length.285
J5O10_03440	-2.36138	2.30234	-0.0590321	product=ABC-2 transporter permease;protein_id=PRJNA716140:J5O10_03440;transl_table=11;translation=length.212
J5O10_03445	0.04409	0.677772	0.721862	product=MBL fold metallo-hydrolase;protein_id=PRJNA716140:J5O10_03445;transl_table=11;translation=length.244
J5O10_03450	-1.75003	1.61108	-0.138945	product=chloride channel protein;protein_id=PRJNA716140:J5O10_03450;transl_table=11;translation=length.418
J5O10_03455	-0.500463	0.276784	-0.223679	product=hypothetical protein;protein_id=PRJNA716140:J5O10_03455;transl_table=11;translation=length.66
J5O10_03460	-1.11551	0.845694	-0.269813	product=BlaI/MecI/CopY family transcriptional regulator;protein_id=PRJNA716140:J5O10_03460;transl_table=11;translation=length.126
J5O10_03465	-5.28141	2.15218	-3.12923	product=glycosylating toxin sigma factor TcdR;protein_id=PRJNA716140:J5O10_03465;transl_table=11;translation=length.184
J5O10_03470	-0.122765	-3.36534	-3.4881	product=glycosylating toxin TcdB;protein_id=PRJNA716140:J5O10_03470;transl_table=11;translation=length.2366
J5O10_03475	-3.80143	0.763363	-3.03807	product=holin-like glycosylating toxin export protein TcdE;protein_id=PRJNA716140:J5O10_03475;transl_table=11;translation=length.166
J5O10_03480	-3.89456	0.648755	-3.2458	product=hypothetical protein;protein_id=PRJNA716140:J5O10_03480;transl_table=11;translation=length.43
J5O10_03485	0.593209	-3.80973	-3.21652	product=glycosylating toxin TcdA;protein_id=PRJNA716140:J5O10_03485;transl_table=11;translation=length.2710
J5O10_03490	-0.20267	0.3001	0.0974297
J5O10_03495	-4.62727	1.48822	-3.13904	product=helix-hairpin-helix domain-containing protein;protein_id=PRJNA716140:J5O10_03495;transl_table=11;translation=length.81
J5O10_03500	-0.482849	1.71889	1.23604	product=DUF3795 domain-containing protein;protein_id=PRJNA716140:J5O10_03500;transl_table=11;translation=length.89
J5O10_03505	-0.507489	0.967245	0.459756	product=hypothetical protein;protein_id=PRJNA716140:J5O10_03505;transl_table=11;translation=length.74
J5O10_03510	-3.97153	1.23363	-2.73789	product=ABC transporter permease;protein_id=PRJNA716140:J5O10_03510;transl_table=11;translation=length.245
J5O10_03515	-4.87199	3.06175	-1.81024	product=ABC transporter permease;protein_id=PRJNA716140:J5O10_03515;transl_table=11;translation=length.253
J5O10_03520	-6.0199	3.99773	-2.02217	product=ATP-binding cassette domain-containing protein;protein_id=PRJNA716140:J5O10_03520;transl_table=11;translation=length.304
J5O10_03525	1.46176	0.344088	1.80585	product=response regulator transcription factor;protein_id=PRJNA716140:J5O10_03525;transl_table=11;translation=length.235
J5O10_03530	-2.07662	0.982566	-1.09405	product=HAMP domain-containing histidine kinase;protein_id=PRJNA716140:J5O10_03530;transl_table=11;translation=length.468
J5O10_03535	0.0137604	-0.935544	-0.921784	product=BlaI/MecI/CopY family transcriptional regulator;protein_id=PRJNA716140:J5O10_03535;transl_table=11;translation=length.129
J5O10_03540	-1.33873	0.581154	-0.757578	product=glyoxalase/bleomycin resistance/dioxygenase family protein;protein_id=PRJNA716140:J5O10_03540;transl_table=11;translation=length.156
J5O10_03545	-0.56318	0.5176	-0.0455797	product=Nif3-like dinuclear metal center hexameric protein;protein_id=PRJNA716140:J5O10_03545;transl_table=11;translation=length.261
J5O10_03550	-1.87744	1.22367	-0.653773	product=methyltransferase domain-containing protein;protein_id=PRJNA716140:J5O10_03550;transl_table=11;translation=length.235
J5O10_03555	-2.36041	-2.2887	-4.6491	product=GNAT family N-acetyltransferase;protein_id=PRJNA716140:J5O10_03555;transl_table=11;translation=length.166
J5O10_03560	-1.61906	-0.158069	-1.77713	product=hypothetical protein;protein_id=PRJNA716140:J5O10_03560;transl_table=11;translation=length.259
J5O10_03565	-4.11504	2.48611	-1.62893	product=RNA polymerase sigma factor;protein_id=PRJNA716140:J5O10_03565;transl_table=11;translation=length.159
J5O10_03570	0.304497	-4.30568	-4.00118	product=AAA family ATPase;protein_id=PRJNA716140:J5O10_03570;transl_table=11;translation=length.467
J5O10_03575	-0.173847	-1.12889	-1.30273	product=translation initiation factor IF-3;protein_id=PRJNA716140:J5O10_03575;transl_table=11;translation=length.169
J5O10_03580	-0.623896	-1.02226	-1.64615	product=50S ribosomal protein L35;protein_id=PRJNA716140:J5O10_03580;transl_table=11;translation=length.64
J5O10_03585	-0.340606	-0.574878	-0.915484	product=50S ribosomal protein L20;protein_id=PRJNA716140:J5O10_03585;transl_table=11;translation=length.118
J5O10_03590	-2.61129	1.89963	-0.711659	product=hypothetical protein;protein_id=PRJNA716140:J5O10_03590;transl_table=11;translation=length.181
J5O10_03595	-0.518204	1.01816	0.499955	product=exopolyphosphatase;protein_id=PRJNA716140:J5O10_03595;transl_table=11;translation=length.305
J5O10_03600	-2.19112	1.47024	-0.720876	product=CapA family protein;protein_id=PRJNA716140:J5O10_03600;transl_table=11;translation=length.343
J5O10_03605	-2.09214	0.564233	-1.5279
J5O10_03610	-0.0818157	-0.370811	-0.452626
J5O10_03615	-1.60539	0.288251	-1.31714	product=metallophosphoesterase;protein_id=PRJNA716140:J5O10_03615;transl_table=11;translation=length.294
J5O10_03620	-2.3221	-0.327605	-2.64971	product=metallophosphoesterase;protein_id=PRJNA716140:J5O10_03620;transl_table=11;translation=length.634
J5O10_03625	1.95848	-3.74173	-1.78325	product=SDR family NAD(P)-dependent oxidoreductase;protein_id=PRJNA716140:J5O10_03625;transl_table=11;translation=length.259
J5O10_03630	-1.38871	1.15074	-0.237975	product=MerR family transcriptional regulator;protein_id=PRJNA716140:J5O10_03630;transl_table=11;translation=length.272
J5O10_03635	-1.14133	1.38583	0.244501	product=TetR/AcrR family transcriptional regulator;protein_id=PRJNA716140:J5O10_03635;transl_table=11;translation=length.193
J5O10_03640	-4.01081	1.52106	-2.48975	product=hypothetical protein;protein_id=PRJNA716140:J5O10_03640;transl_table=11;translation=length.64
J5O10_03645	-0.571351	-1.33927	-1.91062	product=peptidase M3;protein_id=PRJNA716140:J5O10_03645;transl_table=11;translation=length.580
J5O10_03650	-0.0077976	1.35596	1.34816	product=Trk family potassium uptake protein;protein_id=PRJNA716140:J5O10_03650;transl_table=11;translation=length.458
J5O10_03655	0.10335	1.15315	1.2565	product=TrkA family potassium uptake protein;protein_id=PRJNA716140:J5O10_03655;transl_table=11;translation=length.223
J5O10_03660	-1.60829	0.986592	-0.621701	product=RNA methyltransferase;protein_id=PRJNA716140:J5O10_03660;transl_table=11;translation=length.265
J5O10_03665	0.368729	-0.548975	-0.180246	eC_number=6.1.1.20;gO_component=GO:0009328 - phenylalanine-tRNA ligase complex [Evidence IEA];gO_function=GO:0004826 - phenylalanine-tRNA ligase activity [Evidence IEA];gO_process=GO:0006432 - phenylalanyl-tRNA aminoacylation [Evidence IEA];Name=pheS;Note=Derived by automated computational analysis using gene prediction method: Protein Homology.;codon_start=1;inference=COORDINATES: similar to AA …
J5O10_03670	0.36338	-0.291142	0.0722372	eC_number=6.1.1.20;gO_component=GO:0009328 - phenylalanine-tRNA ligase complex [Evidence IEA];gO_function=GO:0004826 - phenylalanine-tRNA ligase activity [Evidence IEA];gO_process=GO:0006432 - phenylalanyl-tRNA aminoacylation [Evidence IEA];Name=pheT;Note=Derived by automated computational analysis using gene prediction method: Protein Homology.;codon_start=1;inference=COORDINATES: similar to AA …
J5O10_03675	0.290453	-0.466146	-0.175693	product=cell division protein ZapA;protein_id=PRJNA716140:J5O10_03675;transl_table=11;translation=length.196
J5O10_03680	-1.36897	2.20906	0.840085	product=DUF1275 domain-containing protein;protein_id=PRJNA716140:J5O10_03680;transl_table=11;translation=length.227
J5O10_03685	0.291611	-0.506974	-0.215363
J5O10_03690	-0.279359	0.441694	0.162335	product=DUF3656 domain-containing protein;protein_id=PRJNA716140:J5O10_03690;transl_table=11;translation=length.851
J5O10_03695	-1.494	0.737204	-0.756792	product=HD domain-containing protein;protein_id=PRJNA716140:J5O10_03695;transl_table=11;translation=length.192
J5O10_03700	-1.77629	0.599804	-1.17648	product=8-oxo-dGTP diphosphatase;protein_id=PRJNA716140:J5O10_03700;transl_table=11;translation=length.142
J5O10_03705	0.00072575	0.756441	0.757167	product=nitroreductase family protein;protein_id=PRJNA716140:J5O10_03705;transl_table=11;translation=length.273
J5O10_03710	-0.457426	0.0748285	-0.382597	product=transporter substrate-binding domain-containing protein;protein_id=PRJNA716140:J5O10_03710;transl_table=11;translation=length.833
J5O10_03715	0.0680671	0.0788375	0.146905	product=aminoacyl-histidine dipeptidase;protein_id=PRJNA716140:J5O10_03715;transl_table=11;translation=length.483
J5O10_03720	-0.442034	0.460205	0.0181719	product=endonuclease MutS2;protein_id=PRJNA716140:J5O10_03720;transl_table=11;translation=length.792
J5O10_03725	-0.700456	0.450587	-0.249869	product=DUF523 domain-containing protein;protein_id=PRJNA716140:J5O10_03725;transl_table=11;translation=length.137
J5O10_03730	0.300103	0.468456	0.768559	eC_number=6.1.1.19;gO_component=GO:0005737 - cytoplasm [Evidence IEA];gO_function=GO:0004814 - arginine-tRNA ligase activity [Evidence IEA];gO_process=GO:0006420 - arginyl-tRNA aminoacylation [Evidence IEA];Name=argS;Note=Derived by automated computational analysis using gene prediction method: Protein Homology.;codon_start=1;inference=COORDINATES: similar to AA sequence:RefSeq:WP_003432277.1;loc…
J5O10_03735	0.097611	0.225131	0.322741	product=hypothetical protein;protein_id=PRJNA716140:J5O10_03735;transl_table=11;translation=length.307
J5O10_03740	0.172752	-0.635371	-0.462619	product=hypothetical protein;protein_id=PRJNA716140:J5O10_03740;transl_table=11;translation=length.68
J5O10_03745	0.280109	0.0770198	0.357129	product=B12-binding domain-containing radical SAM protein;protein_id=PRJNA716140:J5O10_03745;transl_table=11;translation=length.584
J5O10_03750	0.0814998	0.404091	0.485591	product=tetratricopeptide repeat protein;protein_id=PRJNA716140:J5O10_03750;transl_table=11;translation=length.380
J5O10_03755	-3.82455	2.67893	-1.14562	product=LysR family transcriptional regulator;protein_id=PRJNA716140:J5O10_03755;transl_table=11;translation=length.312
J5O10_03760	-3.88236	2.94729	-0.935069	product=sugar O-acetyltransferase;protein_id=PRJNA716140:J5O10_03760;transl_table=11;translation=length.192
J5O10_03765	-0.360686	0.540884	0.180198	product=bifunctional enoyl-CoA hydratase/phosphate acetyltransferase;protein_id=PRJNA716140:J5O10_03765;transl_table=11;translation=length.303
J5O10_03770	1.2469	-3.11502	-1.86812	eC_number=1.2.7.4;gO_function=GO:0018492 - carbon-monoxide dehydrogenase (acceptor) activity [Evidence IEA];Name=cooS;Note=Derived by automated computational analysis using gene prediction method: Protein Homology.;codon_start=1;inference=COORDINATES: similar to AA sequence:RefSeq:WP_011860935.1;locus_tag=J5O10_03770;product=anaerobic carbon-monoxide dehydrogenase catalytic subunit;protein_id=PRJ…
J5O10_03775	1.54395	-3.24554	-1.70159	product=carbon monoxide dehydrogenase accessory protein CooC;protein_id=PRJNA716140:J5O10_03775;transl_table=11;translation=length.259
J5O10_03780	1.16071	-2.71972	-1.55901	eC_number=6.3.4.3;gO_function=GO:0004329 - formate-tetrahydrofolate ligase activity [Evidence IEA],GO:0005524 - ATP binding [Evidence IEA];Name=J5O10_03780;Note=Derived by automated computational analysis using gene prediction method: Protein Homology.;codon_start=1;inference=COORDINATES: similar to AA sequence:RefSeq:WP_014355320.1;product=formate--tetrahydrofolate ligase;protein_id=PRJNA716140:…
J5O10_03785	2.07381	-3.02296	-0.949154	product=cyclodeaminase/cyclohydrolase family protein;protein_id=PRJNA716140:J5O10_03785;transl_table=11;translation=length.210
J5O10_03790	1.49863	-2.56412	-1.06549	product=bifunctional 5%2C10-methylene-tetrahydrofolate dehydrogenase/5%2C10-methylene-tetrahydrofolate cyclohydrolase;protein_id=PRJNA716140:J5O10_03790;transl_table=11;translation=length.290
J5O10_03795	1.68515	-2.70654	-1.02139	product=methylenetetrahydrofolate reductase C-terminal domain-containing protein;protein_id=PRJNA716140:J5O10_03795;transl_table=11;translation=length.224
J5O10_03800	1.817	-2.79239	-0.975395	eC_number=1.5.1.20;gO_function=GO:0004489 - methylenetetrahydrofolate reductase (NAD(P)H) activity [Evidence IEA];gO_process=GO:0006555 - methionine metabolic process [Evidence IEA];Name=J5O10_03800;Note=Derived by automated computational analysis using gene prediction method: Protein Homology.;codon_start=1;inference=COORDINATES: similar to AA sequence:RefSeq:WP_016729430.1;product=methylenetetr…
J5O10_03805	1.07847	-2.42917	-1.3507	eC_number=1.8.1.4;gO_function=GO:0004148 - dihydrolipoyl dehydrogenase activity [Evidence IEA];gO_process=GO:0006096 - glycolytic process [Evidence IEA],GO:0045454 - cell redox homeostasis [Evidence IEA],GO:0051068 - dihydrolipoamide metabolic process [Evidence IEA];Name=lpdA;Note=Derived by automated computational analysis using gene prediction method: Protein Homology.;codon_start=1;inference=C…
J5O10_03810	1.05642	-2.47284	-1.41642	product=carbon monoxide dehydrogenase accessory protein CooC;protein_id=PRJNA716140:J5O10_03810;transl_table=11;translation=length.256
J5O10_03815	0.959575	-2.11065	-1.15107	product=acetyl-CoA decarbonylase/synthase complex subunit delta;protein_id=PRJNA716140:J5O10_03815;transl_table=11;translation=length.314
J5O10_03820	1.65809	-2.65495	-0.996861	product=acetyl-CoA decarbonylase/synthase complex subunit gamma;protein_id=PRJNA716140:J5O10_03820;transl_table=11;translation=length.455
J5O10_03825	1.56236	-2.69848	-1.13612	product=carbon monoxide dehydrogenase/acetyl-CoA synthase methytransferase subunit;protein_id=PRJNA716140:J5O10_03825;transl_table=11;translation=length.268
J5O10_03830	1.31308	-2.60481	-1.29172	eC_number=2.3.1.169;Name=acsB;Note=Derived by automated computational analysis using gene prediction method: Protein Homology.;codon_start=1;inference=COORDINATES: similar to AA sequence:RefSeq:WP_003418359.1;locus_tag=J5O10_03830;product=acetyl-CoA decarbonylase/synthase complex subunit alpha/beta;protein_id=PRJNA716140:J5O10_03830;transl_table=11;translation=length.708
J5O10_03835	0.742422	-2.31703	-1.57461	product=glycine cleavage system protein GcvH;protein_id=PRJNA716140:J5O10_03835;transl_table=11;translation=length.125
J5O10_03840	1.0694	-2.05439	-0.984983	product=corrinoid activation/regeneration protein AcsV;protein_id=PRJNA716140:J5O10_03840;transl_table=11;translation=length.642
J5O10_03845	1.14865	-2.26648	-1.11783	product=radical SAM protein;protein_id=PRJNA716140:J5O10_03845;transl_table=11;translation=length.290
J5O10_03850	1.41666	-2.3342	-0.917536	product=radical SAM protein;protein_id=PRJNA716140:J5O10_03850;transl_table=11;translation=length.312
J5O10_03855	0.98587	-2.28573	-1.29986	product=lipoate--protein ligase family protein;protein_id=PRJNA716140:J5O10_03855;transl_table=11;translation=length.271
J5O10_03860	0.346452	-1.50228	-1.15583	product=CooT family nickel-binding protein;protein_id=PRJNA716140:J5O10_03860;transl_table=11;translation=length.63
J5O10_03865	-0.267268	-0.0139038	-0.281172	product=DUF3842 family protein;protein_id=PRJNA716140:J5O10_03865;transl_table=11;translation=length.138
J5O10_03870	-0.0028828	-0.263639	-0.266522	product=zinc transporter;protein_id=PRJNA716140:J5O10_03870;transl_table=11;translation=length.116
J5O10_03875	0.411614	1.6437	2.05531	eC_number=3.1.3.15;gO_function=GO:0004401 - histidinol-phosphatase activity [Evidence IEA];gO_process=GO:0000105 - histidine biosynthetic process [Evidence IEA];Name=hisJ;Note=Derived by automated computational analysis using gene prediction method: Protein Homology.;codon_start=1;inference=COORDINATES: similar to AA sequence:RefSeq:WP_009902127.1;locus_tag=J5O10_03875;product=histidinol-phosphat…
J5O10_03880	-0.88163	2.20632	1.32469	product=DUF4300 family protein;protein_id=PRJNA716140:J5O10_03880;transl_table=11;translation=length.291
J5O10_03885	-2.23362	1.78153	-0.452094	product=hypothetical protein;protein_id=PRJNA716140:J5O10_03885;transl_table=11;translation=length.170
J5O10_03890	-3.4095	0.935453	-2.47405	product=aminotransferase class V-fold PLP-dependent enzyme;protein_id=PRJNA716140:J5O10_03890;transl_table=11;translation=length.365
J5O10_03895	-6.33162	1.24865	-5.08297	eC_number=2.7.1.30;gO_function=GO:0004370 - glycerol kinase activity [Evidence IEA];gO_process=GO:0006071 - glycerol metabolic process [Evidence IEA];Name=glpK;Note=Derived by automated computational analysis using gene prediction method: Protein Homology.;codon_start=1;inference=COORDINATES: similar to AA sequence:RefSeq:WP_003432232.1;locus_tag=J5O10_03895;product=glycerol kinase GlpK;protein_i…
J5O10_03900	-4.8548	2.08113	-2.77367	product=ethanolamine utilization protein EutH;protein_id=PRJNA716140:J5O10_03900;transl_table=11;translation=length.371
J5O10_03905	-0.312273	0.0634811	-0.248792	product=DeoR/GlpR family DNA-binding transcription regulator;protein_id=PRJNA716140:J5O10_03905;transl_table=11;translation=length.254
J5O10_03910	-1.81314	3.97828	2.16514
J5O10_03915	-1.71595	2.88805	1.1721	product=flagellar motor protein;protein_id=PRJNA716140:J5O10_03915;transl_table=11;translation=length.262
J5O10_03920	-0.709586	1.32561	0.616026	product=OmpA family protein;protein_id=PRJNA716140:J5O10_03920;transl_table=11;translation=length.246
J5O10_03925	-1.82995	2.86846	1.03851	product=hypothetical protein;protein_id=PRJNA716140:J5O10_03925;transl_table=11;translation=length.122
J5O10_03930	-0.339998	0.621887	0.281889	product=extracellular solute-binding protein;protein_id=PRJNA716140:J5O10_03930;transl_table=11;translation=length.486
J5O10_03935	0.119247	0.247909	0.367157	product=EAL domain-containing protein;protein_id=PRJNA716140:J5O10_03935;transl_table=11;translation=length.1009
J5O10_03940	-0.42681	-0.964688	-1.3915	product=ATP-dependent helicase;protein_id=PRJNA716140:J5O10_03940;transl_table=11;translation=length.688
J5O10_03945	-1.2052	1.22084	0.0156373	product=transporter substrate-binding domain-containing protein;protein_id=PRJNA716140:J5O10_03945;transl_table=11;translation=length.271
J5O10_03950	-0.238862	1.16822	0.929358	product=amino acid ABC transporter permease;protein_id=PRJNA716140:J5O10_03950;transl_table=11;translation=length.225
J5O10_03955	-0.832693	1.06055	0.227854	product=amino acid ABC transporter ATP-binding protein;protein_id=PRJNA716140:J5O10_03955;transl_table=11;translation=length.240
J5O10_03960	-1.53008	1.55891	0.0288381	product=cysteine desulfurase;protein_id=PRJNA716140:J5O10_03960;transl_table=11;translation=length.383
J5O10_03965	0.155905	-0.117118	0.0387874	eC_number=2.8.1.4;gO_function=GO:0003824 - catalytic activity [Evidence IEA];gO_process=GO:0006400 - tRNA modification [Evidence IEA],GO:0009228 - thiamine biosynthetic process [Evidence IEA];Name=thiI;Note=Derived by automated computational analysis using gene prediction method: Protein Homology.;codon_start=1;inference=COORDINATES: similar to AA sequence:RefSeq:WP_003437440.1;locus_tag=J5O10_03…
J5O10_03970	-0.0441692	0.0765699	0.0324007	product=prepilin-type N-terminal cleavage/methylation domain-containing protein;protein_id=PRJNA716140:J5O10_03970;transl_table=11;translation=length.267
J5O10_03975	-1.38392	-0.286787	-1.67071	product=nitroreductase;protein_id=PRJNA716140:J5O10_03975;transl_table=11;translation=length.213
J5O10_03980	0.616126	0.450293	1.06642	eC_number=1.97.1.4;gO_function=GO:0043365 - [formate-C-acetyltransferase]-activating enzyme activity [Evidence IEA];Name=pflA;Note=Derived by automated computational analysis using gene prediction method: Protein Homology.;codon_start=1;inference=COORDINATES: similar to AA sequence:RefSeq:WP_004453705.1;locus_tag=J5O10_03980;product=pyruvate formate-lyase-activating protein;protein_id=PRJNA716140…
J5O10_03985	1.32261	1.39435	2.71696	eC_number=2.3.1.54;gO_component=GO:0005737 - cytoplasm [Evidence IEA];gO_function=GO:0008861 - formate C-acetyltransferase activity [Evidence IEA];gO_process=GO:0006113 - fermentation [Evidence IEA],GO:0015942 - formate metabolic process [Evidence IEA];Name=pflB;Note=Derived by automated computational analysis using gene prediction method: Protein Homology.;codon_start=1;inference=COORDINATES: si…
J5O10_03990	-0.683613	-3.23061	-3.91422	product=calcium/sodium antiporter;protein_id=PRJNA716140:J5O10_03990;transl_table=11;translation=length.331
J5O10_03995	0.128963	-1.27661	-1.14765	product=DEAD/DEAH box helicase;protein_id=PRJNA716140:J5O10_03995;transl_table=11;translation=length.537
J5O10_04000	-3.83773	-0.0259833	-3.86371	product=BglG family transcription antiterminator;protein_id=PRJNA716140:J5O10_04000;transl_table=11;translation=length.661
J5O10_04005	-2.89625	0.236134	-2.66012	product=transcriptional regulator GutM;protein_id=PRJNA716140:J5O10_04005;transl_table=11;translation=length.144
J5O10_04010	-3.10394	-0.572548	-3.67649	product=PTS glucitol/sorbitol transporter subunit IIC;protein_id=PRJNA716140:J5O10_04010;transl_table=11;translation=length.186
J5O10_04015	-3.699	-0.273598	-3.97259
J5O10_04020	-4.07182	-0.261658	-4.33348	product=PTS glucitol/sorbitol transporter subunit IIA;protein_id=PRJNA716140:J5O10_04020;transl_table=11;translation=length.121
J5O10_04025	-0.935036	-0.0903973	-1.02543	eC_number=1.1.1.140;gO_function=GO:0016491 - oxidoreductase activity [Evidence IEA];Name=srlD;Note=Derived by automated computational analysis using gene prediction method: Protein Homology.;codon_start=1;inference=COORDINATES: similar to AA sequence:RefSeq:WP_009905113.1;locus_tag=J5O10_04025;product=sorbitol-6-phosphate dehydrogenase;protein_id=PRJNA716140:J5O10_04025;transl_table=11;translatio…
J5O10_04030	-0.730403	0.176149	-0.554254	product=molybdopterin-dependent oxidoreductase;protein_id=PRJNA716140:J5O10_04030;transl_table=11;translation=length.702
J5O10_04035	-2.27069	-0.112894	-2.38359	product=anti-sigma F factor antagonist;protein_id=PRJNA716140:J5O10_04035;transl_table=11;translation=length.111
J5O10_04040	-1.76168	-0.29302	-2.0547	eC_number=2.7.11.1;gO_function=GO:0004672 - protein kinase activity [Evidence IEA];gO_process=GO:0030436 - asexual sporulation [Evidence IEA];Name=spoIIAB;Note=Derived by automated computational analysis using gene prediction method: Protein Homology.;codon_start=1;inference=COORDINATES: similar to AA sequence:RefSeq:WP_003418415.1;locus_tag=J5O10_04040;product=anti-sigma F factor;protein_id=PRJN…
J5O10_04045	-1.91485	-0.803187	-2.71803	product=RNA polymerase sporulation sigma factor SigF;protein_id=PRJNA716140:J5O10_04045;transl_table=11;translation=length.254
J5O10_04050	-0.684499	-3.09375	-3.77824	product=stage V sporulation protein AC;protein_id=PRJNA716140:J5O10_04050;transl_table=11;translation=length.145
J5O10_04055	-0.645994	-4.03808	-4.68407	product=stage V sporulation protein AD;protein_id=PRJNA716140:J5O10_04055;transl_table=11;translation=length.337
J5O10_04060	-1.04921	-3.85954	-4.90875	product=stage V sporulation protein AE;protein_id=PRJNA716140:J5O10_04060;transl_table=11;translation=length.120
J5O10_04065	-1.03466	-0.824735	-1.85939	product=LacI family transcriptional regulator;protein_id=PRJNA716140:J5O10_04065;transl_table=11;translation=length.338
J5O10_04070	-2.67744	3.01011	0.332671	product=DUF3100 domain-containing protein;protein_id=PRJNA716140:J5O10_04070;transl_table=11;translation=length.280
J5O10_04075	-1.5757	1.55226	-0.0234404	product=hypothetical protein;protein_id=PRJNA716140:J5O10_04075;transl_table=11;translation=length.154
J5O10_04080	-2.23694	1.68151	-0.555433	product=M20 family metallopeptidase;protein_id=PRJNA716140:J5O10_04080;transl_table=11;translation=length.381
J5O10_04085	0.0691305	-0.0992157	-0.0300852	product=DUF1177 domain-containing protein;protein_id=PRJNA716140:J5O10_04085;transl_table=11;translation=length.311
J5O10_04090	0.17479	-0.57942	-0.40463	product=transglycosylase domain-containing protein;protein_id=PRJNA716140:J5O10_04090;transl_table=11;translation=length.897
J5O10_04095	-2.52954	-0.779301	-3.30884	product=sporulation protein YunB;protein_id=PRJNA716140:J5O10_04095;transl_table=11;translation=length.232
J5O10_04100	-1.07622	-3.73318	-4.8094	product=peptidase S55;protein_id=PRJNA716140:J5O10_04100;transl_table=11;translation=length.335
J5O10_04105	-0.430528	-3.24349	-3.67402	product=N-acetylmuramoyl-L-alanine amidase;protein_id=PRJNA716140:J5O10_04105;transl_table=11;translation=length.294
J5O10_04110	-0.196956	0.329572	0.132616	product=ATP-binding cassette domain-containing protein;protein_id=PRJNA716140:J5O10_04110;transl_table=11;translation=length.516
J5O10_04115	-0.941884	0.883921	-0.0579632	product=TIGR01906 family membrane protein;protein_id=PRJNA716140:J5O10_04115;transl_table=11;translation=length.211
J5O10_04120	-1.50609	2.24162	0.735534	product=cysteine-rich small domain-containing protein;protein_id=PRJNA716140:J5O10_04120;transl_table=11;translation=length.86
J5O10_04125	-0.719206	-1.14111	-1.86032	product=GTPase HflX;protein_id=PRJNA716140:J5O10_04125;transl_table=11;translation=length.427
J5O10_04130	-0.909052	-1.87042	-2.77947	product=HEAT repeat domain-containing protein;protein_id=PRJNA716140:J5O10_04130;transl_table=11;translation=length.225
J5O10_04135	0.500539	-2.32795	-1.82741	product=NUDIX hydrolase;protein_id=PRJNA716140:J5O10_04135;transl_table=11;translation=length.147
J5O10_04140	-0.433551	-0.168213	-0.601764	product=YigZ family protein;protein_id=PRJNA716140:J5O10_04140;transl_table=11;translation=length.214
J5O10_04145	-1.41912	-2.5909	-4.01001	product=sulfite exporter TauE/SafE family protein;protein_id=PRJNA716140:J5O10_04145;transl_table=11;translation=length.125
J5O10_04150	-1.60181	-1.96043	-3.56224	product=sulfite exporter TauE/SafE family protein;protein_id=PRJNA716140:J5O10_04150;transl_table=11;translation=length.128
J5O10_04155	-0.314092	0.258796	-0.055296	eC_number=6.3.1.5;gO_component=GO:0005737 - cytoplasm [Evidence IEA];gO_function=GO:0008795 - NAD+ synthase activity [Evidence IEA];gO_process=GO:0009435 - NAD biosynthetic process [Evidence IEA];Name=nadE;Note=Derived by automated computational analysis using gene prediction method: Protein Homology.;codon_start=1;inference=COORDINATES: similar to AA sequence:RefSeq:WP_009888593.1;locus_tag=J5O1…
J5O10_04160	-0.190967	0.395851	0.204884	product=YebC/PmpR family DNA-binding transcriptional regulator;protein_id=PRJNA716140:J5O10_04160;transl_table=11;translation=length.239
J5O10_04165	-7.04664	4.87219	-2.17445	product=enoyl-CoA hydratase-related protein;protein_id=PRJNA716140:J5O10_04165;transl_table=11;translation=length.264
J5O10_04170	-5.13986	4.54815	-0.59171	product=GntP family permease;protein_id=PRJNA716140:J5O10_04170;transl_table=11;translation=length.446
J5O10_04175	-5.08751	3.83846	-1.24905	product=CoA transferase;protein_id=PRJNA716140:J5O10_04175;transl_table=11;translation=length.410
J5O10_04180	-3.99896	1.84979	-2.14917	product=acyl-CoA dehydrogenase family protein;protein_id=PRJNA716140:J5O10_04180;transl_table=11;translation=length.380
J5O10_04185	-4.12032	2.23227	-1.88805	product=electron transfer flavoprotein subunit beta/FixA family protein;protein_id=PRJNA716140:J5O10_04185;transl_table=11;translation=length.264
J5O10_04190	-2.98691	0.889602	-2.09731	product=electron transfer flavoprotein subunit alpha/FixB family protein;protein_id=PRJNA716140:J5O10_04190;transl_table=11;translation=length.340
J5O10_04195	-1.6762	1.4955	-0.180694	product=sigma-54-dependent Fis family transcriptional regulator;protein_id=PRJNA716140:J5O10_04195;transl_table=11;translation=length.458
J5O10_04200	-0.677109	1.04463	0.367519	product=hypothetical protein;protein_id=PRJNA716140:J5O10_04200;transl_table=11;translation=length.114
J5O10_04205	-0.503903	-0.444402	-0.948305	product=DUF4116 domain-containing protein;protein_id=PRJNA716140:J5O10_04205;transl_table=11;translation=length.336
J5O10_04210	-0.569742	-0.14222	-0.711962	product=flavodoxin family protein;protein_id=PRJNA716140:J5O10_04210;transl_table=11;translation=length.162
J5O10_04215	0.321212	-0.725059	-0.403848	product=GGDEF and EAL domain-containing protein;protein_id=PRJNA716140:J5O10_04215;transl_table=11;translation=length.642
J5O10_04220	-0.367337	-0.839084	-1.20642	product=universal stress protein;protein_id=PRJNA716140:J5O10_04220;transl_table=11;translation=length.136
J5O10_04225	-0.572475	-0.337755	-0.91023	product=PTS sugar transporter subunit IIBC;protein_id=PRJNA716140:J5O10_04225;transl_table=11;translation=length.100
J5O10_04230	0.615002	0.672416	1.28742	product=FCD domain-containing protein;protein_id=PRJNA716140:J5O10_04230;transl_table=11;translation=length.231
J5O10_04235	-1.54486	1.55845	0.0135936	product=MFS transporter;protein_id=PRJNA716140:J5O10_04235;transl_table=11;translation=length.395
J5O10_04240	-0.590404	0.32227	-0.268134	eC_number=2.7.1.-;gO_function=GO:0015573 - beta-glucoside transmembrane transporter activity [Evidence IEA];gO_process=GO:0009401 - phosphoenolpyruvate-dependent sugar phosphotransferase system [Evidence IEA],GO:0015759 - beta-glucoside transport [Evidence IEA];Name=J5O10_04240;Note=Derived by automated computational analysis using gene prediction method: Protein Homology.;codon_start=1;inference…
J5O10_04245	0.746807	-0.607955	0.138852	product=glycoside hydrolase family 1 protein;protein_id=PRJNA716140:J5O10_04245;transl_table=11;translation=length.468
J5O10_04250	0.596563	-0.253951	0.342612	product=PRD domain-containing protein;protein_id=PRJNA716140:J5O10_04250;transl_table=11;translation=length.282
J5O10_04255	-0.293303	-0.407994	-0.701297	product=response regulator transcription factor;protein_id=PRJNA716140:J5O10_04255;transl_table=11;translation=length.230
J5O10_04260	-0.030776	-0.107731	-0.138507	product=HAMP domain-containing histidine kinase;protein_id=PRJNA716140:J5O10_04260;transl_table=11;translation=length.311
J5O10_04265	0.247404	0.253965	0.501369	product=ABC transporter ATP-binding protein;protein_id=PRJNA716140:J5O10_04265;transl_table=11;translation=length.307
J5O10_04270	-1.1563	-0.0947976	-1.2511	product=ABC transporter permease;protein_id=PRJNA716140:J5O10_04270;transl_table=11;translation=length.256
J5O10_04275	-2.3135	0.658785	-1.65472	product=ABC transporter permease;protein_id=PRJNA716140:J5O10_04275;transl_table=11;translation=length.260
J5O10_04280	-0.608438	-0.363711	-0.972149	product=rubrerythrin family protein;protein_id=PRJNA716140:J5O10_04280;transl_table=11;translation=length.178
J5O10_04285	-0.136568	-0.946677	-1.08325	product=transcriptional repressor;protein_id=PRJNA716140:J5O10_04285;transl_table=11;translation=length.132
J5O10_04290	0.588801	-1.16353	-0.574731	product=desulfoferrodoxin family protein;protein_id=PRJNA716140:J5O10_04290;transl_table=11;translation=length.128
J5O10_04295	0.984809	-1.49013	-0.505318	product=glutamate synthase-related protein;protein_id=PRJNA716140:J5O10_04295;transl_table=11;translation=length.480
J5O10_04300	-2.36498	1.50602	-0.858957
J5O10_04305	0.0285285	1.16206	1.19058
J5O10_04310	-0.913311	0.321918	-0.591393
J5O10_04315	-1.81617	0.48987	-1.32629	product=MBL fold metallo-hydrolase;protein_id=PRJNA716140:J5O10_04315;transl_table=11;translation=length.186
J5O10_04320	-0.376343	-1.05333	-1.42967	product=hypothetical protein;protein_id=PRJNA716140:J5O10_04320;transl_table=11;translation=length.396
J5O10_04325	-0.301946	-1.36615	-1.66809	product=DUF5071 domain-containing protein;protein_id=PRJNA716140:J5O10_04325;transl_table=11;translation=length.129
J5O10_04330	-1.16518	0.232379	-0.932802	product=DEAD/DEAH box helicase;protein_id=PRJNA716140:J5O10_04330;transl_table=11;translation=length.375
J5O10_04335	-1.22023	1.3719	0.151676	eC_number=2.3.3.14;gO_function=GO:0004410 - homocitrate synthase activity [Evidence IEA];Name=nifV;Note=Derived by automated computational analysis using gene prediction method: Protein Homology.;codon_start=1;inference=COORDINATES: similar to AA sequence:RefSeq:WP_003418528.1;locus_tag=J5O10_04335;product=homocitrate synthase;protein_id=PRJNA716140:J5O10_04335;transl_table=11;translation=length.…
J5O10_04340	0.00868506	0.753745	0.76243	eC_number=4.2.1.3;Name=J5O10_04340;Note=Derived by automated computational analysis using gene prediction method: Protein Homology.;codon_start=1;inference=COORDINATES: similar to AA sequence:RefSeq:WP_009895860.1;product=aconitate hydratase;protein_id=PRJNA716140:J5O10_04340;transl_table=11;translation=length.641
J5O10_04345	-0.65527	0.963858	0.308587	product=isocitrate/isopropylmalate dehydrogenase family protein;protein_id=PRJNA716140:J5O10_04345;transl_table=11;translation=length.331
J5O10_04350	-1.39466	1.2287	-0.165961	product=MarR family transcriptional regulator;protein_id=PRJNA716140:J5O10_04350;transl_table=11;translation=length.157
J5O10_04355	-0.374956	0.744194	0.369238	product=GNAT family N-acetyltransferase;protein_id=PRJNA716140:J5O10_04355;transl_table=11;translation=length.164
J5O10_04360	-0.251292	0.302833	0.0515408	product=nitroreductase family protein;protein_id=PRJNA716140:J5O10_04360;transl_table=11;translation=length.179
J5O10_04365	-1.14524	-0.37387	-1.51911	product=helix-turn-helix domain-containing protein;protein_id=PRJNA716140:J5O10_04365;transl_table=11;translation=length.103
J5O10_04370	-1.19488	-0.266265	-1.46115	product=CPBP family intramembrane metalloprotease;protein_id=PRJNA716140:J5O10_04370;transl_table=11;translation=length.228
J5O10_04375	-0.386996	-1.21636	-1.60336	product=fumarylacetoacetate hydrolase family protein;protein_id=PRJNA716140:J5O10_04375;transl_table=11;translation=length.294
J5O10_04380	-0.889163	-0.147692	-1.03685	eC_number=2.1.2.3;gO_function=GO:0003937 - IMP cyclohydrolase activity [Evidence IEA],GO:0004643 - phosphoribosylaminoimidazolecarboxamide formyltransferase activity [Evidence IEA];gO_process=GO:0006164 - purine nucleotide biosynthetic process [Evidence IEA];Name=J5O10_04380;Note=Derived by automated computational analysis using gene prediction method: Protein Homology.;codon_start=1;inference=CO…
J5O10_04385	-0.179756	0.328891	0.149135	product=hypothetical protein;protein_id=PRJNA716140:J5O10_04385;transl_table=11;translation=length.284
J5O10_04390	0.378483	0.480842	0.859325	product=glycosyltransferase family 4 protein;protein_id=PRJNA716140:J5O10_04390;transl_table=11;translation=length.411
J5O10_04395	-0.620659	0.447876	-0.172783	product=cell wall-binding protein Cwp25;protein_id=PRJNA716140:J5O10_04395;transl_table=11;translation=length.313
J5O10_04400	-0.741844	3.3743	2.63245	product=GIY-YIG nuclease family protein;protein_id=PRJNA716140:J5O10_04400;transl_table=11;translation=length.117
J5O10_04405	1.77355	0.551391	2.32494	product=recombination protein NinG;protein_id=PRJNA716140:J5O10_04405;transl_table=11;translation=length.303
J5O10_04410	-2.36557	0.523658	-1.84191	product=DUF6323 family protein;protein_id=PRJNA716140:J5O10_04410;transl_table=11;translation=length.144
J5O10_04415	-1.75385	2.01433	0.260482	product=DUF6179 domain-containing protein;protein_id=PRJNA716140:J5O10_04415;transl_table=11;translation=length.82
J5O10_04420	-0.930404	0.45157	-0.478834
J5O10_04425	-0.529065	0.832829	0.303764	product=DUF6179 domain-containing protein;protein_id=PRJNA716140:J5O10_04425;transl_table=11;translation=length.406
J5O10_04430	-0.184304	0.0995988	-0.0847047	product=hypothetical protein;protein_id=PRJNA716140:J5O10_04430;transl_table=11;translation=length.169
J5O10_04435	-0.201866	-0.435673	-0.637538	product=IS200/IS605 family element RNA-guided endonuclease TnpB;protein_id=PRJNA716140:J5O10_04435;transl_table=11;translation=length.372
J5O10_04440	-0.805044	0.204747	-0.600297	product=peptidase dimerization domain-containing protein;protein_id=PRJNA716140:J5O10_04440;transl_table=11;translation=length.265
J5O10_04445	-1.18841	0.592952	-0.595462	product=NifU family protein;protein_id=PRJNA716140:J5O10_04445;transl_table=11;translation=length.74
J5O10_04450	1.79786	1.79283	3.59069	product=HsmA family protein;protein_id=PRJNA716140:J5O10_04450;transl_table=11;translation=length.132
J5O10_04455	2.60006	1.89583	4.49589	product=MarR family winged helix-turn-helix transcriptional regulator;protein_id=PRJNA716140:J5O10_04455;transl_table=11;translation=length.144
J5O10_04460	-0.0683079	0.013536	-0.0547719	product=ABC transporter permease;protein_id=PRJNA716140:J5O10_04460;transl_table=11;translation=length.328
J5O10_04465	-1.57583	1.57893	0.00310631	product=ABC transporter permease;protein_id=PRJNA716140:J5O10_04465;transl_table=11;translation=length.303
J5O10_04470	-0.238949	1.14247	0.903521	product=ABC transporter substrate-binding protein;protein_id=PRJNA716140:J5O10_04470;transl_table=11;translation=length.522
J5O10_04475	-0.954437	1.47186	0.517423	product=ABC transporter ATP-binding protein;protein_id=PRJNA716140:J5O10_04475;transl_table=11;translation=length.341
J5O10_04480	-0.556	0.765368	0.209368	product=ABC transporter ATP-binding protein;protein_id=PRJNA716140:J5O10_04480;transl_table=11;translation=length.314
J5O10_04485	-0.940741	0.269873	-0.670868	product=sigma 54-interacting transcriptional regulator;protein_id=PRJNA716140:J5O10_04485;transl_table=11;translation=length.885
J5O10_04490	-4.17359	-0.0317429	-4.20533	product=hypothetical protein;protein_id=PRJNA716140:J5O10_04490;transl_table=11;translation=length.209
J5O10_04495	-3.2531	-1.76673	-5.01983	product=PTS sugar transporter subunit IIB;protein_id=PRJNA716140:J5O10_04495;transl_table=11;translation=length.108
J5O10_04500	-2.54281	-1.66203	-4.20484	product=PTS transporter subunit EIIC;protein_id=PRJNA716140:J5O10_04500;transl_table=11;translation=length.429
J5O10_04505	-2.5189	-1.05833	-3.57722	product=PTS lactose/cellobiose transporter subunit IIA;protein_id=PRJNA716140:J5O10_04505;transl_table=11;translation=length.109
J5O10_04510	-1.42073	-1.45433	-2.87506	product=6-phospho-alpha-glucosidase;protein_id=PRJNA716140:J5O10_04510;transl_table=11;translation=length.442
J5O10_04515	-1.07501	0.280037	-0.794974	product=protein-ADP-ribose hydrolase;protein_id=PRJNA716140:J5O10_04515;transl_table=11;translation=length.284
J5O10_04520	-1.22155	-0.410372	-1.63192	product=alpha/beta hydrolase;protein_id=PRJNA716140:J5O10_04520;transl_table=11;translation=length.290
J5O10_04525	-3.1889	2.72533	-0.463568	product=hypothetical protein;protein_id=PRJNA716140:J5O10_04525;transl_table=11;translation=length.149
J5O10_04530	-0.279118	0.819768	0.540649	product=helix-turn-helix transcriptional regulator;protein_id=PRJNA716140:J5O10_04530;transl_table=11;translation=length.309
J5O10_04535	-0.983147	0.224848	-0.758299	product=molybdate ABC transporter substrate-binding protein;protein_id=PRJNA716140:J5O10_04535;transl_table=11;translation=length.270
J5O10_04540	-1.35965	1.22683	-0.132815	product=molybdate ABC transporter permease subunit;protein_id=PRJNA716140:J5O10_04540;transl_table=11;translation=length.227
J5O10_04545	-0.818936	0.955162	0.136226	product=sulfate/molybdate ABC transporter ATP-binding protein;protein_id=PRJNA716140:J5O10_04545;transl_table=11;translation=length.351
J5O10_04550	-0.383249	-0.476996	-0.860245	product=sugar O-acetyltransferase;protein_id=PRJNA716140:J5O10_04550;transl_table=11;translation=length.185
J5O10_04555	-3.47966	-5.38371	-8.86337	product=ABC transporter substrate-binding protein;protein_id=PRJNA716140:J5O10_04555;transl_table=11;translation=length.340
J5O10_04560	-2.86111	-5.18368	-8.04479	product=ATP-binding cassette domain-containing protein;protein_id=PRJNA716140:J5O10_04560;transl_table=11;translation=length.251
J5O10_04565	-3.59632	-3.84244	-7.43876	product=ABC transporter permease;protein_id=PRJNA716140:J5O10_04565;transl_table=11;translation=length.300
J5O10_04570	-0.390372	-3.55299	-3.94336	product=ABC transporter substrate-binding protein;protein_id=PRJNA716140:J5O10_04570;transl_table=11;translation=length.345
J5O10_04575	-0.695528	-3.61855	-4.31408	product=ATP-binding cassette domain-containing protein;protein_id=PRJNA716140:J5O10_04575;transl_table=11;translation=length.251
J5O10_04580	-1.38049	-2.04725	-3.42774	product=ABC transporter permease;protein_id=PRJNA716140:J5O10_04580;transl_table=11;translation=length.300
J5O10_04585	-0.828858	-0.492817	-1.32168	product=bifunctional ADP-dependent NAD(P)H-hydrate dehydratase/NAD(P)H-hydrate epimerase;protein_id=PRJNA716140:J5O10_04585;transl_table=11;translation=length.526
J5O10_04590	-0.317419	-0.966456	-1.28388	product=NfeD family protein;protein_id=PRJNA716140:J5O10_04590;transl_table=11;translation=length.148
J5O10_04595	-0.816818	-1.13288	-1.9497	product=SPFH/Band 7/PHB domain protein;protein_id=PRJNA716140:J5O10_04595;transl_table=11;translation=length.347
J5O10_04600	0.342851	-2.15604	-1.81319	eC_number=2.7.7.27;gO_function=GO:0008878 - glucose-1-phosphate adenylyltransferase activity [Evidence IEA];gO_process=GO:0005978 - glycogen biosynthetic process [Evidence IEA];Name=J5O10_04600;Note=Derived by automated computational analysis using gene prediction method: Protein Homology.;codon_start=1;inference=COORDINATES: similar to AA sequence:RefSeq:WP_009892825.1;product=glucose-1-phosphat…
J5O10_04605	0.735674	-2.61322	-1.87754	eC_number=2.7.7.27;gO_function=GO:0008878 - glucose-1-phosphate adenylyltransferase activity [Evidence IEA];gO_process=GO:0005978 - glycogen biosynthetic process [Evidence IEA];Name=glgD;Note=Derived by automated computational analysis using gene prediction method: Protein Homology.;codon_start=1;inference=COORDINATES: similar to AA sequence:RefSeq:WP_004453566.1;locus_tag=J5O10_04605;product=glu…
J5O10_04610	0.769211	-2.692	-1.92279	eC_number=2.4.1.21;gO_function=GO:0004373 - glycogen (starch) synthase activity [Evidence IEA];Name=glgA;Note=Derived by automated computational analysis using gene prediction method: Protein Homology.;codon_start=1;inference=COORDINATES: similar to AA sequence:RefSeq:WP_011053260.1;locus_tag=J5O10_04610;product=glycogen synthase GlgA;protein_id=PRJNA716140:J5O10_04610;transl_table=11;translation…
J5O10_04615	0.202982	-2.44646	-2.24347	product=glycogen/starch/alpha-glucan phosphorylase;protein_id=PRJNA716140:J5O10_04615;transl_table=11;translation=length.790
J5O10_04620	0.603783	-1.9584	-1.35462	product=glycoside hydrolase family 13 protein;protein_id=PRJNA716140:J5O10_04620;transl_table=11;translation=length.621
J5O10_04625	-1.23752	2.08848	0.850965	product=GntR family transcriptional regulator;protein_id=PRJNA716140:J5O10_04625;transl_table=11;translation=length.212
J5O10_04630	-4.75262	3.64356	-1.10906	product=aminotransferase class V-fold PLP-dependent enzyme;protein_id=PRJNA716140:J5O10_04630;transl_table=11;translation=length.503
J5O10_04635	-5.82185	4.49933	-1.32251	eC_number=4.1.1.50;gO_function=GO:0004014 - adenosylmethionine decarboxylase activity [Evidence IEA];gO_process=GO:0008295 - spermidine biosynthetic process [Evidence IEA];Name=speD;Note=Derived by automated computational analysis using gene prediction method: Protein Homology.;codon_start=1;inference=COORDINATES: similar to AA sequence:RefSeq:WP_003418655.1;locus_tag=J5O10_04635;product=adenosyl…
J5O10_04640	-1.59012	0.518351	-1.07177	eC_number=2.5.1.16;Name=speE;Note=Derived by automated computational analysis using gene prediction method: Protein Homology.;codon_start=1;inference=COORDINATES: similar to AA sequence:RefSeq:WP_003437154.1;locus_tag=J5O10_04640;product=polyamine aminopropyltransferase;protein_id=PRJNA716140:J5O10_04640;transl_table=11;translation=length.283
J5O10_04645	-2.36063	0.798177	-1.56246	eC_number=3.5.3.11;gO_function=GO:0008783 - agmatinase activity [Evidence IEA];gO_process=GO:0008295 - spermidine biosynthetic process [Evidence IEA];Name=speB;Note=Derived by automated computational analysis using gene prediction method: Protein Homology.;codon_start=1;inference=COORDINATES: similar to AA sequence:RefSeq:WP_009888724.1;locus_tag=J5O10_04645;product=agmatinase;protein_id=PRJNA716…
J5O10_04650	-0.537424	0.319282	-0.218142	product=cold-shock protein;protein_id=PRJNA716140:J5O10_04650;transl_table=11;translation=length.66
J5O10_04655	0.0561842	2.60906	2.66524	product=4Fe-4S dicluster domain-containing protein;protein_id=PRJNA716140:J5O10_04655;transl_table=11;translation=length.496
J5O10_04660	0.165784	0.874003	1.03979	product=4Fe-4S dicluster domain-containing protein;protein_id=PRJNA716140:J5O10_04660;transl_table=11;translation=length.498
J5O10_04665	0.379087	-0.246066	0.133021	product=MBL fold metallo-hydrolase;protein_id=PRJNA716140:J5O10_04665;transl_table=11;translation=length.304
J5O10_04670	0.129818	-8.20425	-8.07443	product=hypothetical protein;protein_id=PRJNA716140:J5O10_04670;transl_table=11;translation=length.63
J5O10_04675	-0.398932	0.725958	0.327027	product=DUF6483 family protein;protein_id=PRJNA716140:J5O10_04675;transl_table=11;translation=length.116
J5O10_04680	-0.0402391	0.304394	0.264155	product=DUF1846 domain-containing protein;protein_id=PRJNA716140:J5O10_04680;transl_table=11;translation=length.501
J5O10_04685	0.33315	-1.27618	-0.943027	eC_number=2.7.7.7;gO_function=GO:0003684 - damaged DNA binding [Evidence IEA],GO:0003887 - DNA-directed DNA polymerase activity [Evidence IEA];gO_process=GO:0006281 - DNA repair [Evidence IEA];Name=dinB;Note=Derived by automated computational analysis using gene prediction method: Protein Homology.;codon_start=1;inference=COORDINATES: similar to AA sequence:RefSeq:WP_016728707.1;locus_tag=J5O10_0…
J5O10_04690	0.126601	0.266473	0.393074	product=ABC transporter ATP-binding protein;protein_id=PRJNA716140:J5O10_04690;transl_table=11;translation=length.378
J5O10_04695	0.279466	0.805234	1.0847	product=ABC transporter permease subunit;protein_id=PRJNA716140:J5O10_04695;transl_table=11;translation=length.515
J5O10_04700	-1.30681	-4.74054	-6.04734	product=cation diffusion facilitator family transporter;protein_id=PRJNA716140:J5O10_04700;transl_table=11;translation=length.288
J5O10_04705	-1.65624	-0.269461	-1.9257	product=aldo/keto reductase;protein_id=PRJNA716140:J5O10_04705;transl_table=11;translation=length.380
J5O10_04710	0.574366	-0.257225	0.317141	product=DUF6080 domain-containing protein;protein_id=PRJNA716140:J5O10_04710;transl_table=11;translation=length.406
J5O10_04715	-2.01491	0.131313	-1.88359	eC_number=2.4.2.45;gO_function=GO:0016765 - transferase activity%2C transferring alkyl or aryl (other than methyl) groups [Evidence IEA];Name=J5O10_04715;Note=Derived by automated computational analysis using gene prediction method: Protein Homology.;codon_start=1;inference=COORDINATES: similar to AA sequence:RefSeq:WP_011861057.1;product=decaprenyl-phosphate phosphoribosyltransferase;protein_id=…
J5O10_04720	-0.958086	-0.0063464	-0.964433	product=haloacid dehalogenase-like hydrolase;protein_id=PRJNA716140:J5O10_04720;transl_table=11;translation=length.209
J5O10_04725	-1.17013	0.643699	-0.526426	product=small multi-drug export protein;protein_id=PRJNA716140:J5O10_04725;transl_table=11;translation=length.145
J5O10_04730	-0.389055	1.18187	0.792814	product=MATE family efflux transporter;protein_id=PRJNA716140:J5O10_04730;transl_table=11;translation=length.455
J5O10_04735	-0.135681	0.280325	0.144644	product=S1 RNA-binding domain-containing protein;protein_id=PRJNA716140:J5O10_04735;transl_table=11;translation=length.424
J5O10_04740	-0.856199	0.161302	-0.694897	product=phosphatase;protein_id=PRJNA716140:J5O10_04740;transl_table=11;translation=length.239
J5O10_04745	-1.59941	0.943727	-0.655685	product=hypothetical protein;protein_id=PRJNA716140:J5O10_04745;transl_table=11;translation=length.148
J5O10_04750	0.849416	-2.75772	-1.90831	eC_number=2.3.3.13;gO_function=GO:0003852 - 2-isopropylmalate synthase activity [Evidence IEA];gO_process=GO:0009098 - leucine biosynthetic process [Evidence IEA];Name=leuA;Note=Derived by automated computational analysis using gene prediction method: Protein Homology.;codon_start=1;inference=COORDINATES: similar to AA sequence:RefSeq:WP_009892859.1;locus_tag=J5O10_04750;product=2-isopropylmalate…
J5O10_04755	0.326344	-2.75041	-2.42406	eC_number=4.2.1.33;gO_component=GO:0009316 - 3-isopropylmalate dehydratase complex [Evidence IEA];gO_function=GO:0003861 - 3-isopropylmalate dehydratase activity [Evidence IEA];gO_process=GO:0009098 - leucine biosynthetic process [Evidence IEA];Name=leuC;Note=Derived by automated computational analysis using gene prediction method: Protein Homology.;codon_start=1;inference=COORDINATES: similar to…
J5O10_04760	0.786527	-2.7123	-1.92577	eC_number=4.2.1.33;gO_component=GO:0009316 - 3-isopropylmalate dehydratase complex [Evidence IEA];gO_function=GO:0003861 - 3-isopropylmalate dehydratase activity [Evidence IEA];gO_process=GO:0009098 - leucine biosynthetic process [Evidence IEA];Name=leuD;Note=Derived by automated computational analysis using gene prediction method: Protein Homology.;codon_start=1;inference=COORDINATES: similar to…
J5O10_04765	-1.29717	-1.73574	-3.0329	eC_number=1.1.1.85;gO_function=GO:0003862 - 3-isopropylmalate dehydrogenase activity [Evidence IEA];gO_process=GO:0009098 - leucine biosynthetic process [Evidence IEA];Name=leuB;Note=Derived by automated computational analysis using gene prediction method: Protein Homology.;codon_start=1;inference=COORDINATES: similar to AA sequence:RefSeq:WP_009895944.1;locus_tag=J5O10_04765;product=3-isopropylm…
J5O10_04770	-0.420252	-0.242685	-0.662937	product=PaaI family thioesterase;protein_id=PRJNA716140:J5O10_04770;transl_table=11;translation=length.171
J5O10_04775	1.22703	-1.77743	-0.550396	product=alanine--glyoxylate aminotransferase family protein;protein_id=PRJNA716140:J5O10_04775;transl_table=11;translation=length.358
J5O10_04780	1.25599	-1.65721	-0.401227	product=D-2-hydroxyacid dehydrogenase;protein_id=PRJNA716140:J5O10_04780;transl_table=11;translation=length.313
J5O10_04785	1.41046	-2.14847	-0.738011	product=DUF1015 family protein;protein_id=PRJNA716140:J5O10_04785;transl_table=11;translation=length.416
J5O10_04790	-1.12765	0.258593	-0.869052	eC_number=2.7.7.65;Name=J5O10_04790;Note=Derived by automated computational analysis using gene prediction method: Protein Homology.;codon_start=1;inference=COORDINATES: similar to AA sequence:RefSeq:WP_004453516.1;product=diguanylate cyclase;protein_id=PRJNA716140:J5O10_04790;transl_table=11;translation=length.1182
J5O10_04795	-0.43215	1.05761	0.62546	product=YgiQ family radical SAM protein;protein_id=PRJNA716140:J5O10_04795;transl_table=11;translation=length.644
J5O10_04800	-0.707985	0.909372	0.201387	product=ABC transporter substrate-binding protein;protein_id=PRJNA716140:J5O10_04800;transl_table=11;translation=length.331
J5O10_04805	-2.16725	3.94572	1.77848	product=ABC transporter permease subunit;protein_id=PRJNA716140:J5O10_04805;transl_table=11;translation=length.261
J5O10_04810	-1.03312	2.93078	1.89766	product=ABC transporter ATP-binding protein;protein_id=PRJNA716140:J5O10_04810;transl_table=11;translation=length.232
J5O10_04815	0.702124	0.28993	0.992054	product=Cys-tRNA(Pro) deacylase;protein_id=PRJNA716140:J5O10_04815;transl_table=11;translation=length.157
J5O10_04820	-0.615295	1.14044	0.525145	eC_number=4.2.1.2;gO_function=GO:0016829 - lyase activity [Evidence IEA];Name=J5O10_04820;Note=Derived by automated computational analysis using gene prediction method: Protein Homology.;codon_start=1;inference=COORDINATES: similar to AA sequence:RefSeq:WP_003418713.1;product=fumarate hydratase;protein_id=PRJNA716140:J5O10_04820;transl_table=11;translation=length.279
J5O10_04825	-1.00002	1.0943	0.0942877	product=Fe-S-containing hydro-lyase;protein_id=PRJNA716140:J5O10_04825;transl_table=11;translation=length.182
J5O10_04830	-0.176103	0.661461	0.485358	product=NADP-dependent malic enzyme;protein_id=PRJNA716140:J5O10_04830;transl_table=11;translation=length.393
J5O10_04835	-0.0417239	0.562989	0.521265	product=GNAT family N-acetyltransferase;protein_id=PRJNA716140:J5O10_04835;transl_table=11;translation=length.128
J5O10_04840	0.0980519	0.697021	0.795072	product=zinc ribbon domain-containing protein;protein_id=PRJNA716140:J5O10_04840;transl_table=11;translation=length.87
J5O10_04845	-3.48978	3.91961	0.429826	product=response regulator transcription factor;protein_id=PRJNA716140:J5O10_04845;transl_table=11;translation=length.227
J5O10_04850	-2.61094	3.04191	0.430969	product=HAMP domain-containing histidine kinase;protein_id=PRJNA716140:J5O10_04850;transl_table=11;translation=length.413
J5O10_04855	-1.92411	0.556963	-1.36714	product=ABC transporter ATP-binding protein;protein_id=PRJNA716140:J5O10_04855;transl_table=11;translation=length.227
J5O10_04860	-2.35805	0.657419	-1.70063	product=ABC transporter permease;protein_id=PRJNA716140:J5O10_04860;transl_table=11;translation=length.776
J5O10_04865	-0.213755	-0.154654	-0.368409	product=S1-like domain-containing RNA-binding protein;protein_id=PRJNA716140:J5O10_04865;transl_table=11;translation=length.280
J5O10_04870	1.70521	0.367813	2.07303	product=GntR family transcriptional regulator;protein_id=PRJNA716140:J5O10_04870;transl_table=11;translation=length.244
J5O10_04875	0.850486	0.269073	1.11956	eC_number=3.5.1.25;gO_function=GO:0008448 - N-acetylglucosamine-6-phosphate deacetylase activity [Evidence IEA];gO_process=GO:0006040 - amino sugar metabolic process [Evidence IEA];Name=nagA;Note=Derived by automated computational analysis using gene prediction method: Protein Homology.;codon_start=1;inference=COORDINATES: similar to AA sequence:RefSeq:WP_011861065.1;locus_tag=J5O10_04875;product…
J5O10_04880	1.14769	0.308612	1.4563	eC_number=3.5.99.6;gO_function=GO:0004342 - glucosamine-6-phosphate deaminase activity [Evidence IEA];gO_process=GO:0006046 - N-acetylglucosamine catabolic process [Evidence IEA];Name=nagB;Note=Derived by automated computational analysis using gene prediction method: Protein Homology.;codon_start=1;inference=COORDINATES: similar to AA sequence:RefSeq:WP_012425552.1;locus_tag=J5O10_04880;product=g…
J5O10_04885	-4.12769	-0.249111	-4.3768	product=hypothetical protein;protein_id=PRJNA716140:J5O10_04885;transl_table=11;translation=length.90
J5O10_04890	-1.37934	-1.666	-3.04535	product=response regulator transcription factor;protein_id=PRJNA716140:J5O10_04890;transl_table=11;translation=length.234
J5O10_04895	-1.12682	-1.1825	-2.30932	product=HAMP domain-containing histidine kinase;protein_id=PRJNA716140:J5O10_04895;transl_table=11;translation=length.495
J5O10_04900	-0.627025	-0.949641	-1.57667	product=sensor domain-containing diguanylate cyclase;protein_id=PRJNA716140:J5O10_04900;transl_table=11;translation=length.537
J5O10_04905	-0.531312	0.115764	-0.415548	product=CPBP family intramembrane metalloprotease;protein_id=PRJNA716140:J5O10_04905;transl_table=11;translation=length.325
J5O10_04910	-0.627899	0.486788	-0.14111	product=MerR family transcriptional regulator;protein_id=PRJNA716140:J5O10_04910;transl_table=11;translation=length.276
J5O10_04915	-1.18907	1.76567	0.576605	product=ABC transporter ATP-binding protein/permease;protein_id=PRJNA716140:J5O10_04915;transl_table=11;translation=length.575
J5O10_04920	-2.2441	1.79195	-0.452153	product=ABC transporter ATP-binding protein/permease;protein_id=PRJNA716140:J5O10_04920;transl_table=11;translation=length.620
J5O10_04925	-6.22444	3.44182	-2.78262	product=polyphosphate polymerase domain-containing protein;protein_id=PRJNA716140:J5O10_04925;transl_table=11;translation=length.229
J5O10_04930	-4.73667	4.10225	-0.634418	product=DUF4956 domain-containing protein;protein_id=PRJNA716140:J5O10_04930;transl_table=11;translation=length.228
J5O10_04935	-4.93419	2.98731	-1.94688	product=CotH kinase family protein;protein_id=PRJNA716140:J5O10_04935;transl_table=11;translation=length.621
J5O10_04940	-1.71335	1.23202	-0.481333	product=hypothetical protein;protein_id=PRJNA716140:J5O10_04940;transl_table=11;translation=length.229
J5O10_04945	-1.7389	0.161891	-1.57701	product=XRE family transcriptional regulator;protein_id=PRJNA716140:J5O10_04945;transl_table=11;translation=length.179
J5O10_04950	-1.48901	1.19547	-0.293545	product=ABC transporter ATP-binding protein;protein_id=PRJNA716140:J5O10_04950;transl_table=11;translation=length.347
J5O10_04955	-1.91142	2.08388	0.172457	product=ABC transporter permease;protein_id=PRJNA716140:J5O10_04955;transl_table=11;translation=length.278
J5O10_04960	-1.27761	2.30073	1.02312	product=ABC transporter permease;protein_id=PRJNA716140:J5O10_04960;transl_table=11;translation=length.224
J5O10_04965	-1.65647	2.19596	0.539497	product=spermidine/putrescine ABC transporter substrate-binding protein;protein_id=PRJNA716140:J5O10_04965;transl_table=11;translation=length.350
J5O10_04970	-1.35569	-1.7874	-3.1431	eC_number=2.7.7.65;Name=J5O10_04970;Note=Derived by automated computational analysis using gene prediction method: Protein Homology.;codon_start=1;inference=COORDINATES: similar to AA sequence:RefSeq:WP_009902229.1;product=diguanylate cyclase;protein_id=PRJNA716140:J5O10_04970;transl_table=11;translation=length.242
J5O10_04975	-2.46575	0.0394641	-2.42629	product=polysaccharide deacetylase family protein;protein_id=PRJNA716140:J5O10_04975;transl_table=11;translation=length.554
J5O10_04980	-2.63946	0.889017	-1.75044	eC_number=2.4.-.-;Name=J5O10_04980;Note=Derived by automated computational analysis using gene prediction method: Protein Homology.;codon_start=1;inference=COORDINATES: similar to AA sequence:RefSeq:WP_003362983.1;product=glycosyltransferase;protein_id=PRJNA716140:J5O10_04980;transl_table=11;translation=length.418
J5O10_04985	-1.23373	-1.08712	-2.32085	product=cellulose biosynthesis cyclic di-GMP-binding regulatory protein BcsB;protein_id=PRJNA716140:J5O10_04985;transl_table=11;translation=length.693
J5O10_04990	-2.14228	0.0220218	-2.12026	product=hydrolase;protein_id=PRJNA716140:J5O10_04990;transl_table=11;translation=length.360
J5O10_04995	-2.32635	-0.128053	-2.4544	eC_number=5.1.3.14;gO_function=GO:0008761 - UDP-N-acetylglucosamine 2-epimerase activity [Evidence IEA];gO_process=GO:0009103 - lipopolysaccharide biosynthetic process [Evidence IEA];Name=wecB;Note=Derived by automated computational analysis using gene prediction method: Protein Homology.;codon_start=1;inference=COORDINATES: similar to AA sequence:RefSeq:WP_009888791.1;locus_tag=J5O10_04995;produ…
J5O10_05000	-2.76246	0.965396	-1.79706	product=glucosaminidase domain-containing protein;protein_id=PRJNA716140:J5O10_05000;transl_table=11;translation=length.324
J5O10_05005	-7.08255	8.41535	1.3328
J5O10_05010	0.158341	2.50694	2.66528
J5O10_05015	-0.571907	-0.0172783	-0.589186
J5O10_05020	2.37949	2.23728	4.61677
J5O10_05025	0.118206	-0.147699	-0.0294936	eC_number=3.5.1.28;gO_function=GO:0008745 - N-acetylmuramoyl-L-alanine amidase activity [Evidence IEA];gO_process=GO:0009253 - peptidoglycan catabolic process [Evidence IEA];Name=J5O10_05025;Note=Derived by automated computational analysis using gene prediction method: Protein Homology.;codon_start=1;inference=COORDINATES: similar to AA sequence:RefSeq:WP_009892871.1;product=N-acetylmuramoyl-L-al…
J5O10_05030	-1.19281	-0.156349	-1.34916	eC_number=3.5.1.28;gO_function=GO:0008745 - N-acetylmuramoyl-L-alanine amidase activity [Evidence IEA];gO_process=GO:0009253 - peptidoglycan catabolic process [Evidence IEA];Name=J5O10_05030;Note=Derived by automated computational analysis using gene prediction method: Protein Homology.;codon_start=1;inference=COORDINATES: similar to AA sequence:RefSeq:WP_009892871.1;product=N-acetylmuramoyl-L-al…
J5O10_05035	-2.40871	1.73251	-0.676199	product=hypothetical protein;protein_id=PRJNA716140:J5O10_05035;transl_table=11;translation=length.637
J5O10_05040	-1.37075	0.39093	-0.979815	product=ATP-dependent helicase;protein_id=PRJNA716140:J5O10_05040;transl_table=11;translation=length.739
J5O10_05045	0.278514	-0.243167	0.0353475	product=PD-(D/E)XK nuclease family protein;protein_id=PRJNA716140:J5O10_05045;transl_table=11;translation=length.276
J5O10_05050	0.266515	-0.735541	-0.469026	product=helicase-exonuclease AddAB subunit AddB;protein_id=PRJNA716140:J5O10_05050;transl_table=11;translation=length.1155
J5O10_05055	0.614055	-1.02809	-0.414035	product=helicase-exonuclease AddAB subunit AddA;protein_id=PRJNA716140:J5O10_05055;transl_table=11;translation=length.1275
J5O10_05060	-0.128272	-0.607055	-0.735326	product=exonuclease SbcCD subunit D;protein_id=PRJNA716140:J5O10_05060;transl_table=11;translation=length.403
J5O10_05065	-0.467702	-0.899936	-1.36764	product=AAA family ATPase;protein_id=PRJNA716140:J5O10_05065;transl_table=11;translation=length.1182
J5O10_05070	-1.12448	0.155809	-0.968669	product=hemolysin family protein;protein_id=PRJNA716140:J5O10_05070;transl_table=11;translation=length.417
J5O10_05075	-0.524031	-1.79365	-2.31768	product=sporulation integral membrane protein YtvI;protein_id=PRJNA716140:J5O10_05075;transl_table=11;translation=length.350
J5O10_05080	-0.555632	-0.197165	-0.752797	eC_number=3.4.11.4;gO_function=GO:0045148 - tripeptide aminopeptidase activity [Evidence IEA];gO_process=GO:0006508 - proteolysis [Evidence IEA];Name=pepT;Note=Derived by automated computational analysis using gene prediction method: Protein Homology.;codon_start=1;inference=COORDINATES: similar to AA sequence:RefSeq:WP_009888862.1;locus_tag=J5O10_05080;product=peptidase T;protein_id=PRJNA716140:…
J5O10_05085	-1.61971	1.49739	-0.122318	product=cell wall-binding protein Cwp18;protein_id=PRJNA716140:J5O10_05085;transl_table=11;translation=length.350
J5O10_05090	-0.177027	0.815875	0.638849	eC_number=3.1.4.-;Name=yfcE;Note=Derived by automated computational analysis using gene prediction method: Protein Homology.;codon_start=1;inference=COORDINATES: similar to AA sequence:RefSeq:WP_003428581.1;locus_tag=J5O10_05090;product=phosphodiesterase;protein_id=PRJNA716140:J5O10_05090;transl_table=11;translation=length.189
J5O10_05095	-0.694469	0.789244	0.0947749	product=NAD(+)/NADH kinase;protein_id=PRJNA716140:J5O10_05095;transl_table=11;translation=length.266
J5O10_05100	-0.546076	1.10939	0.563311	product=ABC transporter ATP-binding protein;protein_id=PRJNA716140:J5O10_05100;transl_table=11;translation=length.286
J5O10_05105	-1.5197	1.4865	-0.0331918	product=ABC-2 transporter permease;protein_id=PRJNA716140:J5O10_05105;transl_table=11;translation=length.228
J5O10_05110	-1.04628	1.22533	0.179044	product=hypothetical protein;protein_id=PRJNA716140:J5O10_05110;transl_table=11;translation=length.180
J5O10_05115	-0.731641	0.0625884	-0.669052	product=YbaK/EbsC family protein;protein_id=PRJNA716140:J5O10_05115;transl_table=11;translation=length.155
J5O10_05120	1.06444	-1.50519	-0.440748	product=acyl-CoA dehydrogenase;protein_id=PRJNA716140:J5O10_05120;transl_table=11;translation=length.378
J5O10_05125	1.33086	-2.07552	-0.744664	product=electron transfer flavoprotein subunit beta/FixA family protein;protein_id=PRJNA716140:J5O10_05125;transl_table=11;translation=length.260
J5O10_05130	1.288	-1.89132	-0.603326	product=electron transfer flavoprotein subunit alpha/FixB family protein;protein_id=PRJNA716140:J5O10_05130;transl_table=11;translation=length.336
J5O10_05135	1.02107	-2.13883	-1.11775	product=enoyl-CoA hydratase-related protein;protein_id=PRJNA716140:J5O10_05135;transl_table=11;translation=length.265
J5O10_05140	1.01654	-1.80552	-0.788976	eC_number=1.1.1.157;gO_process=GO:0006631 - fatty acid metabolic process [Evidence IEA];Name=J5O10_05140;Note=Derived by automated computational analysis using gene prediction method: Protein Homology.;codon_start=1;inference=COORDINATES: similar to AA sequence:RefSeq:WP_003428570.1;product=3-hydroxybutyryl-CoA dehydrogenase;protein_id=PRJNA716140:J5O10_05140;transl_table=11;translation=length.281
J5O10_05145	0.854786	-2.08364	-1.22885	product=acetyl-CoA C-acetyltransferase;protein_id=PRJNA716140:J5O10_05145;transl_table=11;translation=length.391
J5O10_05150	0.0655732	0.100139	0.165712	product=RluA family pseudouridine synthase;protein_id=PRJNA716140:J5O10_05150;transl_table=11;translation=length.300
J5O10_05155	-0.608783	-0.225904	-0.834687	product=nucleoid-associated protein;protein_id=PRJNA716140:J5O10_05155;transl_table=11;translation=length.334
J5O10_05160	1.94729	0.158184	2.10547	product=acyl carrier protein;protein_id=PRJNA716140:J5O10_05160;transl_table=11;translation=length.75
J5O10_05165	-0.960643	-1.89612	-2.85677	product=hypothetical protein;protein_id=PRJNA716140:J5O10_05165;transl_table=11;translation=length.141
J5O10_05170	-3.92157	-0.485027	-4.40659	product=hypothetical protein;protein_id=PRJNA716140:J5O10_05170;transl_table=11;translation=length.68
J5O10_05175	-3.36059	-5.19567	-8.55626	product=hypothetical protein;protein_id=PRJNA716140:J5O10_05175;transl_table=11;translation=length.59
J5O10_05180	-4.67178	-3.1348	-7.80658	product=hypothetical protein;protein_id=PRJNA716140:J5O10_05180;transl_table=11;translation=length.66
J5O10_05185	0.411311	-0.207534	0.203777	product=LacI family transcriptional regulator CcpA;protein_id=PRJNA716140:J5O10_05185;transl_table=11;translation=length.338
J5O10_05190	0.106174	-7.66274	-7.55657	product=hypothetical protein;protein_id=PRJNA716140:J5O10_05190;transl_table=11;translation=length.132
J5O10_05195	-2.90727	-1.32463	-4.23189	product=hypothetical protein;protein_id=PRJNA716140:J5O10_05195;transl_table=11;translation=length.303
J5O10_05200	1.8062	-0.127075	1.67912
J5O10_05205	-1.33231	-8.40507	-9.73738	product=exosporium morphogenetic protein CdeC;protein_id=PRJNA716140:J5O10_05205;transl_table=11;translation=length.410
J5O10_05210	-0.015143	-1.91466	-1.9298	product=polysaccharide biosynthesis protein;protein_id=PRJNA716140:J5O10_05210;transl_table=11;translation=length.440
J5O10_05215	0.196652	1.21216	1.40881	product=histidinol-phosphatase HisJ family protein;protein_id=PRJNA716140:J5O10_05215;transl_table=11;translation=length.264
J5O10_05220	-0.330051	0.432444	0.102392	product=PLP-dependent aminotransferase family protein;protein_id=PRJNA716140:J5O10_05220;transl_table=11;translation=length.481
J5O10_05225	-1.08354	0.566158	-0.517381	product=DUF896 domain-containing protein;protein_id=PRJNA716140:J5O10_05225;transl_table=11;translation=length.69
J5O10_05230	-0.585488	0.253613	-0.331875	eC_number=3.4.11.-;gO_function=GO:0004177 - aminopeptidase activity [Evidence IEA],GO:0008270 - zinc ion binding [Evidence IEA];gO_process=GO:0006508 - proteolysis [Evidence IEA];Name=J5O10_05230;Note=Derived by automated computational analysis using gene prediction method: Protein Homology.;codon_start=1;inference=COORDINATES: similar to AA sequence:RefSeq:WP_011861085.1;product=aminopeptidase;p…
J5O10_05235	2.46941	-0.326961	2.14245	product=GntR family transcriptional regulator;protein_id=PRJNA716140:J5O10_05235;transl_table=11;translation=length.250
J5O10_05240	1.03783	0.299527	1.33736	product=PTS sugar transporter subunit IIA;protein_id=PRJNA716140:J5O10_05240;transl_table=11;translation=length.137
J5O10_05245	1.9588	0.425285	2.38409	product=membrane biogenesis protein;protein_id=PRJNA716140:J5O10_05245;transl_table=11;translation=length.247
J5O10_05250	1.34415	1.00593	2.35008	product=PTS sugar transporter subunit IIB;protein_id=PRJNA716140:J5O10_05250;transl_table=11;translation=length.156
J5O10_05255	2.22404	0.915268	3.13931	product=PTS sugar transporter subunit IIC;protein_id=PRJNA716140:J5O10_05255;transl_table=11;translation=length.252
J5O10_05260	2.36293	1.1421	3.50502	product=PTS system mannose/fructose/sorbose family transporter subunit IID;protein_id=PRJNA716140:J5O10_05260;transl_table=11;translation=length.280
J5O10_05265	-0.386763	-0.184524	-0.571287	product=selenium metabolism-associated LysR family transcriptional regulator;protein_id=PRJNA716140:J5O10_05265;transl_table=11;translation=length.301
J5O10_05270	0.519907	0.840402	1.36031	product=hypothetical protein;protein_id=PRJNA716140:J5O10_05270;transl_table=11;translation=length.244
J5O10_05275	-1.05361	0.813735	-0.239872	product=molybdopterin molybdotransferase MoeA;protein_id=PRJNA716140:J5O10_05275;transl_table=11;translation=length.393
J5O10_05280	-1.292	0.774667	-0.517328	product=molybdopterin-guanine dinucleotide biosynthesis protein B;protein_id=PRJNA716140:J5O10_05280;transl_table=11;translation=length.177
J5O10_05285	-2.18227	1.09404	-1.08823	product=PTS sugar transporter subunit IIB;protein_id=PRJNA716140:J5O10_05285;transl_table=11;translation=length.91
J5O10_05290	-0.720097	0.765038	0.0449414	product=ABC transporter ATP-binding protein/permease;protein_id=PRJNA716140:J5O10_05290;transl_table=11;translation=length.566
J5O10_05295	-1.42176	-0.690253	-2.11201	product=hypothetical protein;protein_id=PRJNA716140:J5O10_05295;transl_table=11;translation=length.395
J5O10_05300	-1.51001	-1.25278	-2.76279	product=M20 family metallopeptidase;protein_id=PRJNA716140:J5O10_05300;transl_table=11;translation=length.387
J5O10_05305	0.861941	-0.974349	-0.112408	product=zinc transporter ZupT;protein_id=PRJNA716140:J5O10_05305;transl_table=11;translation=length.267
J5O10_05310	0.335503	-1.56417	-1.22867	product=DUF2812 domain-containing protein;protein_id=PRJNA716140:J5O10_05310;transl_table=11;translation=length.183
J5O10_05315	-3.14926	1.37603	-1.77323	product=two-component system response regulator RgbR;protein_id=PRJNA716140:J5O10_05315;transl_table=11;translation=length.237
J5O10_05320	-2.37646	0.468266	-1.90819	product=ATP-binding protein;protein_id=PRJNA716140:J5O10_05320;transl_table=11;translation=length.459
J5O10_05325	-2.95443	3.14976	0.195326	product=hypothetical protein;protein_id=PRJNA716140:J5O10_05325;transl_table=11;translation=length.229
J5O10_05330	0.762893	-0.938578	-0.175685	product=formate C-acetyltransferase/glycerol dehydratase family glycyl radical enzyme;protein_id=PRJNA716140:J5O10_05330;transl_table=11;translation=length.790
J5O10_05335	0.712416	-0.461512	0.250904	product=glycyl-radical enzyme activating protein;protein_id=PRJNA716140:J5O10_05335;transl_table=11;translation=length.300
J5O10_05340	0.686741	-0.847588	-0.160846	product=helix-turn-helix domain-containing protein;protein_id=PRJNA716140:J5O10_05340;transl_table=11;translation=length.183
J5O10_05345	-0.401968	0.994634	0.592666	product=metallophosphoesterase;protein_id=PRJNA716140:J5O10_05345;transl_table=11;translation=length.290
J5O10_05350	-0.432095	0.766957	0.334863	product=hypothetical protein;protein_id=PRJNA716140:J5O10_05350;transl_table=11;translation=length.326
J5O10_05355	1.1224	-0.30555	0.816846	product=hypothetical protein;protein_id=PRJNA716140:J5O10_05355;transl_table=11;translation=length.73
J5O10_05360	-0.450142	0.106583	-0.343558	product=nitroreductase family protein;protein_id=PRJNA716140:J5O10_05360;transl_table=11;translation=length.289
J5O10_05365	-2.08117	1.07582	-1.00536	product=AraC family transcriptional regulator;protein_id=PRJNA716140:J5O10_05365;transl_table=11;translation=length.288
J5O10_05370	1.07986	-1.67403	-0.594171	product=helix-turn-helix transcriptional regulator;protein_id=PRJNA716140:J5O10_05370;transl_table=11;translation=length.65
J5O10_05375	0.36171	0.111427	0.473137	product=hypothetical protein;protein_id=PRJNA716140:J5O10_05375;transl_table=11;translation=length.147
J5O10_05380	-3.04366	2.7122	-0.331456	product=hypothetical protein;protein_id=PRJNA716140:J5O10_05380;transl_table=11;translation=length.126
J5O10_05385	-3.3747	3.29793	-0.0767687	product=hypothetical protein;protein_id=PRJNA716140:J5O10_05385;transl_table=11;translation=length.397
J5O10_05390	-4.89928	3.08861	-1.81067	product=MBOAT family protein;protein_id=PRJNA716140:J5O10_05390;transl_table=11;translation=length.469
J5O10_05395	0.123596	1.92592	2.04952
J5O10_05400	-0.486318	-0.499966	-0.986283	eC_number=2.7.7.7;gO_function=GO:0003676 - nucleic acid binding [Evidence IEA],GO:0003677 - DNA binding [Evidence IEA],GO:0003887 - DNA-directed DNA polymerase activity [Evidence IEA],GO:0008408 - 3'-5' exonuclease activity [Evidence IEA];gO_process=GO:0006261 - DNA-templated DNA replication [Evidence IEA];Name=polA;Note=Derived by automated computational analysis using gene prediction method: Pr…
J5O10_05405	-0.0717667	-0.604009	-0.675776	eC_number=2.7.1.24;gO_component=GO:0005737 - cytoplasm [Evidence IEA];gO_function=GO:0004140 - dephospho-CoA kinase activity [Evidence IEA];gO_process=GO:0015937 - coenzyme A biosynthetic process [Evidence IEA];Name=coaE;Note=Dephospho-CoA kinase (CoaE) performs the final step in coenzyme A biosynthesis%3B Derived by automated computational analysis using gene prediction method: Protein Homology.…
J5O10_05410	-0.208837	-0.0356614	-0.244498	product=lytic transglycosylase domain-containing protein;protein_id=PRJNA716140:J5O10_05410;transl_table=11;translation=length.184
J5O10_05415	-0.546018	-0.632342	-1.17836	product=ABC transporter substrate-binding protein;protein_id=PRJNA716140:J5O10_05415;transl_table=11;translation=length.571
J5O10_05420	1.13381	-0.18593	0.947876	product=heavy-metal-associated domain-containing protein;protein_id=PRJNA716140:J5O10_05420;transl_table=11;translation=length.70
J5O10_05425	-0.0856422	-4.26384	-4.34948	product=hypothetical protein;protein_id=PRJNA716140:J5O10_05425;transl_table=11;translation=length.199
J5O10_05430	1.30315	-1.83692	-0.533761	product=VOC family protein;protein_id=PRJNA716140:J5O10_05430;transl_table=11;translation=length.123
J5O10_05435	-0.227077	-0.565811	-0.792887	product=SH3 domain-containing protein;protein_id=PRJNA716140:J5O10_05435;transl_table=11;translation=length.424
J5O10_05440	0.132306	-2.12194	-1.98963	product=hypothetical protein;protein_id=PRJNA716140:J5O10_05440;transl_table=11;translation=length.314
J5O10_05445	-0.485501	1.70307	1.21757	product=electron transport complex subunit RsxC;protein_id=PRJNA716140:J5O10_05445;transl_table=11;translation=length.445
J5O10_05450	-0.41272	2.13518	1.72246	product=RnfABCDGE type electron transport complex subunit D;protein_id=PRJNA716140:J5O10_05450;transl_table=11;translation=length.325
J5O10_05455	-0.32355	2.12232	1.79877	product=RnfABCDGE type electron transport complex subunit G;protein_id=PRJNA716140:J5O10_05455;transl_table=11;translation=length.189
J5O10_05460	-0.461332	2.0714	1.61006	product=electron transport complex subunit E;protein_id=PRJNA716140:J5O10_05460;transl_table=11;translation=length.197
J5O10_05465	-0.0965065	2.22373	2.12722	product=electron transport complex subunit RsxA;protein_id=PRJNA716140:J5O10_05465;transl_table=11;translation=length.191
J5O10_05470	-0.484742	2.06052	1.57578	product=RnfABCDGE type electron transport complex subunit B;protein_id=PRJNA716140:J5O10_05470;transl_table=11;translation=length.323
J5O10_05475	0.279318	0.844864	1.12418	product=Maf family protein;protein_id=PRJNA716140:J5O10_05475;transl_table=11;translation=length.194
J5O10_05480	0.0607635	1.01363	1.07439	product=DNA repair protein RadC;protein_id=PRJNA716140:J5O10_05480;transl_table=11;translation=length.219
J5O10_05485	-0.0262489	0.289744	0.263495	product=rod shape-determining protein;protein_id=PRJNA716140:J5O10_05485;transl_table=11;translation=length.336
J5O10_05490	0.222732	0.637265	0.859997	product=rod shape-determining protein MreC;protein_id=PRJNA716140:J5O10_05490;transl_table=11;translation=length.297
J5O10_05495	0.599556	0.481319	1.08088	product=rod shape-determining protein MreD;protein_id=PRJNA716140:J5O10_05495;transl_table=11;translation=length.162
J5O10_05500	0.371043	0.713777	1.08482	product=penicillin-binding transpeptidase domain-containing protein;protein_id=PRJNA716140:J5O10_05500;transl_table=11;translation=length.992
J5O10_05505	-0.40921	-0.816988	-1.2262	product=septum site-determining protein MinC;protein_id=PRJNA716140:J5O10_05505;transl_table=11;translation=length.227
J5O10_05510	-1.1661	-0.518309	-1.68441	product=septum site-determining protein MinD;protein_id=PRJNA716140:J5O10_05510;transl_table=11;translation=length.265
J5O10_05515	-0.546171	-0.653598	-1.19977	product=cell division topological specificity factor MinE;protein_id=PRJNA716140:J5O10_05515;transl_table=11;translation=length.94
J5O10_05520	-0.289498	0.0653642	-0.224134	product=rod shape-determining protein RodA;protein_id=PRJNA716140:J5O10_05520;transl_table=11;translation=length.376
J5O10_05525	-0.755996	-0.166332	-0.922328	eC_number=4.2.3.3;gO_function=GO:0008929 - methylglyoxal synthase activity [Evidence IEA];gO_process=GO:0019242 - methylglyoxal biosynthetic process [Evidence IEA];Name=J5O10_05525;Note=Derived by automated computational analysis using gene prediction method: Protein Homology.;codon_start=1;inference=COORDINATES: similar to AA sequence:RefSeq:WP_003438060.1;product=methylglyoxal synthase;protein_…
J5O10_05530	-4.85832	4.9134	0.0550851	product=PadR family transcriptional regulator;protein_id=PRJNA716140:J5O10_05530;transl_table=11;translation=length.109
J5O10_05535	-4.04994	2.92638	-1.12356	product=permease prefix domain 1-containing protein;protein_id=PRJNA716140:J5O10_05535;transl_table=11;translation=length.263
J5O10_05540	-3.69301	0.712075	-2.98093	product=hypothetical protein;protein_id=PRJNA716140:J5O10_05540;transl_table=11;translation=length.120
J5O10_05545	0.386793	-0.430983	-0.0441894	product=FprA family A-type flavoprotein;protein_id=PRJNA716140:J5O10_05545;transl_table=11;translation=length.397
J5O10_05550	0.372894	-0.0883627	0.284532	product=TIGR03960 family B12-binding radical SAM protein;protein_id=PRJNA716140:J5O10_05550;transl_table=11;translation=length.614
J5O10_05555	-0.284236	-1.36176	-1.64599	product=TIGR03936 family radical SAM-associated protein;protein_id=PRJNA716140:J5O10_05555;transl_table=11;translation=length.233
J5O10_05560	0.55676	-1.06756	-0.510802	product=Rne/Rng family ribonuclease;protein_id=PRJNA716140:J5O10_05560;transl_table=11;translation=length.473
J5O10_05565	-0.403225	1.45935	1.05612	product=50S ribosomal protein L21;protein_id=PRJNA716140:J5O10_05565;transl_table=11;translation=length.103
J5O10_05570	-0.667664	0.403424	-0.264239	product=ribosomal-processing cysteine protease Prp;protein_id=PRJNA716140:J5O10_05570;transl_table=11;translation=length.105
J5O10_05575	-0.329703	0.583395	0.253691	product=50S ribosomal protein L27;protein_id=PRJNA716140:J5O10_05575;transl_table=11;translation=length.96
J5O10_05580	0.0405715	-0.849114	-0.808542	product=GTPase ObgE;protein_id=PRJNA716140:J5O10_05580;transl_table=11;translation=length.425
J5O10_05585	0.313928	-0.506718	-0.19279	product=YhbY family RNA-binding protein;protein_id=PRJNA716140:J5O10_05585;transl_table=11;translation=length.122
J5O10_05590	-1.56485	0.499156	-1.06569	eC_number=1.1.1.3;gO_function=GO:0004412 - homoserine dehydrogenase activity [Evidence IEA],GO:0050661 - NADP binding [Evidence IEA];gO_process=GO:0006520 - amino acid metabolic process [Evidence IEA];Name=J5O10_05590;Note=Derived by automated computational analysis using gene prediction method: Protein Homology.;codon_start=1;inference=COORDINATES: similar to AA sequence:RefSeq:WP_016729519.1;pr…
J5O10_05595	0.429416	-3.45865	-3.02923	product=tyrosine-type recombinase/integrase;protein_id=PRJNA716140:J5O10_05595;transl_table=11;translation=length.188
J5O10_05600	0.276768	-3.23863	-2.96187	product=sporulation integral membrane protein YlbJ;protein_id=PRJNA716140:J5O10_05600;transl_table=11;translation=length.419
J5O10_05605	-0.105365	-0.302778	-0.408143	product=FadR family transcriptional regulator;protein_id=PRJNA716140:J5O10_05605;transl_table=11;translation=length.237
J5O10_05610	-0.510614	1.60788	1.09726	product=nickel-dependent lactate racemase;protein_id=PRJNA716140:J5O10_05610;transl_table=11;translation=length.424
J5O10_05615	-0.435231	1.62425	1.18901	product=electron transfer flavoprotein subunit beta/FixA family protein;protein_id=PRJNA716140:J5O10_05615;transl_table=11;translation=length.262
J5O10_05620	0.0415338	0.967323	1.00886	product=electron transfer flavoprotein subunit alpha;protein_id=PRJNA716140:J5O10_05620;transl_table=11;translation=length.406
J5O10_05625	-0.301531	0.39812	0.0965887	product=FAD-binding oxidoreductase;protein_id=PRJNA716140:J5O10_05625;transl_table=11;translation=length.463
J5O10_05630	-0.23249	-0.637567	-0.870057	product=nucleotidyltransferase;protein_id=PRJNA716140:J5O10_05630;transl_table=11;translation=length.426
J5O10_05635	0.132344	-0.0886153	0.0437285	product=acetate kinase;protein_id=PRJNA716140:J5O10_05635;transl_table=11;translation=length.398
J5O10_05640	0.448045	-0.283689	0.164356	product=DUF177 domain-containing protein;protein_id=PRJNA716140:J5O10_05640;transl_table=11;translation=length.174
J5O10_05645	-0.178459	0.246471	0.0680123	product=50S ribosomal protein L32;protein_id=PRJNA716140:J5O10_05645;transl_table=11;translation=length.58
J5O10_05650	0.975373	-0.245507	0.729865	product=transcription factor FapR;protein_id=PRJNA716140:J5O10_05650;transl_table=11;translation=length.185
J5O10_05655	0.862899	-0.133982	0.728916	eC_number=2.3.1.274;gO_function=GO:0043811 - phosphate:acyl-[acyl carrier protein] acyltransferase activity [Evidence IEA];gO_process=GO:0008610 - lipid biosynthetic process [Evidence IEA];Name=plsX;Note=Derived by automated computational analysis using gene prediction method: Protein Homology.;codon_start=1;inference=COORDINATES: similar to AA sequence:RefSeq:WP_003419116.1;locus_tag=J5O10_05655…
J5O10_05660	1.93149	-0.412664	1.51882	product=ketoacyl-ACP synthase III;protein_id=PRJNA716140:J5O10_05660;transl_table=11;translation=length.328
J5O10_05665	0.721228	-0.0549242	0.666304	product=enoyl-[acyl-carrier-protein] reductase FabK;protein_id=PRJNA716140:J5O10_05665;transl_table=11;translation=length.309
J5O10_05670	0.571868	0.0303407	0.602209	eC_number=2.3.1.39;gO_function=GO:0004314 - [acyl-carrier-protein] S-malonyltransferase activity [Evidence IEA];gO_process=GO:0006633 - fatty acid biosynthetic process [Evidence IEA];Name=fabD;Note=Derived by automated computational analysis using gene prediction method: Protein Homology.;codon_start=1;inference=COORDINATES: similar to AA sequence:RefSeq:WP_009902293.1;locus_tag=J5O10_05670;produ…
J5O10_05675	0.117462	0.287062	0.404524	eC_number=1.1.1.100;gO_function=GO:0004316 - 3-oxoacyl-[acyl-carrier-protein] reductase (NADPH) activity [Evidence IEA];gO_process=GO:0006633 - fatty acid biosynthetic process [Evidence IEA];Name=fabG;Note=Derived by automated computational analysis using gene prediction method: Protein Homology.;codon_start=1;inference=COORDINATES: similar to AA sequence:RefSeq:WP_009888925.1;locus_tag=J5O10_056…
J5O10_05680	0.328769	0.0897636	0.418533	product=acyl carrier protein;protein_id=PRJNA716140:J5O10_05680;transl_table=11;translation=length.74
J5O10_05685	0.639432	0.269844	0.909276	eC_number=2.3.1.179;gO_function=GO:0004315 - 3-oxoacyl-[acyl-carrier-protein] synthase activity [Evidence IEA];gO_process=GO:0006633 - fatty acid biosynthetic process [Evidence IEA];Name=fabF;Note=Derived by automated computational analysis using gene prediction method: Protein Homology.;codon_start=1;inference=COORDINATES: similar to AA sequence:RefSeq:WP_003438103.1;locus_tag=J5O10_05685;produc…
J5O10_05690	-0.590772	0.504872	-0.0858996	product=diguanylate cyclase;protein_id=PRJNA716140:J5O10_05690;transl_table=11;translation=length.572
J5O10_05695	-0.475128	0.386102	-0.089026	product=sigma 54-interacting transcriptional regulator;protein_id=PRJNA716140:J5O10_05695;transl_table=11;translation=length.666
J5O10_05700	-5.68233	5.34018	-0.342155	product=TIGR03905 family TSCPD domain-containing protein;protein_id=PRJNA716140:J5O10_05700;transl_table=11;translation=length.81
J5O10_05705	-5.36448	4.40693	-0.957545	product=gamma-glutamyl-gamma-aminobutyrate hydrolase family protein;protein_id=PRJNA716140:J5O10_05705;transl_table=11;translation=length.241
J5O10_05710	-2.84749	1.18659	-1.6609	product=APC family permease;protein_id=PRJNA716140:J5O10_05710;transl_table=11;translation=length.437
J5O10_05715	-1.19998	1.50957	0.309589	product=GNAT family N-acetyltransferase;protein_id=PRJNA716140:J5O10_05715;transl_table=11;translation=length.179
J5O10_05720	-0.668833	0.509854	-0.158979	eC_number=3.1.3.11;gO_function=GO:0042132 - fructose 1%2C6-bisphosphate 1-phosphatase activity [Evidence IEA];gO_process=GO:0006094 - gluconeogenesis [Evidence IEA];Name=J5O10_05720;Note=Derived by automated computational analysis using gene prediction method: Protein Homology.;codon_start=1;inference=COORDINATES: similar to AA sequence:RefSeq:WP_003428429.1;product=fructose-bisphosphatase class …
J5O10_05725	1.14747	-4.41547	-3.268	product=stage III sporulation protein AA;protein_id=PRJNA716140:J5O10_05725;transl_table=11;translation=length.322
J5O10_05730	0.825099	-3.43978	-2.61468	product=stage III sporulation protein AB;protein_id=PRJNA716140:J5O10_05730;transl_table=11;translation=length.173
J5O10_05735	2.29301	-5.00211	-2.7091	product=stage III sporulation protein AC;protein_id=PRJNA716140:J5O10_05735;transl_table=11;translation=length.65
J5O10_05740	0.520487	-2.72191	-2.20143	product=stage III sporulation protein AD;protein_id=PRJNA716140:J5O10_05740;transl_table=11;translation=length.125
J5O10_05745	0.653132	-2.92972	-2.27659	product=stage III sporulation protein AE;protein_id=PRJNA716140:J5O10_05745;transl_table=11;translation=length.401
J5O10_05750	1.10391	-3.29367	-2.18976	product=stage III sporulation protein AF;protein_id=PRJNA716140:J5O10_05750;transl_table=11;translation=length.205
J5O10_05755	2.10074	-4.76793	-2.6672	product=stage III sporulation protein AG;protein_id=PRJNA716140:J5O10_05755;transl_table=11;translation=length.184
J5O10_05760	0.75551	-4.82203	-4.06652	product=SpoIIIAH-like family protein;protein_id=PRJNA716140:J5O10_05760;transl_table=11;translation=length.228
J5O10_05765	0.242233	-1.56743	-1.3252	product=Asp23/Gls24 family envelope stress response protein;protein_id=PRJNA716140:J5O10_05765;transl_table=11;translation=length.120
J5O10_05770	-0.0791351	0.0962049	0.0170699	product=transcription antitermination factor NusB;protein_id=PRJNA716140:J5O10_05770;transl_table=11;translation=length.168
J5O10_05775	0.0776582	-0.183814	-0.106156	product=O-sialoglycoprotein endopeptidase;protein_id=PRJNA716140:J5O10_05775;transl_table=11;translation=length.356
J5O10_05780	0.408383	-0.375165	0.0332175	eC_number=3.1.11.6;gO_component=GO:0009318 - exodeoxyribonuclease VII complex [Evidence IEA];gO_function=GO:0008855 - exodeoxyribonuclease VII activity [Evidence IEA];gO_process=GO:0006308 - DNA catabolic process [Evidence IEA];Name=xseA;Note=Derived by automated computational analysis using gene prediction method: Protein Homology.;codon_start=1;inference=COORDINATES: similar to AA sequence:RefS…
J5O10_05785	1.37874	-0.329689	1.04905	eC_number=3.1.11.6;gO_component=GO:0009318 - exodeoxyribonuclease VII complex [Evidence IEA];gO_function=GO:0008855 - exodeoxyribonuclease VII activity [Evidence IEA];gO_process=GO:0006308 - DNA catabolic process [Evidence IEA];Name=xseB;Note=Derived by automated computational analysis using gene prediction method: Protein Homology.;codon_start=1;inference=COORDINATES: similar to AA sequence:RefS…
J5O10_05790	0.956929	-0.252721	0.704208	product=polyprenyl synthetase family protein;protein_id=PRJNA716140:J5O10_05790;transl_table=11;translation=length.295
J5O10_05795	0.718718	0.0163231	0.735041	product=divergent PAP2 family protein;protein_id=PRJNA716140:J5O10_05795;transl_table=11;translation=length.145
J5O10_05800	0.478809	-0.443582	0.0352268	eC_number=2.2.1.7;gO_component=GO:0005737 - cytoplasm [Evidence IEA];gO_function=GO:0008661 - 1-deoxy-D-xylulose-5-phosphate synthase activity [Evidence IEA];gO_process=GO:0008615 - pyridoxine biosynthetic process [Evidence IEA],GO:0009228 - thiamine biosynthetic process [Evidence IEA],GO:0009240 - isopentenyl diphosphate biosynthetic process [Evidence IEA];Name=dxs;Note=Derived by automated comp…
J5O10_05805	0.587473	0.0781917	0.665665	product=TlyA family RNA methyltransferase;protein_id=PRJNA716140:J5O10_05805;transl_table=11;translation=length.270
J5O10_05810	-0.270581	0.432469	0.161888	product=DNA repair protein RecN;protein_id=PRJNA716140:J5O10_05810;transl_table=11;translation=length.553
J5O10_05815	-0.188679	0.898892	0.710213	product=hypothetical protein;protein_id=PRJNA716140:J5O10_05815;transl_table=11;translation=length.288
J5O10_05820	-2.10455	1.3699	-0.734645	product=GNAT family N-acetyltransferase;protein_id=PRJNA716140:J5O10_05820;transl_table=11;translation=length.163
J5O10_05825	-1.90276	1.79929	-0.103477	product=GNAT family N-acetyltransferase;protein_id=PRJNA716140:J5O10_05825;transl_table=11;translation=length.146
J5O10_05830	0.0529011	-2.93118	-2.87828	product=peptidase S55;protein_id=PRJNA716140:J5O10_05830;transl_table=11;translation=length.352
J5O10_05835	-1.74216	-0.216662	-1.95882	product=sporulation transcription factor Spo0A;protein_id=PRJNA716140:J5O10_05835;transl_table=11;translation=length.274
J5O10_05840	-0.0127307	0.719805	0.707074	product=putative cytokinetic ring protein SteA;protein_id=PRJNA716140:J5O10_05840;transl_table=11;translation=length.373
J5O10_05845	-0.438798	0.651489	0.212691	product=copper transporter;protein_id=PRJNA716140:J5O10_05845;transl_table=11;translation=length.291
J5O10_05850	0.591219	-0.346573	0.244646	product=glycosyltransferase family 2 protein;protein_id=PRJNA716140:J5O10_05850;transl_table=11;translation=length.230
J5O10_05855	0.364698	-0.0390482	0.32565	product=glycosyl transferase;protein_id=PRJNA716140:J5O10_05855;transl_table=11;translation=length.274
J5O10_05860	0.130443	0.0410147	0.171457	product=DUF3866 family protein;protein_id=PRJNA716140:J5O10_05860;transl_table=11;translation=length.355
J5O10_05865	-0.165194	-0.192393	-0.357587	product=NUDIX hydrolase;protein_id=PRJNA716140:J5O10_05865;transl_table=11;translation=length.178
J5O10_05870	0.108376	-0.225973	-0.117597	product=stage II sporulation protein M;protein_id=PRJNA716140:J5O10_05870;transl_table=11;translation=length.201
J5O10_05875	0.0383749	-0.498421	-0.460047	product=tyrosine-type recombinase/integrase;protein_id=PRJNA716140:J5O10_05875;transl_table=11;translation=length.304
J5O10_05880	0.281307	-0.984042	-0.702735	eC_number=5.4.2.7;gO_function=GO:0000287 - magnesium ion binding [Evidence IEA],GO:0008973 - phosphopentomutase activity [Evidence IEA];gO_process=GO:0009117 - nucleotide metabolic process [Evidence IEA],GO:0043094 - cellular metabolic compound salvage [Evidence IEA];Name=J5O10_05880;Note=Derived by automated computational analysis using gene prediction method: Protein Homology.;codon_start=1;inf…
J5O10_05885	-0.130374	-1.12836	-1.25873	eC_number=2.4.2.1;gO_function=GO:0004731 - purine-nucleoside phosphorylase activity [Evidence IEA];gO_process=GO:0009116 - nucleoside metabolic process [Evidence IEA];Name=J5O10_05885;Note=Derived by automated computational analysis using gene prediction method: Protein Homology.;codon_start=1;inference=COORDINATES: similar to AA sequence:RefSeq:WP_009888977.1;product=purine-nucleoside phosphoryl…
J5O10_05890	-0.270663	-0.674472	-0.945135	eC_number=2.4.2.2;gO_function=GO:0016154 - pyrimidine-nucleoside phosphorylase activity [Evidence IEA];gO_process=GO:0006213 - pyrimidine nucleoside metabolic process [Evidence IEA];Name=J5O10_05890;Note=Derived by automated computational analysis using gene prediction method: Protein Homology.;codon_start=1;inference=COORDINATES: similar to AA sequence:RefSeq:WP_009892935.1;product=pyrimidine-nu…
J5O10_05895	-0.869183	-0.0355293	-0.904713	product=endolytic transglycosylase MltG;protein_id=PRJNA716140:J5O10_05895;transl_table=11;translation=length.359
J5O10_05900	-1.07283	0.526671	-0.546155	product=O-methyltransferase;protein_id=PRJNA716140:J5O10_05900;transl_table=11;translation=length.224
J5O10_05905	0.549761	-0.61098	-0.061219	product=U32 family peptidase;protein_id=PRJNA716140:J5O10_05905;transl_table=11;translation=length.415
J5O10_05910	0.244234	-2.98905	-2.74481	product=penicillin-binding protein 2;protein_id=PRJNA716140:J5O10_05910;transl_table=11;translation=length.554
J5O10_05915	0.86446	-7.99756	-7.1331	product=sigma-70 family RNA polymerase sigma factor;protein_id=PRJNA716140:J5O10_05915;transl_table=11;translation=length.94
J5O10_05920	-1.74975	-0.475901	-2.22565	product=recombinase family protein;protein_id=PRJNA716140:J5O10_05920;transl_table=11;translation=length.504
J5O10_05925	-1.99149	0.870051	-1.12144	product=FxLYD domain-containing protein;protein_id=PRJNA716140:J5O10_05925;transl_table=11;translation=length.270
J5O10_05930	-0.703839	0.540691	-0.163148	product=cell wall-binding repeat-containing protein;protein_id=PRJNA716140:J5O10_05930;transl_table=11;translation=length.481
J5O10_05935	-0.127525	2.12157	1.99404	product=hypothetical protein;protein_id=PRJNA716140:J5O10_05935;transl_table=11;translation=length.52
J5O10_05940	-4.18721	3.2264	-0.960805	product=helix-turn-helix domain-containing protein;protein_id=PRJNA716140:J5O10_05940;transl_table=11;translation=length.44
J5O10_05945	-0.116576	-0.64999	-0.766567	product=hypothetical protein;protein_id=PRJNA716140:J5O10_05945;transl_table=11;translation=length.72
J5O10_05950	-0.166149	-0.191021	-0.35717	product=hypothetical protein;protein_id=PRJNA716140:J5O10_05950;transl_table=11;translation=length.62
J5O10_05955	0.339337	1.53994	1.87928	product=DUF4386 family protein;protein_id=PRJNA716140:J5O10_05955;transl_table=11;translation=length.219
J5O10_05960	1.11937	1.19383	2.31321	product=MarR family winged helix-turn-helix transcriptional regulator;protein_id=PRJNA716140:J5O10_05960;transl_table=11;translation=length.145
J5O10_05965	-4.0724	3.12604	-0.946363
J5O10_05970	-4.58568	4.26329	-0.322391
J5O10_05975	-2.22981	1.77788	-0.451931	product=glycopeptide resistance protein VanZ1;protein_id=PRJNA716140:J5O10_05975;transl_table=11;translation=length.169
J5O10_05980	-3.92214	2.12545	-1.79669	product=DNA-directed RNA polymerase;protein_id=PRJNA716140:J5O10_05980;transl_table=11;translation=length.64
J5O10_05985	-0.302677	-6.95926	-7.26194	product=sigma-70 family RNA polymerase sigma factor;protein_id=PRJNA716140:J5O10_05985;transl_table=11;translation=length.138
J5O10_05990	-3.06385	0.947121	-2.11672	product=hypothetical protein;protein_id=PRJNA716140:J5O10_05990;transl_table=11;translation=length.120
J5O10_05995	-2.67585	1.16727	-1.50858	product=hypothetical protein;protein_id=PRJNA716140:J5O10_05995;transl_table=11;translation=length.203
J5O10_06000	-1.99074	-0.615777	-2.60651	product=hypothetical protein;protein_id=PRJNA716140:J5O10_06000;transl_table=11;translation=length.137
J5O10_06005	-2.0886	-0.267731	-2.35633	product=hypothetical protein;protein_id=PRJNA716140:J5O10_06005;transl_table=11;translation=length.176
J5O10_06010	-0.46048	0.69717	0.23669	product=elongation factor P;protein_id=PRJNA716140:J5O10_06010;transl_table=11;translation=length.185
J5O10_06015	-0.407875	-0.974641	-1.38252	product=zinc ribbon domain-containing protein;protein_id=PRJNA716140:J5O10_06015;transl_table=11;translation=length.151
J5O10_06020	-0.856612	0.761338	-0.0952742	eC_number=3.1.26.3;gO_function=GO:0004525 - ribonuclease III activity [Evidence IEA];gO_process=GO:0006396 - RNA processing [Evidence IEA];Name=rnc;Note=Derived by automated computational analysis using gene prediction method: Protein Homology.;codon_start=1;inference=COORDINATES: similar to AA sequence:RefSeq:WP_003428341.1;locus_tag=J5O10_06020;product=ribonuclease III;protein_id=PRJNA716140:J5…
J5O10_06025	-0.605043	-0.51012	-1.11516	product=radical SAM protein;protein_id=PRJNA716140:J5O10_06025;transl_table=11;translation=length.356
J5O10_06030	-0.897599	-0.451201	-1.3488	product=chromosome segregation protein SMC;protein_id=PRJNA716140:J5O10_06030;transl_table=11;translation=length.1184
J5O10_06035	-1.10127	-0.41262	-1.51389	product=signal recognition particle-docking protein FtsY;protein_id=PRJNA716140:J5O10_06035;transl_table=11;translation=length.423
J5O10_06040	-0.702626	0.100622	-0.602004	product=putative DNA-binding protein;protein_id=PRJNA716140:J5O10_06040;transl_table=11;translation=length.122
J5O10_06045	-0.401504	-0.525436	-0.92694	product=signal recognition particle protein;protein_id=PRJNA716140:J5O10_06045;transl_table=11;translation=length.450
J5O10_06050	-0.816253	0.621998	-0.194255	product=30S ribosomal protein S16;protein_id=PRJNA716140:J5O10_06050;transl_table=11;translation=length.90
J5O10_06055	-0.552092	-0.187336	-0.739428	product=KH domain-containing protein;protein_id=PRJNA716140:J5O10_06055;transl_table=11;translation=length.75
J5O10_06060	-0.112886	-0.0264722	-0.139358	product=ribosome maturation factor RimM;protein_id=PRJNA716140:J5O10_06060;transl_table=11;translation=length.171
J5O10_06065	-0.232176	-0.573994	-0.80617	eC_number=2.1.1.228;gO_function=GO:0009019 - tRNA (guanine-N1-)-methyltransferase activity [Evidence IEA];gO_process=GO:0006400 - tRNA modification [Evidence IEA];Name=trmD;Note=Derived by automated computational analysis using gene prediction method: Protein Homology.;codon_start=1;inference=COORDINATES: similar to AA sequence:RefSeq:WP_003428328.1;locus_tag=J5O10_06065;product=tRNA (guanosine(3…
J5O10_06070	-0.577645	0.79813	0.220485	product=50S ribosomal protein L19;protein_id=PRJNA716140:J5O10_06070;transl_table=11;translation=length.116
J5O10_06075	0.414762	-0.80183	-0.387069	product=ribosome biogenesis GTPase YlqF;protein_id=PRJNA716140:J5O10_06075;transl_table=11;translation=length.298
J5O10_06080	-2.31079	-0.0591899	-2.36998	product=branched-chain amino acid transport system II carrier protein;protein_id=PRJNA716140:J5O10_06080;transl_table=11;translation=length.430
J5O10_06085	-1.04117	0.787461	-0.253704	product=branched-chain amino acid transport system II carrier protein;protein_id=PRJNA716140:J5O10_06085;transl_table=11;translation=length.430
J5O10_06090	0.460363	0.996627	1.45699	eC_number=1.17.4.1;gO_function=GO:0004748 - ribonucleoside-diphosphate reductase activity%2C thioredoxin disulfide as acceptor [Evidence IEA];Name=J5O10_06090;Note=Derived by automated computational analysis using gene prediction method: Protein Homology.;codon_start=1;inference=COORDINATES: similar to AA sequence:RefSeq:WP_003428321.1;product=adenosylcobalamin-dependent ribonucleoside-diphosphat…
J5O10_06095	0.23904	0.181548	0.420587	eC_number=3.1.26.4;gO_function=GO:0003723 - RNA binding [Evidence IEA],GO:0004523 - RNA-DNA hybrid ribonuclease activity [Evidence IEA];Name=J5O10_06095;Note=Derived by automated computational analysis using gene prediction method: Protein Homology.;codon_start=1;inference=COORDINATES: similar to AA sequence:RefSeq:WP_016729543.1;product=ribonuclease HII;protein_id=PRJNA716140:J5O10_06095;transl_…
J5O10_06100	-0.216156	0.471777	0.255621	product=alpha-hydroxy-acid oxidizing protein;protein_id=PRJNA716140:J5O10_06100;transl_table=11;translation=length.338
J5O10_06105	-0.47961	0.0697579	-0.409852	product=hypothetical protein;protein_id=PRJNA716140:J5O10_06105;transl_table=11;translation=length.82
J5O10_06110	-0.379621	-0.60216	-0.981781	product=CarD family transcriptional regulator;protein_id=PRJNA716140:J5O10_06110;transl_table=11;translation=length.165
J5O10_06115	-2.59269	2.23151	-0.36118	product=ABC transporter permease;protein_id=PRJNA716140:J5O10_06115;transl_table=11;translation=length.354
J5O10_06120	-3.60119	2.59762	-1.00358	product=ABC transporter permease;protein_id=PRJNA716140:J5O10_06120;transl_table=11;translation=length.366
J5O10_06125	-3.48867	1.87446	-1.61421	product=ABC transporter ATP-binding protein;protein_id=PRJNA716140:J5O10_06125;transl_table=11;translation=length.311
J5O10_06130	-0.765682	-0.744624	-1.51031	product=response regulator transcription factor;protein_id=PRJNA716140:J5O10_06130;transl_table=11;translation=length.215
J5O10_06135	-2.01016	0.535417	-1.47474	product=sensor histidine kinase;protein_id=PRJNA716140:J5O10_06135;transl_table=11;translation=length.387
J5O10_06140	-4.05778	2.45649	-1.6013	product=YraN family protein;protein_id=PRJNA716140:J5O10_06140;transl_table=11;translation=length.114
J5O10_06145	-4.37742	1.97979	-2.39763	product=YifB family Mg chelatase-like AAA ATPase;protein_id=PRJNA716140:J5O10_06145;transl_table=11;translation=length.533
J5O10_06150	-0.517116	-0.530879	-1.04799	product=DNA-processing protein DprA;protein_id=PRJNA716140:J5O10_06150;transl_table=11;translation=length.366
J5O10_06155	-0.150851	-1.29309	-1.44394	eC_number=5.6.2.1;gO_component=GO:0005737 - cytoplasm [Evidence IEA];gO_function=GO:0003677 - DNA binding [Evidence IEA],GO:0003917 - DNA topoisomerase type I (single strand cut%2C ATP-independent) activity [Evidence IEA];gO_process=GO:0006260 - DNA replication [Evidence IEA],GO:0006265 - DNA topological change [Evidence IEA];Name=topA;Note=Derived by automated computational analysis using gene p…
J5O10_06160	-1.00302	-0.317214	-1.32024	product=GTP-sensing pleiotropic transcriptional regulator CodY;protein_id=PRJNA716140:J5O10_06160;transl_table=11;translation=length.261
J5O10_06165	-0.609127	-0.356953	-0.96608	product=replication-associated recombination protein A;protein_id=PRJNA716140:J5O10_06165;transl_table=11;translation=length.421
J5O10_06170	-0.575048	0.136966	-0.438082	eC_number=2.3.1.-;gO_function=GO:0008080 - N-acetyltransferase activity [Evidence IEA];Name=J5O10_06170;Note=Derived by automated computational analysis using gene prediction method: Protein Homology.;codon_start=1;inference=COORDINATES: similar to AA sequence:RefSeq:WP_003419406.1;product=GNAT family N-acetyltransferase;protein_id=PRJNA716140:J5O10_06170;transl_table=11;translation=length.256
J5O10_06175	0.974396	-0.573893	0.400503	product=Rrf2 family transcriptional regulator;protein_id=PRJNA716140:J5O10_06175;transl_table=11;translation=length.148
J5O10_06180	-0.0548537	-0.740495	-0.795349	eC_number=2.8.1.7;gO_function=GO:0031071 - cysteine desulfurase activity [Evidence IEA];gO_process=GO:0006520 - amino acid metabolic process [Evidence IEA];Name=nifS;Note=Derived by automated computational analysis using gene prediction method: Protein Homology.;codon_start=1;inference=COORDINATES: similar to AA sequence:RefSeq:WP_011861166.1;locus_tag=J5O10_06180;product=cysteine desulfurase Nif…
J5O10_06185	0.156029	-0.197555	-0.0415258	product=Fe-S cluster assembly scaffold protein NifU;protein_id=PRJNA716140:J5O10_06185;transl_table=11;translation=length.146
J5O10_06190	-0.162295	-0.326678	-0.488973	eC_number=2.8.1.13;gO_function=GO:0016740 - transferase activity [Evidence IEA],GO:0016783 - sulfurtransferase activity [Evidence IEA];gO_process=GO:0008033 - tRNA processing [Evidence IEA];Name=mnmA;Note=Derived by automated computational analysis using gene prediction method: Protein Homology.;codon_start=1;inference=COORDINATES: similar to AA sequence:RefSeq:WP_003438277.1;locus_tag=J5O10_0619…
J5O10_06195	0.321343	0.270888	0.59223	eC_number=6.1.1.7;gO_component=GO:0005737 - cytoplasm [Evidence IEA];gO_function=GO:0004813 - alanine-tRNA ligase activity [Evidence IEA];gO_process=GO:0006419 - alanyl-tRNA aminoacylation [Evidence IEA];Name=alaS;Note=Derived by automated computational analysis using gene prediction method: Protein Homology.;codon_start=1;inference=COORDINATES: similar to AA sequence:RefSeq:WP_003428286.1;locus_…
J5O10_06200	0.565851	0.409721	0.975572	product=IreB family regulatory phosphoprotein;protein_id=PRJNA716140:J5O10_06200;transl_table=11;translation=length.85
J5O10_06205	0.336504	0.309813	0.646317	product=hypothetical protein;protein_id=PRJNA716140:J5O10_06205;transl_table=11;translation=length.723
J5O10_06210	0.317852	-0.646158	-0.328306	product=Holliday junction resolvase RuvX;protein_id=PRJNA716140:J5O10_06210;transl_table=11;translation=length.141
J5O10_06215	-2.59464	0.893061	-1.70158	product=DUF1292 domain-containing protein;protein_id=PRJNA716140:J5O10_06215;transl_table=11;translation=length.95
J5O10_06220	0.746039	0.68969	1.43573	product=transcriptional repressor;protein_id=PRJNA716140:J5O10_06220;transl_table=11;translation=length.152
J5O10_06225	0.604743	-0.701809	-0.0970656	product=metal-dependent hydrolase;protein_id=PRJNA716140:J5O10_06225;transl_table=11;translation=length.245
J5O10_06230	-0.0979058	-0.921955	-1.01986	product=ribonuclease J;protein_id=PRJNA716140:J5O10_06230;transl_table=11;translation=length.558
J5O10_06235	1.2886	-5.0387	-3.7501	product=spore protein;protein_id=PRJNA716140:J5O10_06235;transl_table=11;translation=length.66
J5O10_06240	-0.181899	-5.06435	-5.24625	product=D-alanyl-D-alanine carboxypeptidase;protein_id=PRJNA716140:J5O10_06240;transl_table=11;translation=length.387
J5O10_06245	-1.49064	-1.03354	-2.52417	product=DUF2000 domain-containing protein;protein_id=PRJNA716140:J5O10_06245;transl_table=11;translation=length.140
J5O10_06250	-0.600628	0.0767087	-0.52392	product=AraC family transcriptional regulator;protein_id=PRJNA716140:J5O10_06250;transl_table=11;translation=length.278
J5O10_06255	-0.445691	2.09619	1.6505	product=site-2 protease family protein;protein_id=PRJNA716140:J5O10_06255;transl_table=11;translation=length.198
J5O10_06260	-0.818473	1.70302	0.884545	product=segregation/condensation protein A;protein_id=PRJNA716140:J5O10_06260;transl_table=11;translation=length.239
J5O10_06265	-0.882858	0.936731	0.0538727	product=SMC-Scp complex subunit ScpB;protein_id=PRJNA716140:J5O10_06265;transl_table=11;translation=length.179
J5O10_06270	-2.5313	0.343487	-2.18782	product=DUF2953 domain-containing protein;protein_id=PRJNA716140:J5O10_06270;transl_table=11;translation=length.209
J5O10_06275	-1.65551	-1.89448	-3.54999	product=GerW family sporulation protein;protein_id=PRJNA716140:J5O10_06275;transl_table=11;translation=length.142
J5O10_06280	-1.307	0.698068	-0.608935	product=MarR family transcriptional regulator;protein_id=PRJNA716140:J5O10_06280;transl_table=11;translation=length.146
J5O10_06285	0.231456	-0.618203	-0.386747	eC_number=3.4.11.1;gO_function=GO:0070006 - metalloaminopeptidase activity [Evidence IEA];gO_process=GO:0006508 - proteolysis [Evidence IEA];Name=J5O10_06285;Note=Derived by automated computational analysis using gene prediction method: Protein Homology.;codon_start=1;inference=COORDINATES: similar to AA sequence:RefSeq:WP_009902401.1;product=leucyl aminopeptidase;protein_id=PRJNA716140:J5O10_062…
J5O10_06290	-1.70576	0.304178	-1.40158	product=YwaF family protein;protein_id=PRJNA716140:J5O10_06290;transl_table=11;translation=length.222
J5O10_06295	-0.288894	-1.47008	-1.75897	product=hypothetical protein;protein_id=PRJNA716140:J5O10_06295;transl_table=11;translation=length.46
J5O10_06300	-1.429	0.703463	-0.725539	product=MazG-like family protein;protein_id=PRJNA716140:J5O10_06300;transl_table=11;translation=length.106
J5O10_06305	-1.23804	-0.13967	-1.37771	eC_number=2.3.1.286;gO_function=GO:0034979 - NAD-dependent protein deacetylase activity [Evidence IEA],GO:0051287 - NAD binding [Evidence IEA],GO:0070403 - NAD+ binding [Evidence IEA];Name=J5O10_06305;Note=Derived by automated computational analysis using gene prediction method: Protein Homology.;codon_start=1;inference=COORDINATES: similar to AA sequence:RefSeq:WP_003419464.1;product=NAD-depende…
J5O10_06310	0.279536	-0.485656	-0.20612	product=N-acetylglucosaminidase;protein_id=PRJNA716140:J5O10_06310;transl_table=11;translation=length.606
J5O10_06315	-0.0417806	-0.526416	-0.568197	eC_number=2.7.7.7;gO_function=GO:0003677 - DNA binding [Evidence IEA],GO:0003887 - DNA-directed DNA polymerase activity [Evidence IEA],GO:0008408 - 3'-5' exonuclease activity [Evidence IEA];gO_process=GO:0006260 - DNA replication [Evidence IEA];Name=J5O10_06315;Note=Derived by automated computational analysis using gene prediction method: Protein Homology.;codon_start=1;inference=COORDINATES: sim…
J5O10_06320	-0.162829	-0.334739	-0.497569	product=ribosome maturation factor RimP;protein_id=PRJNA716140:J5O10_06320;transl_table=11;translation=length.153
J5O10_06325	0.606759	-1.50766	-0.900903	product=transcription termination factor NusA;protein_id=PRJNA716140:J5O10_06325;transl_table=11;translation=length.384
J5O10_06330	1.0511	-1.7443	-0.693194	product=YlxR family protein;protein_id=PRJNA716140:J5O10_06330;transl_table=11;translation=length.93
J5O10_06335	0.351377	-1.97825	-1.62687	product=ribosomal L7Ae/L30e/S12e/Gadd45 family protein;protein_id=PRJNA716140:J5O10_06335;transl_table=11;translation=length.103
J5O10_06340	0.471639	-1.40067	-0.929028	product=translation initiation factor IF-2;protein_id=PRJNA716140:J5O10_06340;transl_table=11;translation=length.646
J5O10_06345	0.0789261	-1.30266	-1.22373	product=30S ribosome-binding factor RbfA;protein_id=PRJNA716140:J5O10_06345;transl_table=11;translation=length.126
J5O10_06350	-0.128933	-0.867331	-0.996265	product=bifunctional oligoribonuclease/PAP phosphatase NrnA;protein_id=PRJNA716140:J5O10_06350;transl_table=11;translation=length.327
J5O10_06355	0.114207	-1.4696	-1.35539	eC_number=5.4.99.25;gO_function=GO:0004730 - pseudouridylate synthase activity [Evidence IEA];gO_process=GO:0006400 - tRNA modification [Evidence IEA];Name=truB;Note=Derived by automated computational analysis using gene prediction method: Protein Homology.;codon_start=1;inference=COORDINATES: similar to AA sequence:RefSeq:WP_009896221.1;locus_tag=J5O10_06355;product=tRNA pseudouridine(55) syntha…
J5O10_06360	0.11417	0.58386	0.69803	eC_number=2.7.1.26,2.7.7.2;gO_function=GO:0003919 - FMN adenylyltransferase activity [Evidence IEA];Name=J5O10_06360;Note=Derived by automated computational analysis using gene prediction method: Protein Homology.;codon_start=1;inference=COORDINATES: similar to AA sequence:RefSeq:WP_009889098.1;product=bifunctional riboflavin kinase/FAD synthetase;protein_id=PRJNA716140:J5O10_06360;transl_table=1…
J5O10_06365	-0.798227	0.718848	-0.0793789	product=30S ribosomal protein S15;protein_id=PRJNA716140:J5O10_06365;transl_table=11;translation=length.85
J5O10_06370	0.117923	-0.355363	-0.23744	product=DegV family protein;protein_id=PRJNA716140:J5O10_06370;transl_table=11;translation=length.281
J5O10_06375	0.353723	-0.29046	0.0632631	eC_number=2.7.7.8;gO_function=GO:0004654 - polyribonucleotide nucleotidyltransferase activity [Evidence IEA];gO_process=GO:0006402 - mRNA catabolic process [Evidence IEA];Name=pnp;Note=Derived by automated computational analysis using gene prediction method: Protein Homology.;codon_start=1;inference=COORDINATES: similar to AA sequence:RefSeq:WP_003438316.1;locus_tag=J5O10_06375;product=polyribonu…
J5O10_06380	-1.40127	-1.1278	-2.52907	product=polysaccharide deacetylase family protein;protein_id=PRJNA716140:J5O10_06380;transl_table=11;translation=length.247
J5O10_06385	0.474044	-1.56669	-1.09265	product=insulinase family protein;protein_id=PRJNA716140:J5O10_06385;transl_table=11;translation=length.415
J5O10_06390	0.99249	-1.7328	-0.740309	product=YlmC/YmxH family sporulation protein;protein_id=PRJNA716140:J5O10_06390;transl_table=11;translation=length.81
J5O10_06395	0.239904	-1.43049	-1.19058	eC_number=2.7.2.4;gO_function=GO:0004072 - aspartate kinase activity [Evidence IEA];gO_process=GO:0009089 - lysine biosynthetic process via diaminopimelate [Evidence IEA];Name=dapG;Note=Derived by automated computational analysis using gene prediction method: Protein Homology.;codon_start=1;inference=COORDINATES: similar to AA sequence:RefSeq:WP_003419506.1;locus_tag=J5O10_06395;product=aspartate…
J5O10_06400	0.564924	-1.82996	-1.26503	product=ATP-dependent Clp protease proteolytic subunit;protein_id=PRJNA716140:J5O10_06400;transl_table=11;translation=length.244
J5O10_06405	-0.124569	0.880665	0.756096	product=DNA translocase FtsK;protein_id=PRJNA716140:J5O10_06405;transl_table=11;translation=length.802
J5O10_06410	0.124744	0.99831	1.12305	eC_number=2.5.1.-;Name=mnmH;Note=Derived by automated computational analysis using gene prediction method: Protein Homology.;codon_start=1;inference=COORDINATES: similar to AA sequence:RefSeq:WP_009889105.1;locus_tag=J5O10_06410;product=tRNA 2-selenouridine(34) synthase MnmH;protein_id=PRJNA716140:J5O10_06410;transl_table=11;translation=length.352
J5O10_06415	-0.361017	0.673968	0.312951	eC_number=2.8.4.4;gO_function=GO:0008172 - S-methyltransferase activity [Evidence IEA],GO:0016782 - transferase activity%2C transferring sulphur-containing groups [Evidence IEA],GO:0051539 - 4 iron%2C 4 sulfur cluster binding [Evidence IEA],GO:1904047 - S-adenosyl-L-methionine binding [Evidence IEA];gO_process=GO:0018339 - peptidyl-L-beta-methylthioaspartic acid biosynthetic process from peptidyl…
J5O10_06420	0.0821338	0.408127	0.490261	eC_number=2.7.8.5;gO_function=GO:0008444 - CDP-diacylglycerol-glycerol-3-phosphate 3-phosphatidyltransferase activity [Evidence IEA];gO_process=GO:0008654 - phospholipid biosynthetic process [Evidence IEA];Name=pgsA;Note=Derived by automated computational analysis using gene prediction method: Protein Homology.;codon_start=1;inference=COORDINATES: similar to AA sequence:RefSeq:WP_009905407.1;locu…
J5O10_06425	0.469355	-0.873763	-0.404408	product=recombinase RecA;protein_id=PRJNA716140:J5O10_06425;transl_table=11;translation=length.348
J5O10_06430	-0.528071	-0.0882511	-0.616322	product=ribonuclease Y;protein_id=PRJNA716140:J5O10_06430;transl_table=11;translation=length.513
J5O10_06435	-1.03305	1.04597	0.0129237	eC_number=2.7.7.65;gO_function=GO:0009975 - cyclase activity [Evidence IEA];gO_process=GO:0009966 - regulation of signal transduction [Evidence IEA];Name=J5O10_06435;Note=Derived by automated computational analysis using gene prediction method: Protein Homology.;codon_start=1;inference=COORDINATES: similar to AA sequence:RefSeq:WP_003438341.1;product=diguanylate cyclase;protein_id=PRJNA716140:J5O…
J5O10_06440	-0.680657	-0.244581	-0.925238
J5O10_06445	-0.429281	0.21957	-0.209711	product=IS200/IS605 family element RNA-guided endonuclease TnpB;protein_id=PRJNA716140:J5O10_06445;transl_table=11;translation=length.372
J5O10_06450	-0.786	-0.545507	-1.33151	product=UvrD-helicase domain-containing protein;protein_id=PRJNA716140:J5O10_06450;transl_table=11;translation=length.593
J5O10_06455	-0.380983	0.00318794	-0.377795	eC_number=3.4.21.89;gO_function=GO:0004252 - serine-type endopeptidase activity [Evidence IEA];gO_process=GO:0006465 - signal peptide processing [Evidence IEA],GO:0009306 - protein secretion [Evidence IEA];Name=lepB;Note=Derived by automated computational analysis using gene prediction method: Protein Homology.;codon_start=1;inference=COORDINATES: similar to AA sequence:RefSeq:WP_016729595.1;locu…
J5O10_06460	0.0690696	0.330535	0.399605	eC_number=3.6.1.27;gO_component=GO:0016020 - membrane [Evidence IEA];gO_function=GO:0050380 - undecaprenyl-diphosphatase activity [Evidence IEA];gO_process=GO:0016311 - dephosphorylation [Evidence IEA];Name=J5O10_06460;Note=Derived by automated computational analysis using gene prediction method: Protein Homology.;codon_start=1;inference=COORDINATES: similar to AA sequence:RefSeq:WP_003438350.1;p…
J5O10_06465	-1.17214	0.550763	-0.621372	product=tyrosine-type recombinase/integrase;protein_id=PRJNA716140:J5O10_06465;transl_table=11;translation=length.303
J5O10_06470	-0.374932	0.344412	-0.0305197	eC_number=4.3.2.2;gO_function=GO:0004018 - N6-(1%2C2-dicarboxyethyl)AMP AMP-lyase (fumarate-forming) activity [Evidence IEA];gO_process=GO:0009152 - purine ribonucleotide biosynthetic process [Evidence IEA];Name=purB;Note=Derived by automated computational analysis using gene prediction method: Protein Homology.;codon_start=1;inference=COORDINATES: similar to AA sequence:RefSeq:WP_003419557.1;loc…
J5O10_06475	-1.85206	1.56904	-0.283019	product=MarR family transcriptional regulator;protein_id=PRJNA716140:J5O10_06475;transl_table=11;translation=length.150
J5O10_06480	-1.18097	0.480062	-0.70091	product=pyridoxal phosphate-dependent aminotransferase;protein_id=PRJNA716140:J5O10_06480;transl_table=11;translation=length.398
J5O10_06485	-0.345799	-1.12115	-1.46695	eC_number=2.7.7.12;gO_function=GO:0008108 - UDP-glucose:hexose-1-phosphate uridylyltransferase activity [Evidence IEA];gO_process=GO:0006012 - galactose metabolic process [Evidence IEA];Name=galT;Note=Derived by automated computational analysis using gene prediction method: Protein Homology.;codon_start=1;inference=COORDINATES: similar to AA sequence:RefSeq:WP_003438360.1;locus_tag=J5O10_06485;pr…
J5O10_06490	0.525791	-1.4951	-0.969305	product=exodeoxyribonuclease III;protein_id=PRJNA716140:J5O10_06490;transl_table=11;translation=length.250
J5O10_06495	-0.925204	0.0329935	-0.89221	product=exonuclease domain-containing protein;protein_id=PRJNA716140:J5O10_06495;transl_table=11;translation=length.258
J5O10_06500	0.179302	-0.867745	-0.688442	product=glutamine synthetase;protein_id=PRJNA716140:J5O10_06500;transl_table=11;translation=length.632
J5O10_06505	-0.582303	0.524328	-0.057975	product=galactosyldiacylglycerol synthase;protein_id=PRJNA716140:J5O10_06505;transl_table=11;translation=length.373
J5O10_06510	1.19812	0.640202	1.83832	product=PadR family transcriptional regulator;protein_id=PRJNA716140:J5O10_06510;transl_table=11;translation=length.110
J5O10_06515	-1.94897	2.29072	0.341758	product=DUF1700 domain-containing protein;protein_id=PRJNA716140:J5O10_06515;transl_table=11;translation=length.352
J5O10_06520	-1.06558	0.903738	-0.161839	product=DUF4097 domain-containing protein;protein_id=PRJNA716140:J5O10_06520;transl_table=11;translation=length.356
J5O10_06525	-0.810416	0.106742	-0.703674	product=hypothetical protein;protein_id=PRJNA716140:J5O10_06525;transl_table=11;translation=length.178
J5O10_06530	-2.44924	4.27092	1.82169	product=lantibiotic protection ABC transporter ATP-binding protein;protein_id=PRJNA716140:J5O10_06530;transl_table=11;translation=length.235
J5O10_06535	-2.4598	1.82655	-0.633249	product=lantibiotic immunity ABC transporter MutE/EpiE family permease subunit;protein_id=PRJNA716140:J5O10_06535;transl_table=11;translation=length.239
J5O10_06540	-1.02925	0.517636	-0.511611	product=lantibiotic immunity ABC transporter MutG family permease subunit;protein_id=PRJNA716140:J5O10_06540;transl_table=11;translation=length.256
J5O10_06545	-0.738659	1.2054	0.466737	product=sensor histidine kinase;protein_id=PRJNA716140:J5O10_06545;transl_table=11;translation=length.463
J5O10_06550	-0.687415	1.38611	0.698697	eC_number=2.7.1.35;gO_function=GO:0008478 - pyridoxal kinase activity [Evidence IEA];gO_process=GO:0009443 - pyridoxal 5'-phosphate salvage [Evidence IEA];Name=J5O10_06550;Note=Derived by automated computational analysis using gene prediction method: Protein Homology.;codon_start=1;inference=COORDINATES: similar to AA sequence:RefSeq:WP_003428191.1;product=pyridoxamine kinase;protein_id=PRJNA7161…
J5O10_06555	-0.262756	-3.5609	-3.82365	product=amidase domain-containing protein;protein_id=PRJNA716140:J5O10_06555;transl_table=11;translation=length.384
J5O10_06560	-0.126431	0.401602	0.27517	product=cold-shock protein;protein_id=PRJNA716140:J5O10_06560;transl_table=11;translation=length.66
J5O10_06565	-0.616433	-0.428814	-1.04525	product=CBS domain-containing protein;protein_id=PRJNA716140:J5O10_06565;transl_table=11;translation=length.142
J5O10_06570	-1.11816	0.730724	-0.38744	eC_number=5.2.1.8;gO_function=GO:0003755 - peptidyl-prolyl cis-trans isomerase activity [Evidence IEA];Name=J5O10_06570;Note=Derived by automated computational analysis using gene prediction method: Protein Homology.;codon_start=1;inference=COORDINATES: similar to AA sequence:RefSeq:WP_009889131.1;product=peptidylprolyl isomerase;protein_id=PRJNA716140:J5O10_06570;transl_table=11;translation=leng…
J5O10_06575	-1.29923	-0.485316	-1.78455	product=hypothetical protein;protein_id=PRJNA716140:J5O10_06575;transl_table=11;translation=length.168
J5O10_06580	-0.695965	-1.32136	-2.01732	product=helix-turn-helix domain-containing protein;protein_id=PRJNA716140:J5O10_06580;transl_table=11;translation=length.106
J5O10_06585	-2.36533	1.25597	-1.10936	product=helix-turn-helix transcriptional regulator;protein_id=PRJNA716140:J5O10_06585;transl_table=11;translation=length.65
J5O10_06590	-1.74977	-0.841157	-2.59093	product=hypothetical protein;protein_id=PRJNA716140:J5O10_06590;transl_table=11;translation=length.146
J5O10_06595	0.447986	-1.73129	-1.28331	product=hypothetical protein;protein_id=PRJNA716140:J5O10_06595;transl_table=11;translation=length.147
J5O10_06600	0.61945	-1.84695	-1.2275	product=phage tail sheath subtilisin-like domain-containing protein;protein_id=PRJNA716140:J5O10_06600;transl_table=11;translation=length.354
J5O10_06605	0.715207	-1.98824	-1.27303	product=phage tail tube protein;protein_id=PRJNA716140:J5O10_06605;transl_table=11;translation=length.142
J5O10_06610	1.01011	-2.54244	-1.53233	product=phage portal protein;protein_id=PRJNA716140:J5O10_06610;transl_table=11;translation=length.148
J5O10_06615	0.930351	-2.56274	-1.63239	product=hypothetical protein;protein_id=PRJNA716140:J5O10_06615;transl_table=11;translation=length.817
J5O10_06620	1.25309	-2.55399	-1.30089	product=hypothetical protein;protein_id=PRJNA716140:J5O10_06620;transl_table=11;translation=length.140
J5O10_06625	1.2732	-2.35934	-1.08614	product=NlpC/P60 family protein;protein_id=PRJNA716140:J5O10_06625;transl_table=11;translation=length.509
J5O10_06630	1.31214	-2.22735	-0.915208	product=DUF2577 domain-containing protein;protein_id=PRJNA716140:J5O10_06630;transl_table=11;translation=length.108
J5O10_06635	1.11759	-2.79094	-1.67335	product=DUF2634 domain-containing protein;protein_id=PRJNA716140:J5O10_06635;transl_table=11;translation=length.142
J5O10_06640	1.61551	-2.59009	-0.97458	product=baseplate J/gp47 family protein;protein_id=PRJNA716140:J5O10_06640;transl_table=11;translation=length.350
J5O10_06645	1.03769	-2.22587	-1.18818	product=YmfQ family protein;protein_id=PRJNA716140:J5O10_06645;transl_table=11;translation=length.232
J5O10_06650	0.599854	-2.15291	-1.55306	product=phage tail protein;protein_id=PRJNA716140:J5O10_06650;transl_table=11;translation=length.328
J5O10_06655	0.88605	-2.73125	-1.8452	product=chromosome condensation regulator;protein_id=PRJNA716140:J5O10_06655;transl_table=11;translation=length.1725
J5O10_06660	0.324451	-2.66521	-2.34075	product=CD1375 family protein;protein_id=PRJNA716140:J5O10_06660;transl_table=11;translation=length.117
J5O10_06665	0.515066	-2.64239	-2.12732	product=hypothetical protein;protein_id=PRJNA716140:J5O10_06665;transl_table=11;translation=length.86
J5O10_06670	-0.764114	1.46133	0.69722	product=hypothetical protein;protein_id=PRJNA716140:J5O10_06670;transl_table=11;translation=length.151
J5O10_06675	-0.842677	0.861891	0.0192141	product=helix-turn-helix domain-containing protein;protein_id=PRJNA716140:J5O10_06675;transl_table=11;translation=length.139
J5O10_06680	-1.5977	-0.947757	-2.54546	product=helix-turn-helix transcriptional regulator;protein_id=PRJNA716140:J5O10_06680;transl_table=11;translation=length.69
J5O10_06685	-1.27481	1.05764	-0.217178	product=hypothetical protein;protein_id=PRJNA716140:J5O10_06685;transl_table=11;translation=length.69
J5O10_06690	-0.0297458	0.339155	0.309409	product=helix-turn-helix domain-containing protein;protein_id=PRJNA716140:J5O10_06690;transl_table=11;translation=length.132
J5O10_06695	-0.871139	-0.215433	-1.08657	product=MFS transporter;protein_id=PRJNA716140:J5O10_06695;transl_table=11;translation=length.833
J5O10_06700	-1.18718	1.82487	0.637694	product=TetR/AcrR family transcriptional regulator;protein_id=PRJNA716140:J5O10_06700;transl_table=11;translation=length.180
J5O10_06705	-0.97147	0.0857809	-0.885689	eC_number=2.7.1.30;gO_function=GO:0004370 - glycerol kinase activity [Evidence IEA];gO_process=GO:0006071 - glycerol metabolic process [Evidence IEA];Name=glpK;Note=Derived by automated computational analysis using gene prediction method: Protein Homology.;codon_start=1;inference=COORDINATES: similar to AA sequence:RefSeq:WP_009905427.1;locus_tag=J5O10_06705;product=glycerol kinase GlpK;protein_i…
J5O10_06710	0.0681431	0.361516	0.429659	product=GntR family transcriptional regulator;protein_id=PRJNA716140:J5O10_06710;transl_table=11;translation=length.209
J5O10_06715	-1.47149	3.3527	1.8812	product=LamB/YcsF family protein;protein_id=PRJNA716140:J5O10_06715;transl_table=11;translation=length.263
J5O10_06720	-0.178692	1.63275	1.45406	product=divalent metal cation transporter;protein_id=PRJNA716140:J5O10_06720;transl_table=11;translation=length.406
J5O10_06725	-0.630942	1.59834	0.967393	eC_number=3.5.2.9;Name=pxpB;Note=Derived by automated computational analysis using gene prediction method: Protein Homology.;codon_start=1;inference=COORDINATES: similar to AA sequence:RefSeq:WP_009889166.1;locus_tag=J5O10_06725;product=5-oxoprolinase subunit PxpB;protein_id=PRJNA716140:J5O10_06725;transl_table=11;translation=length.231
J5O10_06730	-0.684754	0.728777	0.0440234	product=biotin-dependent carboxyltransferase family protein;protein_id=PRJNA716140:J5O10_06730;transl_table=11;translation=length.328
J5O10_06735	-2.18656	0.796694	-1.38987	product=XRE family transcriptional regulator;protein_id=PRJNA716140:J5O10_06735;transl_table=11;translation=length.188
J5O10_06740	-3.53853	1.46452	-2.07401	product=dipeptide epimerase;protein_id=PRJNA716140:J5O10_06740;transl_table=11;translation=length.355
J5O10_06745	-2.21228	0.753812	-1.45847	product=DUF819 family protein;protein_id=PRJNA716140:J5O10_06745;transl_table=11;translation=length.386
J5O10_06750	-2.53729	0.648891	-1.8884	product=CocE/NonD family hydrolase;protein_id=PRJNA716140:J5O10_06750;transl_table=11;translation=length.698
J5O10_06755	-0.185628	-0.10711	-0.292738	product=RidA family protein;protein_id=PRJNA716140:J5O10_06755;transl_table=11;translation=length.114
J5O10_06760	-1.83368	0.747742	-1.08594	product=DMT family transporter;protein_id=PRJNA716140:J5O10_06760;transl_table=11;translation=length.296
J5O10_06765	-1.32557	1.23765	-0.0879191	product=Gfo/Idh/MocA family oxidoreductase;protein_id=PRJNA716140:J5O10_06765;transl_table=11;translation=length.428
J5O10_06770	0.701701	-0.794439	-0.0927379	product=regulatory YrvL family protein;protein_id=PRJNA716140:J5O10_06770;transl_table=11;translation=length.147
J5O10_06775	-0.0855091	-1.25237	-1.33788	product=M55 family metallopeptidase;protein_id=PRJNA716140:J5O10_06775;transl_table=11;translation=length.264
J5O10_06780	-1.80675	-0.674062	-2.48082	product=SAM-dependent methyltransferase;protein_id=PRJNA716140:J5O10_06780;transl_table=11;translation=length.158
J5O10_06785	-1.57818	-1.6957	-3.27388	product=M20 family metallopeptidase;protein_id=PRJNA716140:J5O10_06785;transl_table=11;translation=length.389
J5O10_06790	-1.70624	-0.927721	-2.63396	product=LD-carboxypeptidase;protein_id=PRJNA716140:J5O10_06790;transl_table=11;translation=length.287
J5O10_06795	-0.404514	0.0327584	-0.371756	product=DUF3867 domain-containing protein;protein_id=PRJNA716140:J5O10_06795;transl_table=11;translation=length.197
J5O10_06800	-1.58976	-0.14467	-1.73443	product=cysteine hydrolase;protein_id=PRJNA716140:J5O10_06800;transl_table=11;translation=length.211
J5O10_06805	-0.552772	-0.93572	-1.48849	product=glycerophosphodiester phosphodiesterase;protein_id=PRJNA716140:J5O10_06805;transl_table=11;translation=length.243
J5O10_06810	0.0613174	-2.58618	-2.52486	product=amino acid adenylation domain-containing protein;protein_id=PRJNA716140:J5O10_06810;transl_table=11;translation=length.729
J5O10_06815	-1.01378	0.891777	-0.122004	product=oligopeptide transporter%2C OPT family;protein_id=PRJNA716140:J5O10_06815;transl_table=11;translation=length.643
J5O10_06820	-0.338728	0.361879	0.0231504	product=PqqD family protein;protein_id=PRJNA716140:J5O10_06820;transl_table=11;translation=length.115
J5O10_06825	0.102598	-1.00629	-0.903693
J5O10_06830	0.0190222	0.0740245	0.0930467
J5O10_06835	-0.0678192	-0.0266867	-0.0945059
J5O10_06840	-0.143211	0.101138	-0.0420738	product=M15 family metallopeptidase;protein_id=PRJNA716140:J5O10_06840;transl_table=11;translation=length.260
J5O10_06845	-1.23797	-0.0067236	-1.2447	product=transcriptional regulator DdlR;protein_id=PRJNA716140:J5O10_06845;transl_table=11;translation=length.482
J5O10_06850	-0.302407	-1.12974	-1.43214	product=D-alanine--D-alanine ligase;protein_id=PRJNA716140:J5O10_06850;transl_table=11;translation=length.299
J5O10_06855	-0.892949	0.439455	-0.453494	product=competence/damage-inducible protein A;protein_id=PRJNA716140:J5O10_06855;transl_table=11;translation=length.418
J5O10_06860	-0.50193	0.391669	-0.110261	product=Cof-type HAD-IIB family hydrolase;protein_id=PRJNA716140:J5O10_06860;transl_table=11;translation=length.259
J5O10_06865	-1.9371	0.0683225	-1.86878	product=zinc dependent phospholipase C family protein;protein_id=PRJNA716140:J5O10_06865;transl_table=11;translation=length.194
J5O10_06870	-1.09946	1.90837	0.808909	product=sigma 54-interacting transcriptional regulator;protein_id=PRJNA716140:J5O10_06870;transl_table=11;translation=length.480
J5O10_06875	-1.19308	1.11725	-0.0758338	product=DMT family transporter;protein_id=PRJNA716140:J5O10_06875;transl_table=11;translation=length.314
J5O10_06880	-0.23971	-0.32158	-0.561291	product=TIGR01212 family radical SAM protein;protein_id=PRJNA716140:J5O10_06880;transl_table=11;translation=length.311
J5O10_06885	-2.50364	2.02925	-0.474393	product=DUF308 domain-containing protein;protein_id=PRJNA716140:J5O10_06885;transl_table=11;translation=length.182
J5O10_06890	-0.460762	-2.40067	-2.86143	product=DMT family transporter;protein_id=PRJNA716140:J5O10_06890;transl_table=11;translation=length.142
J5O10_06895	-1.60911	0.27312	-1.33599	eC_number=6.3.1.14;Name=J5O10_06895;Note=Derived by automated computational analysis using gene prediction method: Protein Homology.;codon_start=1;inference=COORDINATES: similar to AA sequence:RefSeq:WP_003429358.1;product=diphthine--ammonia ligase;protein_id=PRJNA716140:J5O10_06895;transl_table=11;translation=length.222
J5O10_06900	-0.307962	1.32957	1.02161	product=MATE family efflux transporter;protein_id=PRJNA716140:J5O10_06900;transl_table=11;translation=length.451
J5O10_06905	-2.222	2.46331	0.241313	product=tyrosine-type recombinase/integrase;protein_id=PRJNA716140:J5O10_06905;transl_table=11;translation=length.114
J5O10_06910	0.0741854	-0.179199	-0.105014	eC_number=2.7.7.65;gO_function=GO:0009975 - cyclase activity [Evidence IEA];gO_process=GO:0009966 - regulation of signal transduction [Evidence IEA];Name=J5O10_06910;Note=Derived by automated computational analysis using gene prediction method: Protein Homology.;codon_start=1;inference=COORDINATES: similar to AA sequence:RefSeq:WP_003429367.1;product=diguanylate cyclase;protein_id=PRJNA716140:J5O…
J5O10_06915	-0.778881	0.209504	-0.569377	product=c-di-GMP diguanylate cyclase DccA;protein_id=PRJNA716140:J5O10_06915;transl_table=11;translation=length.281
J5O10_06920	-1.1159	0.0764705	-1.03943	product=EAL domain-containing protein;protein_id=PRJNA716140:J5O10_06920;transl_table=11;translation=length.744
J5O10_06925	-1.74559	-0.576363	-2.32195	product=MerR family transcriptional regulator;protein_id=PRJNA716140:J5O10_06925;transl_table=11;translation=length.269
J5O10_06930	-0.970422	0.229954	-0.740468	product=hypothetical protein;protein_id=PRJNA716140:J5O10_06930;transl_table=11;translation=length.69
J5O10_06935	0.0406963	-2.65888	-2.61818	product=MgtC/SapB family protein;protein_id=PRJNA716140:J5O10_06935;transl_table=11;translation=length.224
J5O10_06940	-4.62429	3.50578	-1.11851	product=hypothetical protein;protein_id=PRJNA716140:J5O10_06940;transl_table=11;translation=length.44
J5O10_06945	-1.91422	0.262912	-1.65131	eC_number=2.3.1.-;Name=J5O10_06945;Note=Derived by automated computational analysis using gene prediction method: Protein Homology.;codon_start=1;inference=COORDINATES: similar to AA sequence:RefSeq:WP_009896340.1;product=GNAT family N-acetyltransferase;protein_id=PRJNA716140:J5O10_06945;transl_table=11;translation=length.261
J5O10_06950	-1.75645	-3.86579	-5.62223	product=delta-lactam-biosynthetic de-N-acetylase;protein_id=PRJNA716140:J5O10_06950;transl_table=11;translation=length.274
J5O10_06955	-1.2207	1.04116	-0.179543	product=exonuclease domain-containing protein;protein_id=PRJNA716140:J5O10_06955;transl_table=11;translation=length.1039
J5O10_06960	-1.45397	1.00705	-0.446916	product=ribonuclease H family protein;protein_id=PRJNA716140:J5O10_06960;transl_table=11;translation=length.199
J5O10_06965	-1.40065	-5.76451	-7.16515	eC_number=1.11.1.24;gO_function=GO:0008379 - thioredoxin peroxidase activity [Evidence IEA],GO:0051920 - peroxiredoxin activity [Evidence IEA];gO_process=GO:0098869 - cellular oxidant detoxification [Evidence IEA];Name=J5O10_06965;Note=Derived by automated computational analysis using gene prediction method: Protein Homology.;codon_start=1;inference=COORDINATES: similar to AA sequence:RefSeq:WP_0…
J5O10_06970	-1.50152	0.829743	-0.671774	product=hypothetical protein;protein_id=PRJNA716140:J5O10_06970;transl_table=11;translation=length.96
J5O10_06975	-0.300017	0.0168955	-0.283121	product=UbiD family decarboxylase;protein_id=PRJNA716140:J5O10_06975;transl_table=11;translation=length.463
J5O10_06980	-0.162757	-0.205301	-0.368058	product=VanW family protein;protein_id=PRJNA716140:J5O10_06980;transl_table=11;translation=length.484
J5O10_06985	-0.155203	-0.540787	-0.69599	product=Fis family transcriptional regulator;protein_id=PRJNA716140:J5O10_06985;transl_table=11;translation=length.197
J5O10_06990	-1.87382	1.00024	-0.873578	product=tetratricopeptide repeat protein;protein_id=PRJNA716140:J5O10_06990;transl_table=11;translation=length.463
J5O10_06995	0.891651	-0.0916091	0.800041	product=CidA/LrgA family protein;protein_id=PRJNA716140:J5O10_06995;transl_table=11;translation=length.123
J5O10_07000	-0.716711	0.683491	-0.0332207	product=LrgB family protein;protein_id=PRJNA716140:J5O10_07000;transl_table=11;translation=length.229
J5O10_07005	-0.531014	-0.166991	-0.698005	product=YitT family protein;protein_id=PRJNA716140:J5O10_07005;transl_table=11;translation=length.288
J5O10_07010	-0.15894	1.34261	1.18367	product=hypothetical protein;protein_id=PRJNA716140:J5O10_07010;transl_table=11;translation=length.269
J5O10_07015	-0.237489	-0.18041	-0.417899	product=CAP-associated domain-containing protein;protein_id=PRJNA716140:J5O10_07015;transl_table=11;translation=length.354
J5O10_07020	0.298782	-1.80266	-1.50388	product=polysaccharide deacetylase family protein;protein_id=PRJNA716140:J5O10_07020;transl_table=11;translation=length.239
J5O10_07025	-0.877786	0.604281	-0.273504	product=aminodeoxychorismate/anthranilate synthase component II;protein_id=PRJNA716140:J5O10_07025;transl_table=11;translation=length.194
J5O10_07030	-0.0602736	-0.122796	-0.183069	eC_number=2.6.1.85;gO_function=GO:0046820 - 4-amino-4-deoxychorismate synthase activity [Evidence IEA];gO_process=GO:0008153 - para-aminobenzoic acid biosynthetic process [Evidence IEA],GO:0009396 - folic acid-containing compound biosynthetic process [Evidence IEA];Name=pabB;Note=Derived by automated computational analysis using gene prediction method: Protein Homology.;codon_start=1;inference=CO…
J5O10_07035	0.211176	-0.0980185	0.113157	product=aminotransferase class IV;protein_id=PRJNA716140:J5O10_07035;transl_table=11;translation=length.247
J5O10_07040	-0.14955	-0.115255	-0.264805	product=hypothetical protein;protein_id=PRJNA716140:J5O10_07040;transl_table=11;translation=length.233
J5O10_07045	0.865679	-0.650558	0.215122	eC_number=3.5.4.16;gO_function=GO:0003934 - GTP cyclohydrolase I activity [Evidence IEA];gO_process=GO:0042559 - pteridine-containing compound biosynthetic process [Evidence IEA],GO:0046654 - tetrahydrofolate biosynthetic process [Evidence IEA];Name=folE;Note=Derived by automated computational analysis using gene prediction method: Protein Homology.;codon_start=1;inference=COORDINATES: similar to…
J5O10_07050	0.881118	-0.679038	0.20208	eC_number=2.5.1.15;gO_function=GO:0004156 - dihydropteroate synthase activity [Evidence IEA];gO_process=GO:0009396 - folic acid-containing compound biosynthetic process [Evidence IEA];Name=folP;Note=Derived by automated computational analysis using gene prediction method: Protein Homology.;codon_start=1;inference=COORDINATES: similar to AA sequence:RefSeq:WP_009893060.1;locus_tag=J5O10_07050;prod…
J5O10_07055	0.8165	-0.722231	0.0942691	eC_number=4.1.2.25;gO_function=GO:0004150 - dihydroneopterin aldolase activity [Evidence IEA];gO_process=GO:0006760 - folic acid-containing compound metabolic process [Evidence IEA];Name=folB;Note=Derived by automated computational analysis using gene prediction method: Protein Homology.;codon_start=1;inference=COORDINATES: similar to AA sequence:RefSeq:WP_009889257.1;locus_tag=J5O10_07055;produc…
J5O10_07060	0.559309	-0.570608	-0.0112997	eC_number=2.7.6.3;gO_function=GO:0003848 - 2-amino-4-hydroxy-6-hydroxymethyldihydropteridine diphosphokinase activity [Evidence IEA];gO_process=GO:0009396 - folic acid-containing compound biosynthetic process [Evidence IEA];Name=folK;Note=Derived by automated computational analysis using gene prediction method: Protein Homology.;codon_start=1;inference=COORDINATES: similar to AA sequence:RefSeq:W…
J5O10_07065	0.790187	-0.598275	0.191911	eC_number=2.5.1.54;gO_function=GO:0003849 - 3-deoxy-7-phosphoheptulonate synthase activity [Evidence IEA];gO_process=GO:0009423 - chorismate biosynthetic process [Evidence IEA];Name=aroF;Note=Derived by automated computational analysis using gene prediction method: Protein Homology.;codon_start=1;inference=COORDINATES: similar to AA sequence:RefSeq:WP_003419887.1;locus_tag=J5O10_07065;product=3-d…
J5O10_07070	-0.0569621	-0.184348	-0.24131	product=DNA primase;protein_id=PRJNA716140:J5O10_07070;transl_table=11;translation=length.596
J5O10_07075	0.154085	-1.16361	-1.00952	product=RNA polymerase sigma factor RpoD;protein_id=PRJNA716140:J5O10_07075;transl_table=11;translation=length.388
J5O10_07080	-1.10367	0.51529	-0.58838	product=class I SAM-dependent methyltransferase;protein_id=PRJNA716140:J5O10_07080;transl_table=11;translation=length.229
J5O10_07085	-0.0506681	0.0118016	-0.0388665	product=Nif3-like dinuclear metal center hexameric protein;protein_id=PRJNA716140:J5O10_07085;transl_table=11;translation=length.365
J5O10_07090	-0.935988	0.48713	-0.448858	product=NAD(P)H-dependent oxidoreductase;protein_id=PRJNA716140:J5O10_07090;transl_table=11;translation=length.190
J5O10_07095	-1.41432	0.267926	-1.1464	product=pyridoxamine 5'-phosphate oxidase family protein;protein_id=PRJNA716140:J5O10_07095;transl_table=11;translation=length.155
J5O10_07100	-0.861783	-0.398788	-1.26057	product=HD domain-containing protein;protein_id=PRJNA716140:J5O10_07100;transl_table=11;translation=length.158
J5O10_07105	-1.41167	0.893479	-0.51819	product=DUF5808 domain-containing protein;protein_id=PRJNA716140:J5O10_07105;transl_table=11;translation=length.363
J5O10_07110	-1.26152	1.34401	0.0824962	product=GntR family transcriptional regulator;protein_id=PRJNA716140:J5O10_07110;transl_table=11;translation=length.129
J5O10_07115	-0.798618	-5.47477	-6.27339	product=hypothetical protein;protein_id=PRJNA716140:J5O10_07115;transl_table=11;translation=length.148
J5O10_07120	-0.0868345	-1.19987	-1.28671	product=response regulator transcription factor;protein_id=PRJNA716140:J5O10_07120;transl_table=11;translation=length.234
J5O10_07125	-2.05507	1.95659	-0.0984765	product=HAMP domain-containing histidine kinase;protein_id=PRJNA716140:J5O10_07125;transl_table=11;translation=length.414
J5O10_07130	-2.02341	0.791851	-1.23156	product=ABC transporter ATP-binding protein;protein_id=PRJNA716140:J5O10_07130;transl_table=11;translation=length.225
J5O10_07135	-1.87695	0.878733	-0.998212	product=ABC transporter permease;protein_id=PRJNA716140:J5O10_07135;transl_table=11;translation=length.853
J5O10_07140	-0.988578	0.935942	-0.0526359	product=4Fe-4S dicluster domain-containing protein;protein_id=PRJNA716140:J5O10_07140;transl_table=11;translation=length.424
J5O10_07145	-0.188068	0.777185	0.589117	product=cell wall-binding protein Cwp20;protein_id=PRJNA716140:J5O10_07145;transl_table=11;translation=length.1013
J5O10_07150	0.0581707	-0.682688	-0.624517	product=rhodanese-like domain-containing protein;protein_id=PRJNA716140:J5O10_07150;transl_table=11;translation=length.99
J5O10_07155	0.0955724	0.410314	0.505887	product=YhgE/Pip domain-containing protein;protein_id=PRJNA716140:J5O10_07155;transl_table=11;translation=length.742
J5O10_07160	0.0855795	0.558644	0.644223	product=ABC transporter ATP-binding protein/permease;protein_id=PRJNA716140:J5O10_07160;transl_table=11;translation=length.591
J5O10_07165	-0.594719	0.335748	-0.258971	product=ABC transporter ATP-binding protein/permease;protein_id=PRJNA716140:J5O10_07165;transl_table=11;translation=length.607
J5O10_07170	0.367722	-0.632037	-0.264315	product=NADH peroxidase;protein_id=PRJNA716140:J5O10_07170;transl_table=11;translation=length.181
J5O10_07175	0.246674	-0.623927	-0.377253	product=dienelactone hydrolase family protein;protein_id=PRJNA716140:J5O10_07175;transl_table=11;translation=length.202
J5O10_07180	-0.186652	-0.141071	-0.327723	product=EAL domain-containing protein;protein_id=PRJNA716140:J5O10_07180;transl_table=11;translation=length.965
J5O10_07185	-2.77553	-1.90504	-4.68057	product=ferrous iron transport protein A;protein_id=PRJNA716140:J5O10_07185;transl_table=11;translation=length.70
J5O10_07190	0.232189	-4.15701	-3.92482	product=ferrous iron transport protein A;protein_id=PRJNA716140:J5O10_07190;transl_table=11;translation=length.73
J5O10_07195	1.3205	-3.9626	-2.64211	product=ferrous iron transport protein B;protein_id=PRJNA716140:J5O10_07195;transl_table=11;translation=length.718
J5O10_07200	-0.287385	-3.76068	-4.04807	product=FeoB-associated Cys-rich membrane protein;protein_id=PRJNA716140:J5O10_07200;transl_table=11;translation=length.50
J5O10_07205	-0.0284602	0.844826	0.816366	product=AIM24 family protein;protein_id=PRJNA716140:J5O10_07205;transl_table=11;translation=length.226
J5O10_07210	-0.426839	0.851365	0.424526	product=ABC transporter permease;protein_id=PRJNA716140:J5O10_07210;transl_table=11;translation=length.256
J5O10_07215	0.599114	0.695598	1.29471	product=ABC transporter ATP-binding protein;protein_id=PRJNA716140:J5O10_07215;transl_table=11;translation=length.243
J5O10_07220	-1.43015	0.980638	-0.449509	product=NrtA/SsuA/CpmA family ABC transporter substrate-binding protein;protein_id=PRJNA716140:J5O10_07220;transl_table=11;translation=length.330
J5O10_07225	0.0362058	-1.03188	-0.995679	product=DUF3793 family protein;protein_id=PRJNA716140:J5O10_07225;transl_table=11;translation=length.198
J5O10_07230	-0.258204	-5.3196	-5.5778	product=hypothetical protein;protein_id=PRJNA716140:J5O10_07230;transl_table=11;translation=length.199
J5O10_07235	-3.67748	-0.623918	-4.3014	product=DUF6194 family protein;protein_id=PRJNA716140:J5O10_07235;transl_table=11;translation=length.95
J5O10_07240	-3.63154	1.40842	-2.22311	product=WYL domain-containing protein;protein_id=PRJNA716140:J5O10_07240;transl_table=11;translation=length.192
J5O10_07245	-0.576467	0.105884	-0.470583	product=methionine ABC transporter ATP-binding protein;protein_id=PRJNA716140:J5O10_07245;transl_table=11;translation=length.321
J5O10_07250	-0.157632	-0.277121	-0.434753	product=ABC transporter permease;protein_id=PRJNA716140:J5O10_07250;transl_table=11;translation=length.218
J5O10_07255	-0.593018	-1.10605	-1.69907	product=MetQ/NlpA family ABC transporter substrate-binding protein;protein_id=PRJNA716140:J5O10_07255;transl_table=11;translation=length.263
J5O10_07260	-0.591021	-0.0577738	-0.648795	product=PAS domain-containing sensor histidine kinase;protein_id=PRJNA716140:J5O10_07260;transl_table=11;translation=length.912
J5O10_07265	-1.22148	1.46296	0.24148	product=DNA-3-methyladenine glycosylase;protein_id=PRJNA716140:J5O10_07265;transl_table=11;translation=length.202
J5O10_07270	-0.0499012	0.439092	0.389191	product=XRE family transcriptional regulator;protein_id=PRJNA716140:J5O10_07270;transl_table=11;translation=length.194
J5O10_07275	-0.37165	0.164498	-0.207152	eC_number=1.5.1.2;gO_function=GO:0004735 - pyrroline-5-carboxylate reductase activity [Evidence IEA];gO_process=GO:0006561 - proline biosynthetic process [Evidence IEA];Name=proC;Note=Derived by automated computational analysis using gene prediction method: Protein Homology.;codon_start=1;inference=COORDINATES: similar to AA sequence:RefSeq:WP_003419967.1;locus_tag=J5O10_07275;product=pyrroline-5…
J5O10_07280	-0.497853	0.082248	-0.415605	product=DUF1002 domain-containing protein;protein_id=PRJNA716140:J5O10_07280;transl_table=11;translation=length.391
J5O10_07285	-2.09247	0.748426	-1.34404	product=type I restriction enzyme HsdR N-terminal domain-containing protein;protein_id=PRJNA716140:J5O10_07285;transl_table=11;translation=length.158
J5O10_07290	-0.898585	-1.34962	-2.24821	product=sigma-70 family RNA polymerase sigma factor;protein_id=PRJNA716140:J5O10_07290;transl_table=11;translation=length.294
J5O10_07295	-0.880506	0.326668	-0.553838	product=transcriptional repressor;protein_id=PRJNA716140:J5O10_07295;transl_table=11;translation=length.138
J5O10_07300	-0.239462	1.96404	1.72458	product=metal ABC transporter substrate-binding protein;protein_id=PRJNA716140:J5O10_07300;transl_table=11;translation=length.300
J5O10_07305	-2.43092	1.32448	-1.10644	product=ATP-binding cassette domain-containing protein;protein_id=PRJNA716140:J5O10_07305;transl_table=11;translation=length.214
J5O10_07310	-0.054274	1.78252	1.72825	product=metal ABC transporter permease;protein_id=PRJNA716140:J5O10_07310;transl_table=11;translation=length.262
J5O10_07315	-2.47852	2.00003	-0.478487	product=cobalamin biosynthesis protein P47K;protein_id=PRJNA716140:J5O10_07315;transl_table=11;translation=length.309
J5O10_07320	-2.95236	2.06409	-0.888268	product=permease;protein_id=PRJNA716140:J5O10_07320;transl_table=11;translation=length.518
J5O10_07325	-1.03359	0.558311	-0.475282	product=hypothetical protein;protein_id=PRJNA716140:J5O10_07325;transl_table=11;translation=length.254
J5O10_07330	-0.190896	1.08759	0.896696	product=murein biosynthesis integral membrane protein MurJ;protein_id=PRJNA716140:J5O10_07330;transl_table=11;translation=length.514
J5O10_07335	-0.207101	0.759571	0.55247	eC_number=4.1.2.4;gO_function=GO:0004139 - deoxyribose-phosphate aldolase activity [Evidence IEA];gO_process=GO:0009264 - deoxyribonucleotide catabolic process [Evidence IEA];Name=deoC;Note=Derived by automated computational analysis using gene prediction method: Protein Homology.;codon_start=1;inference=COORDINATES: similar to AA sequence:RefSeq:WP_003419994.1;locus_tag=J5O10_07335;product=deoxy…
J5O10_07340	-2.43057	0.890206	-1.54036	product=GntR family transcriptional regulator;protein_id=PRJNA716140:J5O10_07340;transl_table=11;translation=length.122
J5O10_07345	-2.29228	1.63999	-0.652284	product=ABC transporter ATP-binding protein;protein_id=PRJNA716140:J5O10_07345;transl_table=11;translation=length.291
J5O10_07350	-1.63975	0.723367	-0.916381	product=ABC transporter permease;protein_id=PRJNA716140:J5O10_07350;transl_table=11;translation=length.264
J5O10_07355	-0.0251934	1.07194	1.04675	product=multidrug efflux MATE transporter CdeA;protein_id=PRJNA716140:J5O10_07355;transl_table=11;translation=length.441
J5O10_07360	-1.20809	1.61061	0.402521	product=TlpA family protein disulfide reductase;protein_id=PRJNA716140:J5O10_07360;transl_table=11;translation=length.195
J5O10_07365	-4.17579	4.32188	0.146095	product=CD1871A family CXXC motif-containing protein;protein_id=PRJNA716140:J5O10_07365;transl_table=11;translation=length.49
J5O10_07370	-2.98024	2.48162	-0.498617	product=4Fe-4S binding protein;protein_id=PRJNA716140:J5O10_07370;transl_table=11;translation=length.299
J5O10_07375	-2.75985	2.15029	-0.609569	product=hypothetical protein;protein_id=PRJNA716140:J5O10_07375;transl_table=11;translation=length.189
J5O10_07380	-0.767332	0.58701	-0.180321	product=lactate utilization protein;protein_id=PRJNA716140:J5O10_07380;transl_table=11;translation=length.215
J5O10_07385	-0.724308	-3.66215	-4.38646	product=DUF2935 domain-containing protein;protein_id=PRJNA716140:J5O10_07385;transl_table=11;translation=length.304
J5O10_07390	-1.41163	0.645334	-0.766296	product=hypothetical protein;protein_id=PRJNA716140:J5O10_07390;transl_table=11;translation=length.60
J5O10_07395	-2.3836	0.957677	-1.42593	product=pantoate--beta-alanine ligase;protein_id=PRJNA716140:J5O10_07395;transl_table=11;translation=length.282
J5O10_07400	-3.28974	2.01113	-1.27861	eC_number=2.1.2.11;gO_function=GO:0003864 - 3-methyl-2-oxobutanoate hydroxymethyltransferase activity [Evidence IEA];gO_process=GO:0015940 - pantothenate biosynthetic process [Evidence IEA];Name=panB;Note=Derived by automated computational analysis using gene prediction method: Protein Homology.;codon_start=1;inference=COORDINATES: similar to AA sequence:RefSeq:WP_011721175.1;locus_tag=J5O10_0740…
J5O10_07405	-3.51566	2.06134	-1.45432	product=DUF2520 domain-containing protein;protein_id=PRJNA716140:J5O10_07405;transl_table=11;translation=length.293
J5O10_07410	-0.214459	0.0547287	-0.15973	product=c-di-GMP phosphodiesterase PdcA;protein_id=PRJNA716140:J5O10_07410;transl_table=11;translation=length.697
J5O10_07415	-0.64976	0.887747	0.237987	product=MerR family transcriptional regulator;protein_id=PRJNA716140:J5O10_07415;transl_table=11;translation=length.272
J5O10_07420	-0.172195	-5.25049	-5.42268	product=ferrous iron transport protein B;protein_id=PRJNA716140:J5O10_07420;transl_table=11;translation=length.706
J5O10_07425	-2.01395	-5.2892	-7.30315	product=ferrous iron transport protein A;protein_id=PRJNA716140:J5O10_07425;transl_table=11;translation=length.75
J5O10_07430	-0.762067	1.39224	0.630176	eC_number=2.3.1.-;gO_function=GO:0008080 - N-acetyltransferase activity [Evidence IEA];Name=J5O10_07430;Note=Derived by automated computational analysis using gene prediction method: Protein Homology.;codon_start=1;inference=COORDINATES: similar to AA sequence:RefSeq:WP_003427501.1;product=GNAT family N-acetyltransferase;protein_id=PRJNA716140:J5O10_07430;transl_table=11;translation=length.146
J5O10_07435	-1.76968	1.58507	-0.184613	product=YybS family protein;protein_id=PRJNA716140:J5O10_07435;transl_table=11;translation=length.322
J5O10_07440	-0.688196	-0.0620498	-0.750246	eC_number=6.1.1.1;gO_component=GO:0005737 - cytoplasm [Evidence IEA];gO_function=GO:0004831 - tyrosine-tRNA ligase activity [Evidence IEA];gO_process=GO:0006437 - tyrosyl-tRNA aminoacylation [Evidence IEA];Name=tyrS;Note=Derived by automated computational analysis using gene prediction method: Protein Homology.;codon_start=1;inference=COORDINATES: similar to AA sequence:RefSeq:WP_003420043.1;locu…
J5O10_07445	0.107684	1.48876	1.59645	product=polysaccharide deacetylase;protein_id=PRJNA716140:J5O10_07445;transl_table=11;translation=length.293
J5O10_07450	-0.250787	0.525174	0.274387	product=DMT family transporter;protein_id=PRJNA716140:J5O10_07450;transl_table=11;translation=length.314
J5O10_07455	-0.399167	0.573111	0.173944	product=NADH peroxidase;protein_id=PRJNA716140:J5O10_07455;transl_table=11;translation=length.181
J5O10_07460	0.533066	-0.0921705	0.440895	product=DUF362 domain-containing protein;protein_id=PRJNA716140:J5O10_07460;transl_table=11;translation=length.382
J5O10_07465	-0.623498	0.825397	0.201899	eC_number=3.5.2.3;gO_function=GO:0004151 - dihydroorotase activity [Evidence IEA],GO:0046872 - metal ion binding [Evidence IEA];gO_process=GO:0006221 - pyrimidine nucleotide biosynthetic process [Evidence IEA];Name=J5O10_07465;Note=Derived by automated computational analysis using gene prediction method: Protein Homology.;codon_start=1;inference=COORDINATES: similar to AA sequence:RefSeq:WP_00342…
J5O10_07470	0.714056	0.734834	1.44889	product=ABC transporter permease;protein_id=PRJNA716140:J5O10_07470;transl_table=11;translation=length.410
J5O10_07475	0.303507	1.2398	1.5433	product=ABC transporter ATP-binding protein;protein_id=PRJNA716140:J5O10_07475;transl_table=11;translation=length.224
J5O10_07480	0.0307757	1.52294	1.55372	product=efflux RND transporter periplasmic adaptor subunit;protein_id=PRJNA716140:J5O10_07480;transl_table=11;translation=length.410
J5O10_07485	0.609091	0.704595	1.31369	product=ATP-binding protein;protein_id=PRJNA716140:J5O10_07485;transl_table=11;translation=length.334
J5O10_07490	2.00454	-0.233035	1.77151	product=response regulator transcription factor;protein_id=PRJNA716140:J5O10_07490;transl_table=11;translation=length.224
J5O10_07495	-2.91712	0.777182	-2.13994	product=ABC transporter ATP-binding protein;protein_id=PRJNA716140:J5O10_07495;transl_table=11;translation=length.255
J5O10_07500	-3.20055	1.61159	-1.58896	product=ABC transporter permease;protein_id=PRJNA716140:J5O10_07500;transl_table=11;translation=length.645
J5O10_07505	0	0	0	product=YdcP family protein;protein_id=PRJNA716140:J5O10_07505;transl_table=11;translation=length.104
J5O10_07510	0	0	0	product=YdcP family protein;protein_id=PRJNA716140:J5O10_07510;transl_table=11;translation=length.127
J5O10_07515	0	0	0	product=FtsK/SpoIIIE domain-containing protein;protein_id=PRJNA716140:J5O10_07515;transl_table=11;translation=length.461
J5O10_07520	0	0	0	product=conjugal transfer protein;protein_id=PRJNA716140:J5O10_07520;transl_table=11;translation=length.50
J5O10_07525	0	0	0	product=replication initiation factor domain-containing protein;protein_id=PRJNA716140:J5O10_07525;transl_table=11;translation=length.401
J5O10_07530	0	0	0	product=hypothetical protein;protein_id=PRJNA716140:J5O10_07530;transl_table=11;translation=length.73
J5O10_07535	0	0	0	product=antirestriction protein ArdA;protein_id=PRJNA716140:J5O10_07535;transl_table=11;translation=length.165
J5O10_07540	0	0	0	product=conjugal transfer protein;protein_id=PRJNA716140:J5O10_07540;transl_table=11;translation=length.130
J5O10_07545	0	0	0	product=ATP-binding protein;protein_id=PRJNA716140:J5O10_07545;transl_table=11;translation=length.815
J5O10_07550	0	0	0	product=YtxH domain-containing protein;protein_id=PRJNA716140:J5O10_07550;transl_table=11;translation=length.725
J5O10_07555	0	0	0	product=bifunctional lysozyme/C40 family peptidase;protein_id=PRJNA716140:J5O10_07555;transl_table=11;translation=length.333
J5O10_07560	0	0	0	product=conjugal transfer protein;protein_id=PRJNA716140:J5O10_07560;transl_table=11;translation=length.310
J5O10_07565	0	0	0	product=tetracycline resistance determinant leader peptide;protein_id=PRJNA716140:J5O10_07565;transl_table=11;translation=length.38
J5O10_07570	0.0391705	0.381208	0.420379	product=tetracycline resistance ribosomal protection protein Tet(M);protein_id=PRJNA716140:J5O10_07570;transl_table=11;translation=length.639
J5O10_07575	0	0	0	product=cysteine-rich KTR domain-containing protein;protein_id=PRJNA716140:J5O10_07575;transl_table=11;translation=length.55
J5O10_07580	0	1.05885	-0.486417	product=helix-turn-helix transcriptional regulator;protein_id=PRJNA716140:J5O10_07580;transl_table=11;translation=length.117
J5O10_07585	0	0	0	product=sigma-70 family RNA polymerase sigma factor;protein_id=PRJNA716140:J5O10_07585;transl_table=11;translation=length.140
J5O10_07590	0	0	0	product=helix-turn-helix domain-containing protein;protein_id=PRJNA716140:J5O10_07590;transl_table=11;translation=length.76
J5O10_07595	0	0	0	product=hypothetical protein;protein_id=PRJNA716140:J5O10_07595;transl_table=11;translation=length.83
J5O10_07600	0	0	0	product=excisionase;protein_id=PRJNA716140:J5O10_07600;transl_table=11;translation=length.67
J5O10_07605	0.385114	1.43752	1.82264	product=tyrosine-type recombinase/integrase;protein_id=PRJNA716140:J5O10_07605;transl_table=11;translation=length.405
J5O10_07610	-0.601449	0.306819	-0.29463	eC_number=2.3.2.2;gO_process=GO:0006750 - glutathione biosynthetic process [Evidence IEA];Name=ggt;Note=Derived by automated computational analysis using gene prediction method: Protein Homology.;codon_start=1;inference=COORDINATES: similar to AA sequence:RefSeq:WP_016728540.1;locus_tag=J5O10_07610;product=gamma-glutamyltransferase;protein_id=PRJNA716140:J5O10_07610;transl_table=11;translation=le…
J5O10_07615	-0.155017	-0.544112	-0.699129	product=sulfurtransferase;protein_id=PRJNA716140:J5O10_07615;transl_table=11;translation=length.283
J5O10_07620	-0.507249	-0.0948109	-0.60206	product=sulfide/dihydroorotate dehydrogenase-like FAD/NAD-binding protein;protein_id=PRJNA716140:J5O10_07620;transl_table=11;translation=length.297
J5O10_07625	-0.707724	-0.189313	-0.897037	eC_number=1.4.1.13;gO_function=GO:0004355 - glutamate synthase (NADPH) activity [Evidence IEA];gO_process=GO:0006537 - glutamate biosynthetic process [Evidence IEA];Name=gltA;Note=Derived by automated computational analysis using gene prediction method: Protein Homology.;codon_start=1;inference=COORDINATES: similar to AA sequence:RefSeq:WP_009893107.1;locus_tag=J5O10_07625;product=NADPH-dependent…
J5O10_07630	-0.977518	-0.196533	-1.17405	product=EAL domain-containing protein;protein_id=PRJNA716140:J5O10_07630;transl_table=11;translation=length.739
J5O10_07635	-4.03189	3.65828	-0.373618	product=ABC transporter ATP-binding protein;protein_id=PRJNA716140:J5O10_07635;transl_table=11;translation=length.248
J5O10_07640	-3.70407	3.38242	-0.321648	product=ABC transporter permease;protein_id=PRJNA716140:J5O10_07640;transl_table=11;translation=length.626
J5O10_07645	-0.41148	0.57385	0.16237	product=MATE family efflux transporter;protein_id=PRJNA716140:J5O10_07645;transl_table=11;translation=length.463
J5O10_07650	-0.254465	0.1308	-0.123665	product=Fic family protein;protein_id=PRJNA716140:J5O10_07650;transl_table=11;translation=length.346
J5O10_07655	1.10421	-4.79984	-3.69563	product=NAD(P)H-dependent oxidoreductase;protein_id=PRJNA716140:J5O10_07655;transl_table=11;translation=length.217
J5O10_07660	-3.67326	0.133762	-3.5395	product=hypothetical protein;protein_id=PRJNA716140:J5O10_07660;transl_table=11;translation=length.69
J5O10_07665	-0.911766	-0.525806	-1.43757	product=DUF1836 domain-containing protein;protein_id=PRJNA716140:J5O10_07665;transl_table=11;translation=length.188
J5O10_07670	-1.08056	0.148326	-0.932237	product=hemolysin III family protein;protein_id=PRJNA716140:J5O10_07670;transl_table=11;translation=length.217
J5O10_07675	2.76839	-1.11404	1.65435	product=hypothetical protein;protein_id=PRJNA716140:J5O10_07675;transl_table=11;translation=length.58
J5O10_07680	-0.0847703	-1.8481	-1.93287	product=ATP phosphoribosyltransferase regulatory subunit;protein_id=PRJNA716140:J5O10_07680;transl_table=11;translation=length.314
J5O10_07685	0.0456377	-2.02415	-1.97852	eC_number=2.4.2.17;gO_function=GO:0003879 - ATP phosphoribosyltransferase activity [Evidence IEA];gO_process=GO:0000105 - histidine biosynthetic process [Evidence IEA];Name=hisG;Note=Derived by automated computational analysis using gene prediction method: Protein Homology.;codon_start=1;inference=COORDINATES: similar to AA sequence:RefSeq:WP_009902568.1;locus_tag=J5O10_07685;product=ATP phosphor…
J5O10_07690	-0.766858	-1.05172	-1.81858	eC_number=2.6.1.9;gO_function=GO:0004400 - histidinol-phosphate transaminase activity [Evidence IEA];gO_process=GO:0000105 - histidine biosynthetic process [Evidence IEA];Name=hisC;Note=Derived by automated computational analysis using gene prediction method: Protein Homology.;codon_start=1;inference=COORDINATES: similar to AA sequence:RefSeq:WP_003429779.1;locus_tag=J5O10_07690;product=histidino…
J5O10_07695	0.281427	-2.22206	-1.94063	eC_number=4.2.1.19;gO_function=GO:0004424 - imidazoleglycerol-phosphate dehydratase activity [Evidence IEA];gO_process=GO:0000105 - histidine biosynthetic process [Evidence IEA];Name=hisB;Note=Derived by automated computational analysis using gene prediction method: Protein Homology.;codon_start=1;inference=COORDINATES: similar to AA sequence:RefSeq:WP_009902569.1;locus_tag=J5O10_07695;product=im…
J5O10_07700	0.853133	-2.80511	-1.95198	eC_number=4.3.2.10;gO_function=GO:0000107 - imidazoleglycerol-phosphate synthase activity [Evidence IEA],GO:0016884 - carbon-nitrogen ligase activity%2C with glutamine as amido-N-donor [Evidence IEA];gO_process=GO:0000105 - histidine biosynthetic process [Evidence IEA];Name=hisH;Note=Derived by automated computational analysis using gene prediction method: Protein Homology.;codon_start=1;inferenc…
J5O10_07705	0.939973	-3.02366	-2.08369	eC_number=5.3.1.16;gO_function=GO:0003949 - 1-(5-phosphoribosyl)-5-[(5- phosphoribosylamino)methylideneamino]imidazole-4- carboxamide isomerase activity [Evidence IEA];gO_process=GO:0000105 - histidine biosynthetic process [Evidence IEA];Name=hisA;Note=Derived by automated computational analysis using gene prediction method: Protein Homology.;codon_start=1;inference=COORDINATES: similar to AA seq…
J5O10_07710	-0.088484	-2.80971	-2.89819	eC_number=4.3.2.10;gO_function=GO:0000107 - imidazoleglycerol-phosphate synthase activity [Evidence IEA];gO_process=GO:0000105 - histidine biosynthetic process [Evidence IEA];Name=hisF;Note=Derived by automated computational analysis using gene prediction method: Protein Homology.;codon_start=1;inference=COORDINATES: similar to AA sequence:RefSeq:WP_000880088.1;locus_tag=J5O10_07710;product=imida…
J5O10_07715	-1.64236	-1.76117	-3.40354	eC_number=3.5.4.19,3.6.1.31;gO_function=GO:0004635 - phosphoribosyl-AMP cyclohydrolase activity [Evidence IEA],GO:0004636 - phosphoribosyl-ATP diphosphatase activity [Evidence IEA];gO_process=GO:0000105 - histidine biosynthetic process [Evidence IEA];Name=hisIE;Note=Derived by automated computational analysis using gene prediction method: Protein Homology.;codon_start=1;inference=COORDINATES: sim…
J5O10_07720	-0.267856	-0.181656	-0.449512	product=amino acid permease;protein_id=PRJNA716140:J5O10_07720;transl_table=11;translation=length.442
J5O10_07725	0.250237	0.665724	0.915961	product=polysaccharide deacetylase;protein_id=PRJNA716140:J5O10_07725;transl_table=11;translation=length.277
J5O10_07730	0.898187	-1.11419	-0.216006	eC_number=5.2.1.8;Name=J5O10_07730;Note=Derived by automated computational analysis using gene prediction method: Protein Homology.;codon_start=1;inference=COORDINATES: similar to AA sequence:RefSeq:WP_016728548.1;product=peptidylprolyl isomerase;protein_id=PRJNA716140:J5O10_07730;transl_table=11;translation=length.318
J5O10_07735	1.48983	-1.14978	0.340044	product=sigma-70 family RNA polymerase sigma factor;protein_id=PRJNA716140:J5O10_07735;transl_table=11;translation=length.160
J5O10_07740	1.49667	-1.24231	0.254365	product=anti-sigma-V factor rsiV;protein_id=PRJNA716140:J5O10_07740;transl_table=11;translation=length.289
J5O10_07745	-0.404793	0.916108	0.511315	product=RsiV family protein;protein_id=PRJNA716140:J5O10_07745;transl_table=11;translation=length.73
J5O10_07750	0.112905	-0.0585471	0.0543579	product=xanthine dehydrogenase accessory protein XdhC;protein_id=PRJNA716140:J5O10_07750;transl_table=11;translation=length.273
J5O10_07755	1.13507	-0.665571	0.469496	product=M48 family metallopeptidase;protein_id=PRJNA716140:J5O10_07755;transl_table=11;translation=length.253
J5O10_07760	-0.844888	-1.75641	-2.6013	product=ACT domain-containing protein;protein_id=PRJNA716140:J5O10_07760;transl_table=11;translation=length.79
J5O10_07765	-0.367989	-1.24791	-1.6159	eC_number=1.1.1.86;Name=ilvC;Note=Derived by automated computational analysis using gene prediction method: Protein Homology.;codon_start=1;inference=COORDINATES: similar to AA sequence:RefSeq:WP_009893123.1;locus_tag=J5O10_07765;product=ketol-acid reductoisomerase;protein_id=PRJNA716140:J5O10_07765;transl_table=11;translation=length.329
J5O10_07770	-0.989054	-1.14795	-2.137	eC_number=2.2.1.6;gO_component=GO:0005948 - acetolactate synthase complex [Evidence IEA];gO_function=GO:0003984 - acetolactate synthase activity [Evidence IEA];gO_process=GO:0009097 - isoleucine biosynthetic process [Evidence IEA],GO:0009099 - valine biosynthetic process [Evidence IEA];Name=ilvB;Note=Derived by automated computational analysis using gene prediction method: Protein Homology.;codon…
J5O10_07775	-0.238227	-5.11256	-5.35079	product=manganese catalase family protein;protein_id=PRJNA716140:J5O10_07775;transl_table=11;translation=length.225
J5O10_07780	0.102854	-1.8518	-1.74894	product=thioredoxin domain-containing protein;protein_id=PRJNA716140:J5O10_07780;transl_table=11;translation=length.678
J5O10_07785	-3.14387	1.91074	-1.23313	product=MarR family transcriptional regulator;protein_id=PRJNA716140:J5O10_07785;transl_table=11;translation=length.102
J5O10_07790	-2.56464	2.02556	-0.53908	product=lysophospholipase;protein_id=PRJNA716140:J5O10_07790;transl_table=11;translation=length.311
J5O10_07795	-2.34128	2.94488	0.603605	product=ABC transporter ATP-binding protein;protein_id=PRJNA716140:J5O10_07795;transl_table=11;translation=length.255
J5O10_07800	-2.01499	2.88829	0.873295	product=ABC transporter permease;protein_id=PRJNA716140:J5O10_07800;transl_table=11;translation=length.706
J5O10_07805	-1.99576	1.10611	-0.889656	product=helix-turn-helix domain-containing protein;protein_id=PRJNA716140:J5O10_07805;transl_table=11;translation=length.403
J5O10_07810	-3.77431	2.20882	-1.56549	product=N-acetyltransferase;protein_id=PRJNA716140:J5O10_07810;transl_table=11;translation=length.173
J5O10_07815	-2.13768	-0.0581437	-2.19582	product=G5 domain-containing protein;protein_id=PRJNA716140:J5O10_07815;transl_table=11;translation=length.265
J5O10_07820	-0.11259	-1.18132	-1.29391	product=SGNH/GDSL hydrolase family protein;protein_id=PRJNA716140:J5O10_07820;transl_table=11;translation=length.196
J5O10_07825	-0.26985	-0.776476	-1.04633	product=phospho-sugar mutase;protein_id=PRJNA716140:J5O10_07825;transl_table=11;translation=length.565
J5O10_07830	0.586472	-1.31442	-0.727944	product=YihY/virulence factor BrkB family protein;protein_id=PRJNA716140:J5O10_07830;transl_table=11;translation=length.279
J5O10_07835	-1.89288	-0.853086	-2.74596	product=PAS domain-containing sensor histidine kinase;protein_id=PRJNA716140:J5O10_07835;transl_table=11;translation=length.618
J5O10_07840	-0.974635	0.154538	-0.820097	eC_number=1.1.1.3;gO_function=GO:0004412 - homoserine dehydrogenase activity [Evidence IEA],GO:0050661 - NADP binding [Evidence IEA];gO_process=GO:0006520 - amino acid metabolic process [Evidence IEA];Name=J5O10_07840;Note=Derived by automated computational analysis using gene prediction method: Protein Homology.;codon_start=1;inference=COORDINATES: similar to AA sequence:RefSeq:WP_003420177.1;pr…
J5O10_07845	-1.46811	-5.95744	-7.42555	product=hypothetical protein;protein_id=PRJNA716140:J5O10_07845;transl_table=11;translation=length.164
J5O10_07850	-0.462693	-0.1613	-0.623993	eC_number=1.1.1.23;gO_function=GO:0004399 - histidinol dehydrogenase activity [Evidence IEA];gO_process=GO:0000105 - histidine biosynthetic process [Evidence IEA];Name=hisD;Note=Derived by automated computational analysis using gene prediction method: Protein Homology.;codon_start=1;inference=COORDINATES: similar to AA sequence:RefSeq:WP_009902633.1;locus_tag=J5O10_07850;product=histidinol dehydr…
J5O10_07855	-1.93827	1.55226	-0.38601	product=alpha/beta hydrolase;protein_id=PRJNA716140:J5O10_07855;transl_table=11;translation=length.250
J5O10_07860	-1.06872	0.50362	-0.565105
J5O10_07865	-4.24557	2.46747	-1.7781	product=hypothetical protein;protein_id=PRJNA716140:J5O10_07865;transl_table=11;translation=length.118
J5O10_07870	-5.02439	1.96652	-3.05788	product=ROK family protein;protein_id=PRJNA716140:J5O10_07870;transl_table=11;translation=length.119
J5O10_07875	-6.5655	5.03015	-1.53535	product=hypothetical protein;protein_id=PRJNA716140:J5O10_07875;transl_table=11;translation=length.51
J5O10_07880	-0.986988	1.10649	0.119501	product=YitT family protein;protein_id=PRJNA716140:J5O10_07880;transl_table=11;translation=length.210
J5O10_07885	-1.50703	1.28495	-0.222078	eC_number=7.2.2.6;gO_component=GO:0031004 - potassium ion-transporting ATPase complex [Evidence IEA];gO_function=GO:0008556 - P-type potassium transmembrane transporter activity [Evidence IEA];gO_process=GO:0006813 - potassium ion transport [Evidence IEA];Name=kdpA;Note=Derived by automated computational analysis using gene prediction method: Protein Homology.;codon_start=1;inference=COORDINATES:…
J5O10_07890	-0.883055	0.780388	-0.102666	eC_number=7.2.2.6;gO_component=GO:0031004 - potassium ion-transporting ATPase complex [Evidence IEA];gO_function=GO:0008556 - P-type potassium transmembrane transporter activity [Evidence IEA];gO_process=GO:0006813 - potassium ion transport [Evidence IEA];Name=kdpB;Note=Derived by automated computational analysis using gene prediction method: Protein Homology.;codon_start=1;inference=COORDINATES:…
J5O10_07895	-3.96923	1.2162	-2.75303	eC_number=7.2.2.6;Name=J5O10_07895;Note=Derived by automated computational analysis using gene prediction method: Protein Homology.;codon_start=1;inference=COORDINATES: similar to AA sequence:RefSeq:WP_009902640.1;product=K(+)-transporting ATPase subunit C;protein_id=PRJNA716140:J5O10_07895;transl_table=11;translation=length.208
J5O10_07900	-1.7921	-3.46319	-5.25529	eC_number=2.5.1.47;gO_function=GO:0004124 - cysteine synthase activity [Evidence IEA];gO_process=GO:0006535 - cysteine biosynthetic process from serine [Evidence IEA];Name=cysK;Note=Derived by automated computational analysis using gene prediction method: Protein Homology.;codon_start=1;inference=COORDINATES: similar to AA sequence:RefSeq:WP_009902642.1;locus_tag=J5O10_07900;product=cysteine synt…
J5O10_07905	-2.18263	-2.45646	-4.63909	eC_number=2.3.1.30;gO_function=GO:0009001 - serine O-acetyltransferase activity [Evidence IEA];gO_process=GO:0006535 - cysteine biosynthetic process from serine [Evidence IEA];Name=cysE;Note=Derived by automated computational analysis using gene prediction method: Protein Homology.;codon_start=1;inference=COORDINATES: similar to AA sequence:RefSeq:WP_009905512.1;locus_tag=J5O10_07905;product=seri…
J5O10_07910	-0.372401	-5.02726	-5.39966	product=ferredoxin;protein_id=PRJNA716140:J5O10_07910;transl_table=11;translation=length.62
J5O10_07915	-0.914336	-0.406148	-1.32048	eC_number=3.4.11.18;Name=J5O10_07915;Note=Derived by automated computational analysis using gene prediction method: Protein Homology.;codon_start=1;inference=COORDINATES: similar to AA sequence:RefSeq:WP_003420201.1;product=methionyl aminopeptidase;protein_id=PRJNA716140:J5O10_07915;transl_table=11;translation=length.289
J5O10_07920	-1.1695	-0.65586	-1.82536	product=hypothetical protein;protein_id=PRJNA716140:J5O10_07920;transl_table=11;translation=length.414
J5O10_07925	-0.685245	0.406125	-0.27912	product=GIY-YIG nuclease family protein;protein_id=PRJNA716140:J5O10_07925;transl_table=11;translation=length.100
J5O10_07930	-3.08355	2.45253	-0.631013	eC_number=2.7.1.49,2.7.4.7;gO_function=GO:0008902 - hydroxymethylpyrimidine kinase activity [Evidence IEA],GO:0008972 - phosphomethylpyrimidine kinase activity [Evidence IEA];gO_process=GO:0009228 - thiamine biosynthetic process [Evidence IEA];Name=thiD;Note=Derived by automated computational analysis using gene prediction method: Protein Homology.;codon_start=1;inference=COORDINATES: similar to …
J5O10_07935	-2.67956	2.60493	-0.0746345	eC_number=2.7.1.50;gO_function=GO:0004417 - hydroxyethylthiazole kinase activity [Evidence IEA];gO_process=GO:0009228 - thiamine biosynthetic process [Evidence IEA];Name=thiM;Note=Derived by automated computational analysis using gene prediction method: Protein Homology.;codon_start=1;inference=COORDINATES: similar to AA sequence:RefSeq:WP_018112777.1;locus_tag=J5O10_07935;product=hydroxyethylthi…
J5O10_07940	-2.48437	1.0438	-1.44056	eC_number=2.5.1.3;gO_function=GO:0004789 - thiamine-phosphate diphosphorylase activity [Evidence IEA];gO_process=GO:0009228 - thiamine biosynthetic process [Evidence IEA];Name=thiE;Note=Derived by automated computational analysis using gene prediction method: Protein Homology.;codon_start=1;inference=COORDINATES: similar to AA sequence:RefSeq:WP_003436488.1;locus_tag=J5O10_07940;product=thiamine …
J5O10_07945	-0.972948	3.24186	2.26891	product=PTS sugar transporter subunit IIB;protein_id=PRJNA716140:J5O10_07945;transl_table=11;translation=length.100
J5O10_07950	-3.85638	2.02841	-1.82797	product=ABC transporter permease;protein_id=PRJNA716140:J5O10_07950;transl_table=11;translation=length.249
J5O10_07955	-5.42993	3.1691	-2.26083	product=ABC transporter ATP-binding protein;protein_id=PRJNA716140:J5O10_07955;transl_table=11;translation=length.320
J5O10_07960	-5.31854	3.50149	-1.81706	product=GyrI-like domain-containing protein;protein_id=PRJNA716140:J5O10_07960;transl_table=11;translation=length.150
J5O10_07965	-3.34629	3.2369	-0.109391	product=GntR family transcriptional regulator;protein_id=PRJNA716140:J5O10_07965;transl_table=11;translation=length.118
J5O10_07970	-2.8921	1.78463	-1.10746	product=ABC transporter ATP-binding protein;protein_id=PRJNA716140:J5O10_07970;transl_table=11;translation=length.238
J5O10_07975	-2.31576	1.9805	-0.335265	product=ABC transporter permease;protein_id=PRJNA716140:J5O10_07975;transl_table=11;translation=length.274
J5O10_07980	-0.754247	1.0559	0.301655	product=hypothetical protein;protein_id=PRJNA716140:J5O10_07980;transl_table=11;translation=length.399
J5O10_07985	-0.272615	0.580436	0.307821	product=hypothetical protein;protein_id=PRJNA716140:J5O10_07985;transl_table=11;translation=length.270
J5O10_07990	-1.16088	0.688519	-0.472359	product=hypothetical protein;protein_id=PRJNA716140:J5O10_07990;transl_table=11;translation=length.422
J5O10_07995	-1.01551	-1.12106	-2.13657	product=amidohydrolase family protein;protein_id=PRJNA716140:J5O10_07995;transl_table=11;translation=length.393
J5O10_08000	-0.425454	-5.17809	-5.60355	product=spore coat/exosporium protein CotA;protein_id=PRJNA716140:J5O10_08000;transl_table=11;translation=length.305
J5O10_08005	-0.771099	0.245067	-0.526032	product=ABC transporter ATP-binding protein;protein_id=PRJNA716140:J5O10_08005;transl_table=11;translation=length.264
J5O10_08010	-1.39196	0.515402	-0.876558	product=ABC transporter permease;protein_id=PRJNA716140:J5O10_08010;transl_table=11;translation=length.686
J5O10_08015	-0.097638	0.647603	0.549964	product=bifunctional diguanylate cyclase/phosphodiesterase;protein_id=PRJNA716140:J5O10_08015;transl_table=11;translation=length.514
J5O10_08020	-1.81929	0.361228	-1.45806	product=GntR family transcriptional regulator;protein_id=PRJNA716140:J5O10_08020;transl_table=11;translation=length.122
J5O10_08025	-0.892122	-0.36299	-1.25511	product=ABC transporter ATP-binding protein;protein_id=PRJNA716140:J5O10_08025;transl_table=11;translation=length.241
J5O10_08030	-1.19654	-0.335974	-1.53252	product=ABC transporter permease;protein_id=PRJNA716140:J5O10_08030;transl_table=11;translation=length.254
J5O10_08035	-0.653729	1.31571	0.661981	product=MFS transporter;protein_id=PRJNA716140:J5O10_08035;transl_table=11;translation=length.416
J5O10_08040	-1.11231	1.40237	0.290061	product=mechanosensitive ion channel;protein_id=PRJNA716140:J5O10_08040;transl_table=11;translation=length.294
J5O10_08045	-1.08131	-1.02043	-2.10175	product=PepSY domain-containing protein;protein_id=PRJNA716140:J5O10_08045;transl_table=11;translation=length.205
J5O10_08050	0.286207	-1.78951	-1.5033	product=FprA family A-type flavoprotein;protein_id=PRJNA716140:J5O10_08050;transl_table=11;translation=length.843
J5O10_08055	-1.30527	0.0845738	-1.2207	product=VTT domain-containing protein;protein_id=PRJNA716140:J5O10_08055;transl_table=11;translation=length.206
J5O10_08060	-1.7098	0.221336	-1.48846	product=metal-dependent hydrolase;protein_id=PRJNA716140:J5O10_08060;transl_table=11;translation=length.178
J5O10_08065	-1.58729	-5.03299	-6.62028	product=superoxide dismutase;protein_id=PRJNA716140:J5O10_08065;transl_table=11;translation=length.224
J5O10_08070	-1.24467	-2.17705	-3.42171	eC_number=6.3.5.4;gO_function=GO:0004066 - asparagine synthase (glutamine-hydrolyzing) activity [Evidence IEA];gO_process=GO:0006529 - asparagine biosynthetic process [Evidence IEA];Name=asnB;Note=Derived by automated computational analysis using gene prediction method: Protein Homology.;codon_start=1;inference=COORDINATES: similar to AA sequence:RefSeq:WP_003436426.1;locus_tag=J5O10_08070;produc…
J5O10_08075	-0.632355	-0.740972	-1.37333	product=trypsin-like peptidase domain-containing protein;protein_id=PRJNA716140:J5O10_08075;transl_table=11;translation=length.478
J5O10_08080	0.0296195	-0.434054	-0.404434	product=TerD family protein;protein_id=PRJNA716140:J5O10_08080;transl_table=11;translation=length.192
J5O10_08085	0.54116	-0.734269	-0.193109	product=TerD family protein;protein_id=PRJNA716140:J5O10_08085;transl_table=11;translation=length.192
J5O10_08090	0.528435	-0.230393	0.298043	product=TerD family protein;protein_id=PRJNA716140:J5O10_08090;transl_table=11;translation=length.209
J5O10_08095	0.543608	0.108522	0.65213	eC_number=7.2.2.10;gO_function=GO:0005388 - P-type calcium transporter activity [Evidence IEA];gO_process=GO:0006816 - calcium ion transport [Evidence IEA];Name=J5O10_08095;Note=Derived by automated computational analysis using gene prediction method: Protein Homology.;codon_start=1;inference=COORDINATES: similar to AA sequence:RefSeq:WP_003420276.1;product=calcium-translocating P-type ATPase%2C …
J5O10_08100	1.07088	-0.6982	0.372678	product=YceG family protein;protein_id=PRJNA716140:J5O10_08100;transl_table=11;translation=length.520
J5O10_08105	0.591896	-0.392106	0.19979	product=toxic anion resistance protein;protein_id=PRJNA716140:J5O10_08105;transl_table=11;translation=length.378
J5O10_08110	1.02874	-0.70687	0.321871	product=HpcH/HpaI aldolase/citrate lyase family protein;protein_id=PRJNA716140:J5O10_08110;transl_table=11;translation=length.358
J5O10_08115	0.110528	0.14279	0.253318	product=phosphoribosyltransferase family protein;protein_id=PRJNA716140:J5O10_08115;transl_table=11;translation=length.412
J5O10_08120	-0.229513	-0.332332	-0.561846	product=cysteine protease StiP family protein;protein_id=PRJNA716140:J5O10_08120;transl_table=11;translation=length.362
J5O10_08125	-0.345461	-0.628451	-0.973911	product=HAD hydrolase family protein;protein_id=PRJNA716140:J5O10_08125;transl_table=11;translation=length.263
J5O10_08130	0.538818	-0.478478	0.0603395	product=cupin domain-containing protein;protein_id=PRJNA716140:J5O10_08130;transl_table=11;translation=length.184
J5O10_08135	-1.31396	-0.171033	-1.48499	product=DUF819 family protein;protein_id=PRJNA716140:J5O10_08135;transl_table=11;translation=length.400
J5O10_08140	-0.198955	-0.530923	-0.729878	product=dipeptidase;protein_id=PRJNA716140:J5O10_08140;transl_table=11;translation=length.326
J5O10_08145	-0.327217	-0.892359	-1.21958	product=iron chelate uptake ABC transporter family permease subunit;protein_id=PRJNA716140:J5O10_08145;transl_table=11;translation=length.317
J5O10_08150	-2.13748	-1.22631	-3.36379	product=iron chelate uptake ABC transporter family permease subunit;protein_id=PRJNA716140:J5O10_08150;transl_table=11;translation=length.318
J5O10_08155	-1.52148	-0.604504	-2.12599	product=ATP-binding cassette domain-containing protein;protein_id=PRJNA716140:J5O10_08155;transl_table=11;translation=length.251
J5O10_08160	-0.770152	-1.16518	-1.93534	product=siderophore ABC transporter substrate-binding protein;protein_id=PRJNA716140:J5O10_08160;transl_table=11;translation=length.321
J5O10_08165	0.228561	-0.685787	-0.457226	product=GGDEF domain-containing phosphodiesterase;protein_id=PRJNA716140:J5O10_08165;transl_table=11;translation=length.619
J5O10_08170	-0.155759	-0.224347	-0.380107	product=TerD family protein;protein_id=PRJNA716140:J5O10_08170;transl_table=11;translation=length.199
J5O10_08175	-0.338536	0.139226	-0.19931	product=MetQ/NlpA family ABC transporter substrate-binding protein;protein_id=PRJNA716140:J5O10_08175;transl_table=11;translation=length.265
J5O10_08180	-1.95148	0.759394	-1.19208	eC_number=6.3.1.20;gO_function=GO:0017118 - lipoyltransferase activity [Evidence IEA];gO_process=GO:0036211 - protein modification process [Evidence IEA];Name=J5O10_08180;Note=Derived by automated computational analysis using gene prediction method: Protein Homology.;codon_start=1;inference=COORDINATES: similar to AA sequence:RefSeq:WP_009889551.1;product=lipoate--protein ligase;protein_id=PRJNA7…
J5O10_08185	-0.428639	0.613862	0.185223	product=Na+/H+ antiporter NhaC family protein;protein_id=PRJNA716140:J5O10_08185;transl_table=11;translation=length.576
J5O10_08190	1.29498	2.37017	3.66515
J5O10_08195	-0.116974	-0.172711	-0.289685
J5O10_08200	0.710062	-0.951805	-0.241743	eC_number=1.4.4.2;gO_function=GO:0004375 - glycine dehydrogenase (decarboxylating) activity [Evidence IEA];gO_process=GO:0006546 - glycine catabolic process [Evidence IEA];Name=gcvPA;Note=Derived by automated computational analysis using gene prediction method: Protein Homology.;codon_start=1;inference=COORDINATES: similar to AA sequence:RefSeq:WP_013239064.1;locus_tag=J5O10_08200;product=aminome…
J5O10_08205	-0.0755588	-0.640224	-0.715783	eC_number=1.4.4.2;gO_function=GO:0004375 - glycine dehydrogenase (decarboxylating) activity [Evidence IEA];gO_process=GO:0006546 - glycine catabolic process [Evidence IEA];Name=gcvPB;Note=Derived by automated computational analysis using gene prediction method: Protein Homology.;codon_start=1;inference=COORDINATES: similar to AA sequence:RefSeq:WP_011861288.1;locus_tag=J5O10_08205;product=aminome…
J5O10_08210	-0.242503	-0.15943	-0.401933	product=HAD-IC family P-type ATPase;protein_id=PRJNA716140:J5O10_08210;transl_table=11;translation=length.785
J5O10_08215	0.788773	2.12634	2.91511	product=pyrimidine/purine nucleoside phosphorylase;protein_id=PRJNA716140:J5O10_08215;transl_table=11;translation=length.105
J5O10_08220	-0.380268	1.24244	0.862175	product=amidohydrolase family protein;protein_id=PRJNA716140:J5O10_08220;transl_table=11;translation=length.145
J5O10_08225	-1.03914	1.34587	0.306734	product=IS200/IS605 family element RNA-guided endonuclease TnpB;protein_id=PRJNA716140:J5O10_08225;transl_table=11;translation=length.372
J5O10_08230	-2.57961	1.63513	-0.944487
J5O10_08235	-1.04918	1.18747	0.138292	product=amidohydrolase family protein;protein_id=PRJNA716140:J5O10_08235;transl_table=11;translation=length.275
J5O10_08240	-0.927138	0.304338	-0.622801	product=XRE family transcriptional regulator;protein_id=PRJNA716140:J5O10_08240;transl_table=11;translation=length.183
J5O10_08245	1.18968	0.958169	2.14785	product=cysteine synthase family protein;protein_id=PRJNA716140:J5O10_08245;transl_table=11;translation=length.320
J5O10_08250	-0.960321	0.742664	-0.217657	product=glycerophosphodiester phosphodiesterase;protein_id=PRJNA716140:J5O10_08250;transl_table=11;translation=length.615
J5O10_08255	-0.423797	-0.58768	-1.01148	product=hypothetical protein;protein_id=PRJNA716140:J5O10_08255;transl_table=11;translation=length.58
J5O10_08260	-3.19715	2.74474	-0.45241	product=hypothetical protein;protein_id=PRJNA716140:J5O10_08260;transl_table=11;translation=length.340
J5O10_08265	-2.47069	2.14367	-0.327015	product=ABC transporter ATP-binding protein;protein_id=PRJNA716140:J5O10_08265;transl_table=11;translation=length.295
J5O10_08270	-3.52915	1.77022	-1.75893	product=ABC transporter permease;protein_id=PRJNA716140:J5O10_08270;transl_table=11;translation=length.256
J5O10_08275	-2.27756	1.40959	-0.86797	product=response regulator transcription factor;protein_id=PRJNA716140:J5O10_08275;transl_table=11;translation=length.241
J5O10_08280	-1.64246	1.81075	0.168287	product=HAMP domain-containing histidine kinase;protein_id=PRJNA716140:J5O10_08280;transl_table=11;translation=length.467
J5O10_08285	-2.2082	1.39926	-0.808944	product=conjugal transfer protein TraX;protein_id=PRJNA716140:J5O10_08285;transl_table=11;translation=length.274
J5O10_08290	-0.673026	0.819875	0.14685	product=flavodoxin family protein;protein_id=PRJNA716140:J5O10_08290;transl_table=11;translation=length.206
J5O10_08295	-1.01653	-0.39346	-1.40999	product=helix-turn-helix transcriptional regulator;protein_id=PRJNA716140:J5O10_08295;transl_table=11;translation=length.110
J5O10_08300	-0.853943	-2.33715	-3.19109	eC_number=3.4.19.3;gO_process=GO:0030163 - protein catabolic process [Evidence IEA];Name=pcp;Note=Derived by automated computational analysis using gene prediction method: Protein Homology.;codon_start=1;inference=COORDINATES: similar to AA sequence:RefSeq:WP_003420360.1;locus_tag=J5O10_08300;product=pyroglutamyl-peptidase I;protein_id=PRJNA716140:J5O10_08300;transl_table=11;translation=length.213
J5O10_08305	-1.87232	-1.98342	-3.85575	product=DUF979 domain-containing protein;protein_id=PRJNA716140:J5O10_08305;transl_table=11;translation=length.310
J5O10_08310	-0.876201	-3.76829	-4.64449	product=DUF969 domain-containing protein;protein_id=PRJNA716140:J5O10_08310;transl_table=11;translation=length.221
J5O10_08315	2.57333	-1.22567	1.34767	product=flavodoxin domain-containing protein;protein_id=PRJNA716140:J5O10_08315;transl_table=11;translation=length.157
J5O10_08320	-1.5627	0.847774	-0.714929	product=FMN-binding protein;protein_id=PRJNA716140:J5O10_08320;transl_table=11;translation=length.134
J5O10_08325	0.507189	0.521982	1.02917	product=TetR/AcrR family transcriptional regulator;protein_id=PRJNA716140:J5O10_08325;transl_table=11;translation=length.208
J5O10_08330	-2.47939	0.721738	-1.75766	product=nucleoside hydrolase;protein_id=PRJNA716140:J5O10_08330;transl_table=11;translation=length.322
J5O10_08335	-2.43362	0.826666	-1.60695	product=ECF transporter S component;protein_id=PRJNA716140:J5O10_08335;transl_table=11;translation=length.187
J5O10_08340	-2.41009	0.540571	-1.86952	product=radical SAM protein;protein_id=PRJNA716140:J5O10_08340;transl_table=11;translation=length.229
J5O10_08345	-3.86594	3.84034	-0.0256045	product=DNA alkylation repair protein;protein_id=PRJNA716140:J5O10_08345;transl_table=11;translation=length.242
J5O10_08350	-0.421415	-0.378155	-0.79957	product=DNA-binding protein;protein_id=PRJNA716140:J5O10_08350;transl_table=11;translation=length.224
J5O10_08355	-0.0219056	-1.00622	-1.02812	product=hypothetical protein;protein_id=PRJNA716140:J5O10_08355;transl_table=11;translation=length.278
J5O10_08360	-0.466758	-0.411577	-0.878334	product=response regulator transcription factor;protein_id=PRJNA716140:J5O10_08360;transl_table=11;translation=length.223
J5O10_08365	0.0772425	-1.01519	-0.937952	product=HAMP domain-containing histidine kinase;protein_id=PRJNA716140:J5O10_08365;transl_table=11;translation=length.410
J5O10_08370	-0.171962	-1.21201	-1.38397	product=thioredoxin;protein_id=PRJNA716140:J5O10_08370;transl_table=11;translation=length.105
J5O10_08375	-0.0717738	-0.76482	-0.836594	product=NAD(P)/FAD-dependent oxidoreductase;protein_id=PRJNA716140:J5O10_08375;transl_table=11;translation=length.292
J5O10_08380	1.34737	-0.359375	0.988	product=metalloregulator ArsR/SmtB family transcription factor;protein_id=PRJNA716140:J5O10_08380;transl_table=11;translation=length.122
J5O10_08385	2.28602	-1.48405	0.801973	product=NifB/NifX family molybdenum-iron cluster-binding protein;protein_id=PRJNA716140:J5O10_08385;transl_table=11;translation=length.123
J5O10_08390	-0.258688	0.173575	-0.0851129	product=hypothetical protein;protein_id=PRJNA716140:J5O10_08390;transl_table=11;translation=length.151
J5O10_08395	-0.748512	1.60836	0.85985	product=ArsB/NhaD family transporter;protein_id=PRJNA716140:J5O10_08395;transl_table=11;translation=length.421
J5O10_08400	-0.735498	1.28563	0.550128	product=alanine:cation symporter family protein;protein_id=PRJNA716140:J5O10_08400;transl_table=11;translation=length.483
J5O10_08405	-0.867145	-0.0584797	-0.925625	product=hypothetical protein;protein_id=PRJNA716140:J5O10_08405;transl_table=11;translation=length.142
J5O10_08410	-2.49195	-0.118725	-2.61068	eC_number=2.5.1.78;gO_component=GO:0009349 - riboflavin synthase complex [Evidence IEA];gO_function=GO:0000906 - 6%2C7-dimethyl-8-ribityllumazine synthase activity [Evidence IEA];Name=ribE;Note=Derived by automated computational analysis using gene prediction method: Protein Homology.;codon_start=1;inference=COORDINATES: similar to AA sequence:RefSeq:WP_004454467.1;locus_tag=J5O10_08410;product=6…
J5O10_08415	-2.13186	0.255961	-1.8759	eC_number=3.5.4.25,4.1.99.12;gO_function=GO:0003935 - GTP cyclohydrolase II activity [Evidence IEA],GO:0008686 - 3%2C4-dihydroxy-2-butanone-4-phosphate synthase activity [Evidence IEA];Name=J5O10_08415;Note=Derived by automated computational analysis using gene prediction method: Protein Homology.;codon_start=1;inference=COORDINATES: similar to AA sequence:RefSeq:WP_009889591.1;product=bifunction…
J5O10_08420	0.771337	-0.789609	-0.0182717	eC_number=2.5.1.9;Name=J5O10_08420;Note=Derived by automated computational analysis using gene prediction method: Protein Homology.;codon_start=1;inference=COORDINATES: similar to AA sequence:RefSeq:WP_003430166.1;product=riboflavin synthase;protein_id=PRJNA716140:J5O10_08420;transl_table=11;translation=length.221
J5O10_08425	-3.31404	0.360245	-2.95379	eC_number=1.1.1.193,3.5.4.26;gO_function=GO:0008703 - 5-amino-6-(5-phosphoribosylamino)uracil reductase activity [Evidence IEA],GO:0008835 - diaminohydroxyphosphoribosylaminopyrimidine deaminase activity [Evidence IEA];Name=ribD;Note=Derived by automated computational analysis using gene prediction method: Protein Homology.;codon_start=1;inference=COORDINATES: similar to AA sequence:RefSeq:WP_009…
J5O10_08430	-1.22799	0.410562	-0.81743	eC_number=3.6.4.12;gO_function=GO:0003678 - DNA helicase activity [Evidence IEA];gO_process=GO:0006310 - DNA recombination [Evidence IEA];Name=recQ;Note=Derived by automated computational analysis using gene prediction method: Protein Homology.;codon_start=1;inference=COORDINATES: similar to AA sequence:RefSeq:WP_016729557.1;locus_tag=J5O10_08430;product=DNA helicase RecQ;protein_id=PRJNA716140:J…
J5O10_08435	-2.64886	1.85596	-0.792901	eC_number=4.1.99.17;gO_function=GO:0051536 - iron-sulfur cluster binding [Evidence IEA];gO_process=GO:0009228 - thiamine biosynthetic process [Evidence IEA];Name=thiC;Note=Derived by automated computational analysis using gene prediction method: Protein Homology.;codon_start=1;inference=COORDINATES: similar to AA sequence:RefSeq:WP_009889633.1;locus_tag=J5O10_08435;product=phosphomethylpyrimidine…
J5O10_08440	-1.94073	0.955295	-0.98543	product=sulfur carrier protein ThiS;protein_id=PRJNA716140:J5O10_08440;transl_table=11;translation=length.64
J5O10_08445	-1.06217	1.86863	0.806456	product=thiamine biosynthesis protein ThiF;protein_id=PRJNA716140:J5O10_08445;transl_table=11;translation=length.267
J5O10_08450	-4.2806	2.66001	-1.62059	product=thiazole synthase;protein_id=PRJNA716140:J5O10_08450;transl_table=11;translation=length.256
J5O10_08455	-4.12806	3.08242	-1.04565	product=2-iminoacetate synthase ThiH;protein_id=PRJNA716140:J5O10_08455;transl_table=11;translation=length.367
J5O10_08460	-3.92852	2.45125	-1.47727	product=thiamine phosphate synthase;protein_id=PRJNA716140:J5O10_08460;transl_table=11;translation=length.229
J5O10_08465	-0.0477425	-5.12167	-5.16942	product=YfcC family protein;protein_id=PRJNA716140:J5O10_08465;transl_table=11;translation=length.464
J5O10_08470	-0.172992	0.582825	0.409832	product=GTP pyrophosphokinase;protein_id=PRJNA716140:J5O10_08470;transl_table=11;translation=length.455
J5O10_08475	-0.143904	0.175452	0.0315477	product=molybdenum cofactor guanylyltransferase;protein_id=PRJNA716140:J5O10_08475;transl_table=11;translation=length.167
J5O10_08480	-0.048052	0.812954	0.764902	product=CoA-binding protein;protein_id=PRJNA716140:J5O10_08480;transl_table=11;translation=length.123
J5O10_08485	-0.10679	-0.642847	-0.749637	product=heavy metal-binding domain-containing protein;protein_id=PRJNA716140:J5O10_08485;transl_table=11;translation=length.112
J5O10_08490	-0.291374	-0.0659678	-0.357342	product=MogA/MoaB family molybdenum cofactor biosynthesis protein;protein_id=PRJNA716140:J5O10_08490;transl_table=11;translation=length.167
J5O10_08495	-0.421133	0.294307	-0.126826	eC_number=4.1.99.22;gO_function=GO:0051539 - 4 iron%2C 4 sulfur cluster binding [Evidence IEA];gO_process=GO:0006777 - Mo-molybdopterin cofactor biosynthetic process [Evidence IEA];Name=moaA;Note=Derived by automated computational analysis using gene prediction method: Protein Homology.;codon_start=1;inference=COORDINATES: similar to AA sequence:RefSeq:WP_009889647.1;locus_tag=J5O10_08495;product…
J5O10_08500	-0.899836	1.09592	0.196086	eC_number=4.6.1.17;gO_function=GO:0003824 - catalytic activity [Evidence IEA];gO_process=GO:0006777 - Mo-molybdopterin cofactor biosynthetic process [Evidence IEA];Name=moaC;Note=Derived by automated computational analysis using gene prediction method: Protein Homology.;codon_start=1;inference=COORDINATES: similar to AA sequence:RefSeq:WP_003420402.1;locus_tag=J5O10_08500;product=cyclic pyranopte…
J5O10_08505	-1.25456	1.39305	0.138492	product=MOSC domain-containing protein;protein_id=PRJNA716140:J5O10_08505;transl_table=11;translation=length.143
J5O10_08510	-0.0011627	0.470863	0.469701	product=cytosine permease;protein_id=PRJNA716140:J5O10_08510;transl_table=11;translation=length.429
J5O10_08515	0.523342	-0.206102	0.31724	product=DUF917 domain-containing protein;protein_id=PRJNA716140:J5O10_08515;transl_table=11;translation=length.359
J5O10_08520	0.855667	-0.825835	0.029832	product=hydantoinase/oxoprolinase family protein;protein_id=PRJNA716140:J5O10_08520;transl_table=11;translation=length.514
J5O10_08525	0.320043	-0.0788601	0.241182	product=transposase;protein_id=PRJNA716140:J5O10_08525;transl_table=11;translation=length.83
J5O10_08530	0.323624	-0.242278	0.0813455	product=DUF1697 domain-containing protein;protein_id=PRJNA716140:J5O10_08530;transl_table=11;translation=length.180
J5O10_08535	0.915214	1.31768	2.23289	product=hypothetical protein;protein_id=PRJNA716140:J5O10_08535;transl_table=11;translation=length.41
J5O10_08540	-1.0104	1.38141	0.371012	product=transcriptional regulator;protein_id=PRJNA716140:J5O10_08540;transl_table=11;translation=length.94
J5O10_08545	-0.0693246	0.637919	0.568594	product=1-acyl-sn-glycerol-3-phosphate acyltransferase;protein_id=PRJNA716140:J5O10_08545;transl_table=11;translation=length.254
J5O10_08550	-1.07397	0.49491	-0.579059	product=DUF3795 domain-containing protein;protein_id=PRJNA716140:J5O10_08550;transl_table=11;translation=length.88
J5O10_08555	0.269477	0.281603	0.55108	product=helix-turn-helix transcriptional regulator;protein_id=PRJNA716140:J5O10_08555;transl_table=11;translation=length.269
J5O10_08560	-2.03685	-3.47222	-5.50907	product=hypothetical protein;protein_id=PRJNA716140:J5O10_08560;transl_table=11;translation=length.93
J5O10_08565	1.27273	-0.855913	0.416819	product=hypothetical protein;protein_id=PRJNA716140:J5O10_08565;transl_table=11;translation=length.84
J5O10_08570	-0.632281	0.490606	-0.141675	product=DUF6054 family protein;protein_id=PRJNA716140:J5O10_08570;transl_table=11;translation=length.107
J5O10_08575	-0.217811	-1.27988	-1.49769	product=peptide ABC transporter substrate-binding protein;protein_id=PRJNA716140:J5O10_08575;transl_table=11;translation=length.64
J5O10_08580	-1.55413	0.789942	-0.764185	product=Na/Pi cotransporter family protein;protein_id=PRJNA716140:J5O10_08580;transl_table=11;translation=length.539
J5O10_08585	-4.88879	0.290942	-4.59785	product=AraC family transcriptional regulator;protein_id=PRJNA716140:J5O10_08585;transl_table=11;translation=length.246
J5O10_08590	-9.26134	4.34726	-4.91408	product=nitrogenase iron protein NifH;protein_id=PRJNA716140:J5O10_08590;transl_table=11;translation=length.249
J5O10_08595	-5.69139	2.35872	-3.33267	product=ABC transporter substrate-binding protein;protein_id=PRJNA716140:J5O10_08595;transl_table=11;translation=length.296
J5O10_08600	-3.21514	0.574365	-2.64077	product=iron ABC transporter permease;protein_id=PRJNA716140:J5O10_08600;transl_table=11;translation=length.326
J5O10_08605	-3.51125	1.55688	-1.95437	product=ABC transporter ATP-binding protein;protein_id=PRJNA716140:J5O10_08605;transl_table=11;translation=length.264
J5O10_08610	-3.57249	0.530819	-3.04167	product=nitrogenase component 1;protein_id=PRJNA716140:J5O10_08610;transl_table=11;translation=length.425
J5O10_08615	-3.53973	1.36596	-2.17377	product=nitrogenase component 1;protein_id=PRJNA716140:J5O10_08615;transl_table=11;translation=length.314
J5O10_08620	-1.1088	0.647564	-0.46124
J5O10_08625	-3.11935	1.33147	-1.78788	product=hypothetical protein;protein_id=PRJNA716140:J5O10_08625;transl_table=11;translation=length.85
J5O10_08630	-1.21827	0.640585	-0.577684	product=hypothetical protein;protein_id=PRJNA716140:J5O10_08630;transl_table=11;translation=length.63
J5O10_08635	-1.22122	1.71361	0.492394	product=Mrp/NBP35 family ATP-binding protein;protein_id=PRJNA716140:J5O10_08635;transl_table=11;translation=length.270
J5O10_08640	-0.300322	0.831743	0.531422	product=GNAT family N-acetyltransferase;protein_id=PRJNA716140:J5O10_08640;transl_table=11;translation=length.383
J5O10_08645	-0.0933541	0.531295	0.437941	product=cobalamin-dependent protein;protein_id=PRJNA716140:J5O10_08645;transl_table=11;translation=length.212
J5O10_08650	-0.0578409	0.392616	0.334775	product=methyltransferase;protein_id=PRJNA716140:J5O10_08650;transl_table=11;translation=length.340
J5O10_08655	0.36113	-0.508351	-0.147221	product=hypothetical protein;protein_id=PRJNA716140:J5O10_08655;transl_table=11;translation=length.206
J5O10_08660	-1.11829	0.0853873	-1.0329	product=YjjG family noncanonical pyrimidine nucleotidase;protein_id=PRJNA716140:J5O10_08660;transl_table=11;translation=length.228
J5O10_08665	-1.26216	0.876869	-0.38529	product=helix-turn-helix domain-containing protein;protein_id=PRJNA716140:J5O10_08665;transl_table=11;translation=length.181
J5O10_08670	-1.95724	0.949843	-1.00739	product=GntP family permease;protein_id=PRJNA716140:J5O10_08670;transl_table=11;translation=length.415
J5O10_08675	-1.83581	0.818625	-1.01719	product=transporter substrate-binding domain-containing protein;protein_id=PRJNA716140:J5O10_08675;transl_table=11;translation=length.664
J5O10_08680	-1.54303	-0.355329	-1.89836	product=sigma-54 dependent transcriptional regulator;protein_id=PRJNA716140:J5O10_08680;transl_table=11;translation=length.440
J5O10_08685	-2.30668	-0.460688	-2.76737	eC_number=1.21.4.3;Name=grdG;Note=Derived by automated computational analysis using gene prediction method: Protein Homology.;codon_start=1;inference=COORDINATES: similar to AA sequence:RefSeq:WP_006807454.1;locus_tag=J5O10_08685;product=sarcosine reductase complex component B subunit alpha;protein_id=PRJNA716140:J5O10_08685;transl_table=11;translation=length.428
J5O10_08690	-2.74901	0.306016	-2.443	product=sarcosine reductase complex component B subunit beta;protein_id=PRJNA716140:J5O10_08690;transl_except=(pos:1836493..1836495%2Caa:Sec);transl_table=11;translation=length.435
J5O10_08695	-3.08636	2.89543	-0.190929	product=LytTR family DNA-binding domain-containing protein;protein_id=PRJNA716140:J5O10_08695;transl_table=11;translation=length.243
J5O10_08700	-4.34335	4.74124	0.397883	product=ATP-binding protein;protein_id=PRJNA716140:J5O10_08700;transl_table=11;translation=length.374
J5O10_08705	-1.37161	1.77825	0.406644	product=hypothetical protein;protein_id=PRJNA716140:J5O10_08705;transl_table=11;translation=length.63
J5O10_08710	1.64622	-1.45637	0.189847	product=ferrous iron transport protein A;protein_id=PRJNA716140:J5O10_08710;transl_table=11;translation=length.74
J5O10_08715	-1.4166	-1.8387	-3.2553	product=sodium:glutamate symporter;protein_id=PRJNA716140:J5O10_08715;transl_table=11;translation=length.417
J5O10_08720	-0.154959	-0.482222	-0.637182	eC_number=3.5.4.4;gO_function=GO:0004000 - adenosine deaminase activity [Evidence IEA];gO_process=GO:0043101 - purine-containing compound salvage [Evidence IEA];Name=add;Note=Derived by automated computational analysis using gene prediction method: Protein Homology.;codon_start=1;inference=COORDINATES: similar to AA sequence:RefSeq:WP_004454392.1;locus_tag=J5O10_08720;product=adenosine deaminase;…
J5O10_08725	-1.10484	0.0711546	-1.03368	product=EcsC family protein;protein_id=PRJNA716140:J5O10_08725;transl_table=11;translation=length.189
J5O10_08730	-0.748669	0.0570387	-0.69163
J5O10_08735	-0.500825	0.148408	-0.352417
J5O10_08740	1.04699	-1.27694	-0.229949
J5O10_08745	-0.128674	0.616295	0.487622	product=double-cubane-cluster-containing anaerobic reductase;protein_id=PRJNA716140:J5O10_08745;transl_table=11;translation=length.383
J5O10_08750	-0.003792	0.697668	0.693876	product=acyl-CoA dehydratase activase;protein_id=PRJNA716140:J5O10_08750;transl_table=11;translation=length.251
J5O10_08755	-0.226333	1.062	0.835668	product=cell wall-binding cysteine protease Cwp13;protein_id=PRJNA716140:J5O10_08755;transl_table=11;translation=length.795
J5O10_08760	-0.980332	-1.30726	-2.28759	product=ATPase;protein_id=PRJNA716140:J5O10_08760;transl_table=11;translation=length.77
J5O10_08765	-0.894651	0.830464	-0.0641864	product=TetR/AcrR family transcriptional regulator;protein_id=PRJNA716140:J5O10_08765;transl_table=11;translation=length.196
J5O10_08770	-2.24798	0.600784	-1.64719	product=ABC transporter ATP-binding protein;protein_id=PRJNA716140:J5O10_08770;transl_table=11;translation=length.281
J5O10_08775	0.654726	-0.329059	0.325667	product=ABC transporter permease;protein_id=PRJNA716140:J5O10_08775;transl_table=11;translation=length.227
J5O10_08780	-3.36021	1.49332	-1.86688	product=ABC transporter permease;protein_id=PRJNA716140:J5O10_08780;transl_table=11;translation=length.238
J5O10_08785	-2.35584	0.472747	-1.88309	product=helix-turn-helix transcriptional regulator;protein_id=PRJNA716140:J5O10_08785;transl_table=11;translation=length.87
J5O10_08790	-1.45442	-0.0546102	-1.50903	eC_number=3.5.1.88;gO_function=GO:0042586 - peptide deformylase activity [Evidence IEA];gO_process=GO:0036211 - protein modification process [Evidence IEA];Name=def;Note=Derived by automated computational analysis using gene prediction method: Protein Homology.;codon_start=1;inference=COORDINATES: similar to AA sequence:RefSeq:WP_016728601.1;locus_tag=J5O10_08790;product=peptide deformylase;prote…
J5O10_08795	-1.78721	0.561312	-1.2259	product=pyrimidine dimer DNA glycosylase/endonuclease V;protein_id=PRJNA716140:J5O10_08795;transl_table=11;translation=length.153
J5O10_08800	-0.891912	0.704537	-0.187375	product=radical SAM protein;protein_id=PRJNA716140:J5O10_08800;transl_table=11;translation=length.300
J5O10_08805	-2.58331	2.90844	0.325129	product=class I SAM-dependent methyltransferase;protein_id=PRJNA716140:J5O10_08805;transl_table=11;translation=length.276
J5O10_08810	0.144403	-0.988224	-0.84382	product=EFR1 family ferrodoxin;protein_id=PRJNA716140:J5O10_08810;transl_table=11;translation=length.253
J5O10_08815	-1.5445	-0.129994	-1.6745
J5O10_08820	0.97695	-1.13804	-0.16109	product=PhzF family phenazine biosynthesis protein;protein_id=PRJNA716140:J5O10_08820;transl_table=11;translation=length.158
J5O10_08825	-0.283307	0.592321	0.309014	product=YjdF family protein;protein_id=PRJNA716140:J5O10_08825;transl_table=11;translation=length.139
J5O10_08830	-0.460665	0.0654146	-0.395251	product=DUF1294 domain-containing protein;protein_id=PRJNA716140:J5O10_08830;transl_table=11;translation=length.88
J5O10_08835	-0.419085	-0.065123	-0.484208	product=phenylalanine--tRNA ligase beta subunit-related protein;protein_id=PRJNA716140:J5O10_08835;transl_table=11;translation=length.233
J5O10_08840	-0.299902	-0.689937	-0.989839	product=NUDIX hydrolase;protein_id=PRJNA716140:J5O10_08840;transl_table=11;translation=length.202
J5O10_08845	-2.79059	2.19383	-0.596758	product=DUF4624 domain-containing lipoprotein;protein_id=PRJNA716140:J5O10_08845;transl_table=11;translation=length.154
J5O10_08850	0.0457438	-0.862359	-0.816615	product=type I glyceraldehyde-3-phosphate dehydrogenase;protein_id=PRJNA716140:J5O10_08850;transl_table=11;translation=length.338
J5O10_08855	0.48902	2.73226	3.22128	product=hypothetical protein;protein_id=PRJNA716140:J5O10_08855;transl_table=11;translation=length.389
J5O10_08860	0.382092	-1.50795	-1.12586	product=2-hydroxyacyl-CoA dehydratase;protein_id=PRJNA716140:J5O10_08860;transl_table=11;translation=length.1417
J5O10_08865	-1.62839	1.55152	-0.0768728	product=methylated-DNA--[protein]-cysteine S-methyltransferase;protein_id=PRJNA716140:J5O10_08865;transl_table=11;translation=length.164
J5O10_08870	-1.38459	1.21716	-0.167433	product=C-GCAxxG-C-C family protein;protein_id=PRJNA716140:J5O10_08870;transl_table=11;translation=length.125
J5O10_08875	-1.13634	1.19128	0.0549432	product=SufBD protein;protein_id=PRJNA716140:J5O10_08875;transl_table=11;translation=length.146
J5O10_08880	-0.888486	-0.667136	-1.55562	product=hypothetical protein;protein_id=PRJNA716140:J5O10_08880;transl_table=11;translation=length.435
J5O10_08885	0.727039	-0.145512	0.581527	product=amino acid ABC transporter substrate-binding protein;protein_id=PRJNA716140:J5O10_08885;transl_table=11;translation=length.267
J5O10_08890	0.258068	0.461823	0.719891	product=amino acid ABC transporter permease;protein_id=PRJNA716140:J5O10_08890;transl_table=11;translation=length.203
J5O10_08895	0.613741	-0.124261	0.48948	product=amino acid ABC transporter ATP-binding protein;protein_id=PRJNA716140:J5O10_08895;transl_table=11;translation=length.223
J5O10_08900	0.231242	-0.184262	0.0469799	product=arsenate reductase family protein;protein_id=PRJNA716140:J5O10_08900;transl_table=11;translation=length.120
J5O10_08905	-0.46218	0.0867229	-0.375457	product=DUF4253 domain-containing protein;protein_id=PRJNA716140:J5O10_08905;transl_table=11;translation=length.233
J5O10_08910	-1.44578	1.14379	-0.301994	product=ATP-dependent sacrificial sulfur transferase LarE;protein_id=PRJNA716140:J5O10_08910;transl_table=11;translation=length.272
J5O10_08915	0.245506	0.0507954	0.296302	product=class I SAM-dependent RNA methyltransferase;protein_id=PRJNA716140:J5O10_08915;transl_table=11;translation=length.382
J5O10_08920	-0.114906	1.03736	0.922457	product=hypothetical protein;protein_id=PRJNA716140:J5O10_08920;transl_table=11;translation=length.462
J5O10_08925	-0.698416	1.30422	0.605806	product=response regulator transcription factor;protein_id=PRJNA716140:J5O10_08925;transl_table=11;translation=length.232
J5O10_08930	0.178503	0.656587	0.83509	product=HAMP domain-containing histidine kinase;protein_id=PRJNA716140:J5O10_08930;transl_table=11;translation=length.477
J5O10_08935	-0.334128	0.607786	0.273657	eC_number=5.4.99.12;gO_function=GO:0009982 - pseudouridine synthase activity [Evidence IEA];gO_process=GO:0006400 - tRNA modification [Evidence IEA];Name=truA;Note=Derived by automated computational analysis using gene prediction method: Protein Homology.;codon_start=1;inference=COORDINATES: similar to AA sequence:RefSeq:WP_011010156.1;locus_tag=J5O10_08935;product=tRNA pseudouridine(38-40) synth…
J5O10_08940	-2.09291	1.59617	-0.496743	eC_number=6.3.4.5;gO_function=GO:0004055 - argininosuccinate synthase activity [Evidence IEA],GO:0005524 - ATP binding [Evidence IEA];gO_process=GO:0006526 - arginine biosynthetic process [Evidence IEA];Name=J5O10_08940;Note=Derived by automated computational analysis using gene prediction method: Protein Homology.;codon_start=1;inference=COORDINATES: similar to AA sequence:RefSeq:WP_009896935.1;…
J5O10_08945	-2.26832	0.906229	-1.36209	product=BtrH N-terminal domain-containing protein;protein_id=PRJNA716140:J5O10_08945;transl_table=11;translation=length.348
J5O10_08950	-0.454118	0.832275	0.378157	product=MerR family transcriptional regulator;protein_id=PRJNA716140:J5O10_08950;transl_table=11;translation=length.387
J5O10_08955	2.01448	-5.25859	-3.24411	product=DUF4363 family protein;protein_id=PRJNA716140:J5O10_08955;transl_table=11;translation=length.126
J5O10_08960	-0.0882044	-3.81588	-3.90408	product=DUF421 domain-containing protein;protein_id=PRJNA716140:J5O10_08960;transl_table=11;translation=length.219
J5O10_08965	-0.602062	-0.0050089	-0.60707	product=exonuclease domain-containing protein;protein_id=PRJNA716140:J5O10_08965;transl_table=11;translation=length.324
J5O10_08970	-0.155627	0.244928	0.0893008	product=hypothetical protein;protein_id=PRJNA716140:J5O10_08970;transl_table=11;translation=length.115
J5O10_08975	-0.305227	0.0104586	-0.294768	product=L-threonine 3-dehydrogenase;protein_id=PRJNA716140:J5O10_08975;transl_table=11;translation=length.318
J5O10_08980	0.796365	-1.50538	-0.709016	product=C-GCAxxG-C-C family protein;protein_id=PRJNA716140:J5O10_08980;transl_table=11;translation=length.122
J5O10_08985	-0.820876	0.683641	-0.137235	product=hypothetical protein;protein_id=PRJNA716140:J5O10_08985;transl_table=11;translation=length.81
J5O10_08990	-1.51384	0.897183	-0.616662	product=DUF1883 domain-containing protein;protein_id=PRJNA716140:J5O10_08990;transl_table=11;translation=length.87
J5O10_08995	-0.572984	-1.0724	-1.64539	product=(4Fe-4S)-binding protein;protein_id=PRJNA716140:J5O10_08995;transl_table=11;translation=length.315
J5O10_09000	-0.128699	-1.20859	-1.33729	product=FAD-dependent oxidoreductase;protein_id=PRJNA716140:J5O10_09000;transl_table=11;translation=length.542
J5O10_09005	-1.37741	1.44027	0.0628631	product=LysR family transcriptional regulator;protein_id=PRJNA716140:J5O10_09005;transl_table=11;translation=length.305
J5O10_09010	-0.260087	-0.187587	-0.447675	product=TerD family protein;protein_id=PRJNA716140:J5O10_09010;transl_table=11;translation=length.193
J5O10_09015	-0.895416	0.0463907	-0.849026	product=TerD family protein;protein_id=PRJNA716140:J5O10_09015;transl_table=11;translation=length.188
J5O10_09020	-0.408723	-0.358081	-0.766804	product=YitT family protein;protein_id=PRJNA716140:J5O10_09020;transl_table=11;translation=length.286
J5O10_09025	-2.1443	0.115279	-2.02902	product=MBL fold metallo-hydrolase;protein_id=PRJNA716140:J5O10_09025;transl_table=11;translation=length.297
J5O10_09030	-1.85287	0.159122	-1.69375	product=LacI family DNA-binding transcriptional regulator;protein_id=PRJNA716140:J5O10_09030;transl_table=11;translation=length.328
J5O10_09035	-2.93511	3.44808	0.512977	product=PTS transporter subunit EIIC;protein_id=PRJNA716140:J5O10_09035;transl_table=11;translation=length.476
J5O10_09040	-2.07601	1.72678	-0.349226	eC_number=3.2.1.26;gO_function=GO:0004564 - beta-fructofuranosidase activity [Evidence IEA];gO_process=GO:0005975 - carbohydrate metabolic process [Evidence IEA];Name=J5O10_09040;Note=Derived by automated computational analysis using gene prediction method: Protein Homology.;codon_start=1;inference=COORDINATES: similar to AA sequence:RefSeq:WP_009896953.1;product=sucrose-6-phosphate hydrolase;pro…
J5O10_09045	-1.97501	0.81714	-1.15787	product=carbohydrate kinase;protein_id=PRJNA716140:J5O10_09045;transl_table=11;translation=length.323
J5O10_09050	-0.648143	0.484412	-0.163731	product=flavodoxin family protein;protein_id=PRJNA716140:J5O10_09050;transl_table=11;translation=length.200
J5O10_09055	-0.905858	-0.375698	-1.28156	product=multidrug transporter;protein_id=PRJNA716140:J5O10_09055;transl_table=11;translation=length.65
J5O10_09060	-0.773975	-0.218658	-0.992633
J5O10_09065	-1.68069	0.496828	-1.18386	product=BlaI/MecI/CopY family transcriptional regulator;protein_id=PRJNA716140:J5O10_09065;transl_table=11;translation=length.125
J5O10_09070	-3.35494	3.59454	0.239603	product=histidine kinase;protein_id=PRJNA716140:J5O10_09070;transl_table=11;translation=length.219
J5O10_09075	1.07861	1.9976	3.07621	product=LytTR family transcriptional regulator;protein_id=PRJNA716140:J5O10_09075;transl_table=11;translation=length.113
J5O10_09080	-0.179023	0.235872	0.0568491	product=DUF1653 domain-containing protein;protein_id=PRJNA716140:J5O10_09080;transl_table=11;translation=length.137
J5O10_09085	0.258644	0.118726	0.377371	product=histidine phosphatase family protein;protein_id=PRJNA716140:J5O10_09085;transl_table=11;translation=length.213
J5O10_09090	-0.0286708	0.597883	0.569212	product=NAD(P)/FAD-dependent oxidoreductase;protein_id=PRJNA716140:J5O10_09090;transl_table=11;translation=length.417
J5O10_09095	-0.335975	-0.0402848	-0.37626	eC_number=2.7.4.25;gO_function=GO:0004127 - cytidylate kinase activity [Evidence IEA];gO_process=GO:0015949 - nucleobase-containing small molecule interconversion [Evidence IEA];Name=cmk;Note=Derived by automated computational analysis using gene prediction method: Protein Homology.;codon_start=1;inference=COORDINATES: similar to AA sequence:RefSeq:WP_016728624.1;locus_tag=J5O10_09095;product=(d)…
J5O10_09100	-0.0742072	-0.240409	-0.314617	product=1-acyl-sn-glycerol-3-phosphate acyltransferase;protein_id=PRJNA716140:J5O10_09100;transl_table=11;translation=length.198
J5O10_09105	0.296344	-0.305143	-0.0087995	eC_number=1.17.7.4;Name=J5O10_09105;Note=Derived by automated computational analysis using gene prediction method: Protein Homology.;codon_start=1;inference=COORDINATES: similar to AA sequence:RefSeq:WP_009893304.1;product=4-hydroxy-3-methylbut-2-enyl diphosphate reductase;protein_id=PRJNA716140:J5O10_09105;transl_table=11;translation=length.279
J5O10_09110	0.0184801	-0.474608	-0.456128	product=putative manganese transporter;protein_id=PRJNA716140:J5O10_09110;transl_table=11;translation=length.384
J5O10_09115	0.148894	-0.11762	0.0312734	eC_number=3.5.4.2;gO_function=GO:0000034 - adenine deaminase activity [Evidence IEA];gO_process=GO:0006168 - adenine salvage [Evidence IEA];Name=ade;Note=Derived by automated computational analysis using gene prediction method: Protein Homology.;codon_start=1;inference=COORDINATES: similar to AA sequence:RefSeq:WP_016728625.1;locus_tag=J5O10_09115;product=adenine deaminase;protein_id=PRJNA716140:…
J5O10_09120	0.167441	-0.95631	-0.788869	eC_number=1.11.1.24;gO_function=GO:0016209 - antioxidant activity [Evidence IEA],GO:0016491 - oxidoreductase activity [Evidence IEA];Name=bcp;Note=Derived by automated computational analysis using gene prediction method: Protein Homology.;codon_start=1;inference=COORDINATES: similar to AA sequence:RefSeq:WP_003423882.1;locus_tag=J5O10_09120;product=thioredoxin-dependent thiol peroxidase;protein_i…
J5O10_09125	0.880788	-0.974019	-0.0932313	product=peroxide stress protein YaaA;protein_id=PRJNA716140:J5O10_09125;transl_table=11;translation=length.247
J5O10_09130	0.388728	-1.29085	-0.902126	product=cation-translocating P-type ATPase;protein_id=PRJNA716140:J5O10_09130;transl_table=11;translation=length.886
J5O10_09135	-0.731573	-1.57951	-2.31109	product=O-acetylhomoserine aminocarboxypropyltransferase/cysteine synthase;protein_id=PRJNA716140:J5O10_09135;transl_table=11;translation=length.421
J5O10_09140	-0.256776	-2.024	-2.28077	product=homoserine O-succinyltransferase;protein_id=PRJNA716140:J5O10_09140;transl_table=11;translation=length.296
J5O10_09145	0.597885	0.843987	1.44187	product=MarR family transcriptional regulator;protein_id=PRJNA716140:J5O10_09145;transl_table=11;translation=length.147
J5O10_09150	0.990062	0.952024	1.94209	product=ATP-dependent zinc metalloprotease FtsH;protein_id=PRJNA716140:J5O10_09150;transl_table=11;translation=length.605
J5O10_09155	-0.281151	-0.62411	-0.905262	product=sensor histidine kinase KdpD;protein_id=PRJNA716140:J5O10_09155;transl_table=11;translation=length.900
J5O10_09160	-0.641349	-0.367233	-1.00858	product=response regulator transcription factor;protein_id=PRJNA716140:J5O10_09160;transl_table=11;translation=length.232
J5O10_09165	0.15462	-1.33514	-1.18052	product=CorA family divalent cation transporter;protein_id=PRJNA716140:J5O10_09165;transl_table=11;translation=length.318
J5O10_09170	-0.548501	-3.7414	-4.2899	eC_number=2.5.1.54;gO_function=GO:0003849 - 3-deoxy-7-phosphoheptulonate synthase activity [Evidence IEA];gO_process=GO:0009423 - chorismate biosynthetic process [Evidence IEA];Name=aroF;Note=Derived by automated computational analysis using gene prediction method: Protein Homology.;codon_start=1;inference=COORDINATES: similar to AA sequence:RefSeq:WP_003452924.1;locus_tag=J5O10_09170;product=3-d…
J5O10_09175	0.225876	-3.75251	-3.52664	eC_number=4.2.3.4;gO_function=GO:0003856 - 3-dehydroquinate synthase activity [Evidence IEA];gO_process=GO:0009423 - chorismate biosynthetic process [Evidence IEA];Name=aroB;Note=Derived by automated computational analysis using gene prediction method: Protein Homology.;codon_start=1;inference=COORDINATES: similar to AA sequence:RefSeq:WP_003423904.1;locus_tag=J5O10_09175;product=3-dehydroquinate…
J5O10_09180	0.328512	-3.40429	-3.07578	eC_number=2.5.1.19;gO_function=GO:0003866 - 3-phosphoshikimate 1-carboxyvinyltransferase activity [Evidence IEA];gO_process=GO:0009423 - chorismate biosynthetic process [Evidence IEA];Name=aroA;Note=Derived by automated computational analysis using gene prediction method: Protein Homology.;codon_start=1;inference=COORDINATES: similar to AA sequence:RefSeq:WP_009902796.1;locus_tag=J5O10_09180;prod…
J5O10_09185	-0.0653574	-3.34602	-3.41138	eC_number=4.2.3.5;gO_function=GO:0004107 - chorismate synthase activity [Evidence IEA];gO_process=GO:0009073 - aromatic amino acid family biosynthetic process [Evidence IEA];Name=aroC;Note=Derived by automated computational analysis using gene prediction method: Protein Homology.;codon_start=1;inference=COORDINATES: similar to AA sequence:RefSeq:WP_009902798.1;locus_tag=J5O10_09185;product=choris…
J5O10_09190	0.468832	-3.53561	-3.06678	eC_number=4.2.1.51;gO_function=GO:0004664 - prephenate dehydratase activity [Evidence IEA];gO_process=GO:0009094 - L-phenylalanine biosynthetic process [Evidence IEA];Name=pheA;Note=Derived by automated computational analysis using gene prediction method: Protein Homology.;codon_start=1;inference=COORDINATES: similar to AA sequence:RefSeq:WP_003428637.1;locus_tag=J5O10_09190;product=prephenate de…
J5O10_09195	-0.392208	-3.24518	-3.63739	eC_number=1.1.1.25;gO_function=GO:0004764 - shikimate 3-dehydrogenase (NADP+) activity [Evidence IEA];gO_process=GO:0009423 - chorismate biosynthetic process [Evidence IEA];Name=aroE;Note=Derived by automated computational analysis using gene prediction method: Protein Homology.;codon_start=1;inference=COORDINATES: similar to AA sequence:RefSeq:WP_009902802.1;locus_tag=J5O10_09195;product=shikima…
J5O10_09200	0.809703	-4.01231	-3.20261	product=shikimate kinase;protein_id=PRJNA716140:J5O10_09200;transl_table=11;translation=length.177
J5O10_09205	0.0861789	-3.04659	-2.96041	product=prephenate dehydrogenase;protein_id=PRJNA716140:J5O10_09205;transl_table=11;translation=length.279
J5O10_09210	0.243809	-0.118672	0.125136	product=bifunctional diguanylate cyclase/phosphodiesterase;protein_id=PRJNA716140:J5O10_09210;transl_table=11;translation=length.450
J5O10_09215	0.00232657	-0.300841	-0.298514	product=PAS domain-containing protein;protein_id=PRJNA716140:J5O10_09215;transl_table=11;translation=length.1145
J5O10_09220	-0.357542	0.518777	0.161235	product=YdcF family protein;protein_id=PRJNA716140:J5O10_09220;transl_table=11;translation=length.248
J5O10_09225	-0.485109	-5.46761	-5.95272	product=hypothetical protein;protein_id=PRJNA716140:J5O10_09225;transl_table=11;translation=length.1388
J5O10_09230	0.618108	-6.55525	-5.93714	product=cupin domain-containing protein;protein_id=PRJNA716140:J5O10_09230;transl_table=11;translation=length.115
J5O10_09235	-1.33037	-6.19336	-7.52373	product=ABC transporter substrate-binding protein;protein_id=PRJNA716140:J5O10_09235;transl_table=11;translation=length.349
J5O10_09240	-0.775172	1.0148	0.239629	product=class I SAM-dependent methyltransferase;protein_id=PRJNA716140:J5O10_09240;transl_table=11;translation=length.245
J5O10_09245	-1.05388	1.15667	0.102789	product=prolyl-tRNA synthetase associated domain-containing protein;protein_id=PRJNA716140:J5O10_09245;transl_table=11;translation=length.163
J5O10_09250	-2.88472	1.09995	-1.78477	product=PBECR2 nuclease fold domain-containing protein;protein_id=PRJNA716140:J5O10_09250;transl_table=11;translation=length.127
J5O10_09255	-1.14536	0.782133	-0.363228	product=YtxH domain-containing protein;protein_id=PRJNA716140:J5O10_09255;transl_table=11;translation=length.127
J5O10_09260	-0.501497	0.841936	0.340439	product=hypothetical protein;protein_id=PRJNA716140:J5O10_09260;transl_table=11;translation=length.116
J5O10_09265	0.700061	-3.89552	-3.19546	product=hypothetical protein;protein_id=PRJNA716140:J5O10_09265;transl_table=11;translation=length.152
J5O10_09270	-2.46095	-2.05149	-4.51244	product=N-acetylmuramoyl-L-alanine amidase;protein_id=PRJNA716140:J5O10_09270;transl_table=11;translation=length.262
J5O10_09275	-0.90212	0.560569	-0.341551	product=cytidine/deoxycytidylate deaminase family protein;protein_id=PRJNA716140:J5O10_09275;transl_table=11;translation=length.145
J5O10_09280	-4.10239	3.51054	-0.591849	product=hypothetical protein;protein_id=PRJNA716140:J5O10_09280;transl_table=11;translation=length.44
J5O10_09285	-2.98154	3.16101	0.179468
J5O10_09290	-3.10329	2.84194	-0.261356	product=hypothetical protein;protein_id=PRJNA716140:J5O10_09290;transl_table=11;translation=length.49
J5O10_09295	-1.84974	0.99083	-0.858906	product=helix-turn-helix domain-containing protein;protein_id=PRJNA716140:J5O10_09295;transl_table=11;translation=length.169
J5O10_09300	-1.64646	0.409846	-1.23662
J5O10_09305	-1.94789	1.73127	-0.216623	product=signal peptidase II;protein_id=PRJNA716140:J5O10_09305;transl_table=11;translation=length.178
J5O10_09310	-0.309651	-0.674822	-0.984473	product=Crp/Fnr family transcriptional regulator;protein_id=PRJNA716140:J5O10_09310;transl_table=11;translation=length.206
J5O10_09315	-0.510027	-0.881529	-1.39156	product=aminoglycoside 6-adenylyltransferase;protein_id=PRJNA716140:J5O10_09315;transl_table=11;translation=length.260
J5O10_09320	-1.28438	0.535476	-0.748904	product=hypothetical protein;protein_id=PRJNA716140:J5O10_09320;transl_table=11;translation=length.308
J5O10_09325	1.45441	-0.421184	1.03323	product=GNAT family N-acetyltransferase;protein_id=PRJNA716140:J5O10_09325;transl_table=11;translation=length.168
J5O10_09330	-0.821889	0.396465	-0.425425
J5O10_09335	-8.66357	5.48251	-3.18106	product=ParA family protein;protein_id=PRJNA716140:J5O10_09335;transl_table=11;translation=length.261
J5O10_09340	-3.93027	4.81176	0.881487	product=ParB/RepB/Spo0J family partition protein;protein_id=PRJNA716140:J5O10_09340;transl_table=11;translation=length.309
J5O10_09345	-7.57311	9.34075	0	product=DUF6050 family protein;protein_id=PRJNA716140:J5O10_09345;transl_table=11;translation=length.103
J5O10_09350	-4.46106	4.84986	0.388798	product=hypothetical protein;protein_id=PRJNA716140:J5O10_09350;transl_table=11;translation=length.84
J5O10_09355	-7.33365	5.12389	-2.20976	product=single-stranded DNA-binding protein;protein_id=PRJNA716140:J5O10_09355;transl_table=11;translation=length.132
J5O10_09360	-3.83053	2.45839	-1.37214	product=hypothetical protein;protein_id=PRJNA716140:J5O10_09360;transl_table=11;translation=length.130
J5O10_09365	-3.97519	1.6847	-2.29049	product=replication initiator protein A;protein_id=PRJNA716140:J5O10_09365;transl_table=11;translation=length.307
J5O10_09370	-4.41104	2.42393	-1.98712	product=replication initiator protein A;protein_id=PRJNA716140:J5O10_09370;transl_table=11;translation=length.270
J5O10_09375	-3.75925	2.28593	-1.47332	product=ATP-binding protein;protein_id=PRJNA716140:J5O10_09375;transl_table=11;translation=length.265
J5O10_09380	-4.85132	2.8695	-1.98182	product=PcfB family protein;protein_id=PRJNA716140:J5O10_09380;transl_table=11;translation=length.163
J5O10_09385	-5.35935	3.80935	-1.55001	product=type IV secretory system conjugative DNA transfer family protein;protein_id=PRJNA716140:J5O10_09385;transl_table=11;translation=length.633
J5O10_09390	-6.45326	6.63241	0.179154	product=Maff2 family protein;protein_id=PRJNA716140:J5O10_09390;transl_table=11;translation=length.71
J5O10_09395	-7.20147	8.16685	0.965373	product=CD0415/CD1112 family protein;protein_id=PRJNA716140:J5O10_09395;transl_table=11;translation=length.289
J5O10_09400	-5.82726	7.59488	0	product=PrgI family protein;protein_id=PRJNA716140:J5O10_09400;transl_table=11;translation=length.153
J5O10_09405	-8.35682	7.97532	-0.381497	product=ATP-binding protein;protein_id=PRJNA716140:J5O10_09405;transl_table=11;translation=length.817
J5O10_09410	-7.32145	5.90551	-1.41595	product=peptidoglycan DD-metalloendopeptidase family protein;protein_id=PRJNA716140:J5O10_09410;transl_table=11;translation=length.926
J5O10_09415	-4.82017	4.97297	0.152793	product=DUF4315 family protein;protein_id=PRJNA716140:J5O10_09415;transl_table=11;translation=length.125
J5O10_09420	-5.93042	5.96588	0.0354607	product=DUF4366 domain-containing protein;protein_id=PRJNA716140:J5O10_09420;transl_table=11;translation=length.459
J5O10_09425	-5.8873	7.08125	1.19395	product=MT-A70 family methyltransferase;protein_id=PRJNA716140:J5O10_09425;transl_table=11;translation=length.186
J5O10_09430	-7.77136	5.89096	-1.8804	product=DNA topoisomerase 3;protein_id=PRJNA716140:J5O10_09430;transl_table=11;translation=length.690
J5O10_09435	-8.31157	5.4835	-2.82807	product=SpaA isopeptide-forming pilin-related protein;protein_id=PRJNA716140:J5O10_09435;transl_table=11;translation=length.2122
J5O10_09440	-6.82434	8.59197	0	product=hypothetical protein;protein_id=PRJNA716140:J5O10_09440;transl_table=11;translation=length.46
J5O10_09445	-25.9498	8.4698	-17.48	product=DUF5688 family protein;protein_id=PRJNA716140:J5O10_09445;transl_table=11;translation=length.362
J5O10_09450	-7.09646	6.51562	-0.580843	product=HrcA family transcriptional regulator;protein_id=PRJNA716140:J5O10_09450;transl_table=11;translation=length.103
J5O10_09455	0	0	0	product=hypothetical protein;protein_id=PRJNA716140:J5O10_09455;transl_table=11;translation=length.48
J5O10_09460	-24.523	7.5577	-16.9653	product=JAB domain-containing protein;protein_id=PRJNA716140:J5O10_09460;transl_table=11;translation=length.213
J5O10_09465	-3.87803	2.37374	-1.5043	product=DEAD/DEAH box helicase family protein;protein_id=PRJNA716140:J5O10_09465;transl_table=11;translation=length.2559
J5O10_09470	-0.145685	0.581031	0.435346	product=Lsa family ABC-F type ribosomal protection protein;protein_id=PRJNA716140:J5O10_09470;transl_table=11;translation=length.486
J5O10_09475	-7.18195	4.89759	-2.28437	eC_number=3.4.22.71;gO_function=GO:0004197 - cysteine-type endopeptidase activity [Evidence IEA];gO_process=GO:0016485 - protein processing [Evidence IEA],GO:0045184 - establishment of protein localization [Evidence IEA];Name=srtB;Note=Derived by automated computational analysis using gene prediction method: Protein Homology.;codon_start=1;inference=COORDINATES: similar to AA sequence:RefSeq:WP_0…
J5O10_09480	-5.92944	3.28641	-2.64303	product=YodL domain-containing protein;protein_id=PRJNA716140:J5O10_09480;transl_table=11;translation=length.1033
J5O10_09485	-0.664879	0.127088	-0.537791	product=WYL domain-containing protein;protein_id=PRJNA716140:J5O10_09485;transl_table=11;translation=length.275
J5O10_09490	-2.25975	0.79127	-1.46848	product=hypothetical protein;protein_id=PRJNA716140:J5O10_09490;transl_table=11;translation=length.120
J5O10_09495	-1.07669	1.48163	0.404942	product=helix-turn-helix domain-containing protein;protein_id=PRJNA716140:J5O10_09495;transl_table=11;translation=length.306
J5O10_09500	-0.0081518	0.511819	0.503668	product=DUF5348 domain-containing protein;protein_id=PRJNA716140:J5O10_09500;transl_table=11;translation=length.74
J5O10_09505	0.0479946	-0.0229088	0.0250858	product=aminoglycoside 6-adenylyltransferase AadE;protein_id=PRJNA716140:J5O10_09505;transl_table=11;translation=length.288
J5O10_09510	0.0523402	-0.473191	-0.420851	product=alpha/beta hydrolase;protein_id=PRJNA716140:J5O10_09510;transl_table=11;translation=length.209
J5O10_09515	-0.26103	0.220022	-0.0410086	product=helix-turn-helix domain-containing protein;protein_id=PRJNA716140:J5O10_09515;transl_table=11;translation=length.266
J5O10_09520	-8.4249	6.42769	-1.99721	product=cysteine-rich VLP domain-containing protein;protein_id=PRJNA716140:J5O10_09520;transl_table=11;translation=length.137
J5O10_09525	-7.1813	6.85266	-0.328639	product=replication initiator protein A;protein_id=PRJNA716140:J5O10_09525;transl_table=11;translation=length.131
J5O10_09530	-7.03034	8.03349	1.00315	product=plasmid recombination protein;protein_id=PRJNA716140:J5O10_09530;transl_table=11;translation=length.314
J5O10_09535	-7.58308	6.34423	-1.23885	product=hypothetical protein;protein_id=PRJNA716140:J5O10_09535;transl_table=11;translation=length.64
J5O10_09540	0.359288	-0.12248	0.236809	product=recombinase family protein;protein_id=PRJNA716140:J5O10_09540;transl_table=11;translation=length.525
J5O10_09545	-0.295765	0.207745	-0.0880197	product=XRE family transcriptional regulator;protein_id=PRJNA716140:J5O10_09545;transl_table=11;translation=length.149
J5O10_09550	-6.86864	4.88001	-1.98863	product=MobA/MobL family protein;protein_id=PRJNA716140:J5O10_09550;transl_table=11;translation=length.531
J5O10_09555	-8.28198	8.74978	0.467796	product=CHC2 zinc finger domain-containing protein;protein_id=PRJNA716140:J5O10_09555;transl_table=11;translation=length.205
J5O10_09560	-7.36638	3.63209	-3.7343	product=virulence-associated E family protein;protein_id=PRJNA716140:J5O10_09560;transl_table=11;translation=length.449
J5O10_09565	-5.3699	6.14837	0.778475	product=transposon-encoded TnpW family protein;protein_id=PRJNA716140:J5O10_09565;transl_table=11;translation=length.55
J5O10_09570	-25.1218	5.61671	-19.5051
J5O10_09575	-7.34126	9.1089	0
J5O10_09580	-3.66515	3.26814	-0.39701	eC_number=2.7.7.49;gO_function=GO:0003964 - RNA-directed DNA polymerase activity [Evidence IEA];gO_process=GO:0000373 - Group II intron splicing [Evidence IEA];Name=ltrA;Note=Derived by automated computational analysis using gene prediction method: Protein Homology.;codon_start=1;inference=COORDINATES: similar to AA sequence:RefSeq:WP_002595827.1;locus_tag=J5O10_09580;product=group II intron reve…
J5O10_09585	0.496076	0.930255	1.42633	product=tetracycline efflux MFS transporter Tet(40);protein_id=PRJNA716140:J5O10_09585;transl_table=11;translation=length.406
J5O10_09590	-4.997	6.36606	1.36906	product=plasmid mobilization relaxosome protein MobC;protein_id=PRJNA716140:J5O10_09590;transl_table=11;translation=length.132
J5O10_09595	-5.5947	5.841	0.246298	product=relaxase/mobilization nuclease domain-containing protein;protein_id=PRJNA716140:J5O10_09595;transl_table=11;translation=length.541
J5O10_09600	-4.57985	4.72072	0.140865	product=cysteine-rich VLP protein;protein_id=PRJNA716140:J5O10_09600;transl_table=11;translation=length.128
J5O10_09605	-4.16494	6.95291	2.78796
J5O10_09610	-6.59251	6.127	-0.465502
J5O10_09615	-24.5333	25.2363	0	product=transposon-encoded TnpW family protein;protein_id=PRJNA716140:J5O10_09615;transl_table=11;translation=length.71
J5O10_09620	-24.6871	7.19114	-17.4959	product=hypothetical protein;protein_id=PRJNA716140:J5O10_09620;transl_table=11;translation=length.100
J5O10_09625	-0.458694	0.529174	0.0704804	product=methyltransferase domain-containing protein;protein_id=PRJNA716140:J5O10_09625;transl_table=11;translation=length.277
J5O10_09630	-2.22249	2.93004	0.707552	product=DUF3847 domain-containing protein;protein_id=PRJNA716140:J5O10_09630;transl_table=11;translation=length.101
J5O10_09635	-3.01507	3.0835	0.0684214	product=MobA/MobL family protein;protein_id=PRJNA716140:J5O10_09635;transl_table=11;translation=length.504
J5O10_09640	-4.75795	5.65565	0.897702	product=AAA family ATPase;protein_id=PRJNA716140:J5O10_09640;transl_table=11;translation=length.633
J5O10_09645	-5.28238	8.02226	2.73987	product=hypothetical protein;protein_id=PRJNA716140:J5O10_09645;transl_table=11;translation=length.50
J5O10_09650	-4.82456	5.96088	1.13632	product=DUF4315 family protein;protein_id=PRJNA716140:J5O10_09650;transl_table=11;translation=length.88
J5O10_09655	-6.52947	8.30443	1.77496	product=DUF4366 domain-containing protein;protein_id=PRJNA716140:J5O10_09655;transl_table=11;translation=length.249
J5O10_09660	-6.9789	10.4818	3.50293	product=DNA topoisomerase 3;protein_id=PRJNA716140:J5O10_09660;transl_table=11;translation=length.691
J5O10_09665	-24.5821	24.9085	0	product=cysteine-rich VLP domain-containing protein;protein_id=PRJNA716140:J5O10_09665;transl_table=11;translation=length.122
J5O10_09670	-7.22994	4.65736	-2.57258	product=YodL domain-containing protein;protein_id=PRJNA716140:J5O10_09670;transl_table=11;translation=length.1115
J5O10_09675	-5.90946	4.63926	-1.2702	product=transposon-transfer assisting family protein;protein_id=PRJNA716140:J5O10_09675;transl_table=11;translation=length.69
J5O10_09680	-2.42431	2.55418	0.129871	product=relaxase/mobilization nuclease domain-containing protein;protein_id=PRJNA716140:J5O10_09680;transl_table=11;translation=length.444
J5O10_09685	-6.97931	7.57197	0.59266	product=MobC family plasmid mobilization relaxosome protein;protein_id=PRJNA716140:J5O10_09685;transl_table=11;translation=length.109
J5O10_09690	-25.279	24.2667	0	product=helix-turn-helix transcriptional regulator;protein_id=PRJNA716140:J5O10_09690;transl_table=11;translation=length.118
J5O10_09695	-0.15509	1.85047	1.69538	product=cysteine-rich KTR domain-containing protein;protein_id=PRJNA716140:J5O10_09695;transl_table=11;translation=length.61
J5O10_09700	-0.487622	1.66221	1.17458	product=23S rRNA (adenine(2503)-C(2))-methyltransferase RlmN;protein_id=PRJNA716140:J5O10_09700;transl_table=11;translation=length.327
J5O10_09705	-4.29018	3.16685	-1.12333
J5O10_09710	-5.12241	2.80857	-2.31384	product=relaxase/mobilization nuclease domain-containing protein;protein_id=PRJNA716140:J5O10_09710;transl_table=11;translation=length.455
J5O10_09715	-5.22832	5.49441	0.266088	product=MobC family plasmid mobilization relaxosome protein;protein_id=PRJNA716140:J5O10_09715;transl_table=11;translation=length.107
J5O10_09720	-3.19542	1.43224	-1.76318	product=MmcQ/YjbR family DNA-binding protein;protein_id=PRJNA716140:J5O10_09720;transl_table=11;translation=length.119
J5O10_09725	-1.35454	0.00573113	-1.34881	product=hypothetical protein;protein_id=PRJNA716140:J5O10_09725;transl_table=11;translation=length.156
J5O10_09730	-1.88138	0.309197	-1.57218	product=hypothetical protein;protein_id=PRJNA716140:J5O10_09730;transl_table=11;translation=length.269
J5O10_09735	-2.79949	0.958134	-1.84135	product=IS256 family transposase;protein_id=PRJNA716140:J5O10_09735;transl_table=11;translation=length.404
J5O10_09740	1.13599	-2.44678	-1.31078	product=helix-turn-helix domain-containing protein;protein_id=PRJNA716140:J5O10_09740;transl_table=11;translation=length.76
J5O10_09745	-0.492539	-0.256559	-0.749098	product=XRE family transcriptional regulator;protein_id=PRJNA716140:J5O10_09745;transl_table=11;translation=length.246
J5O10_09750	0.290762	2.19266	2.48342	eC_number=2.7.7.7;gO_function=GO:0003684 - damaged DNA binding [Evidence IEA],GO:0003887 - DNA-directed DNA polymerase activity [Evidence IEA];gO_process=GO:0006281 - DNA repair [Evidence IEA];Name=dinB;Note=Derived by automated computational analysis using gene prediction method: Protein Homology.;codon_start=1;inference=COORDINATES: similar to AA sequence:RefSeq:WP_002584944.1;locus_tag=J5O10_0…
J5O10_09755	-0.877156	3.24253	2.36537	product=MarR family transcriptional regulator;protein_id=PRJNA716140:J5O10_09755;transl_table=11;translation=length.70
J5O10_09760	-0.591348	3.97514	3.38379	product=hypothetical protein;protein_id=PRJNA716140:J5O10_09760;transl_table=11;translation=length.79
J5O10_09765	-0.470658	3.0194	2.54874	product=hypothetical protein;protein_id=PRJNA716140:J5O10_09765;transl_table=11;translation=length.190
J5O10_09770	0.634738	1.98081	2.61554	product=hypothetical protein;protein_id=PRJNA716140:J5O10_09770;transl_table=11;translation=length.121
J5O10_09775	0.11727	1.25787	1.37514	product=helix-turn-helix domain-containing protein;protein_id=PRJNA716140:J5O10_09775;transl_table=11;translation=length.104
J5O10_09780	-1.92678	2.8347	0.907924	product=sporulation initiation factor Spo0A;protein_id=PRJNA716140:J5O10_09780;transl_table=11;translation=length.72
J5O10_09785	-0.0937043	1.01409	0.92039	product=hypothetical protein;protein_id=PRJNA716140:J5O10_09785;transl_table=11;translation=length.102
J5O10_09790	-24.7933	6.92673	-17.8666	product=sigma-70 family RNA polymerase sigma factor;protein_id=PRJNA716140:J5O10_09790;transl_table=11;translation=length.157
J5O10_09795	-6.75999	9.4914	2.73141	product=type II toxin-antitoxin system PemK/MazF family toxin;protein_id=PRJNA716140:J5O10_09795;transl_table=11;translation=length.127
J5O10_09800	-7.3657	6.66809	-0.697612	product=hypothetical protein;protein_id=PRJNA716140:J5O10_09800;transl_table=11;translation=length.82
J5O10_09805	-1.50637	2.93317	1.42681	product=recombinase family protein;protein_id=PRJNA716140:J5O10_09805;transl_table=11;translation=length.563
J5O10_09810	-4.07728	4.06166	-0.0156206	product=recombinase family protein;protein_id=PRJNA716140:J5O10_09810;transl_table=11;translation=length.563
J5O10_09815	-2.84219	1.2145	-1.62769	product=recombinase family protein;protein_id=PRJNA716140:J5O10_09815;transl_table=11;translation=length.525
J5O10_09820	-6.71427	2.44833	-4.26594
J5O10_09825	-1.57428	-4.36262	-5.9369	product=ABC transporter permease;protein_id=PRJNA716140:J5O10_09825;transl_table=11;translation=length.266
J5O10_09830	-2.04034	-1.83558	-3.87592	product=recombinase family protein;protein_id=PRJNA716140:J5O10_09830;transl_table=11;translation=length.532
J5O10_09835	-5.40734	1.34728	-4.06006	product=hypothetical protein;protein_id=PRJNA716140:J5O10_09835;transl_table=11;translation=length.58
J5O10_09840	-0.923786	2.37319	1.4494	product=iron-containing alcohol dehydrogenase;protein_id=PRJNA716140:J5O10_09840;transl_table=11;translation=length.376
J5O10_09845	-0.0766852	2.84688	2.77019	product=BMC domain-containing protein;protein_id=PRJNA716140:J5O10_09845;transl_table=11;translation=length.116
J5O10_09850	-0.240113	1.02536	0.785245	product=EutP/PduV family microcompartment system protein;protein_id=PRJNA716140:J5O10_09850;transl_table=11;translation=length.149
J5O10_09855	0.221222	0.206187	0.427408	product=response regulator;protein_id=PRJNA716140:J5O10_09855;transl_table=11;translation=length.191
J5O10_09860	0.184144	0.501187	0.685332	product=histidine kinase N-terminal domain-containing protein;protein_id=PRJNA716140:J5O10_09860;transl_table=11;translation=length.469
J5O10_09865	-0.316848	4.68741	4.37056	product=ethanolamine ammonia-lyase reactivating factor EutA;protein_id=PRJNA716140:J5O10_09865;transl_table=11;translation=length.477
J5O10_09870	0.344129	4.01437	4.35849	product=ethanolamine ammonia-lyase subunit EutB;protein_id=PRJNA716140:J5O10_09870;transl_table=11;translation=length.454
J5O10_09875	0.525107	3.90521	4.43031	eC_number=4.3.1.7;gO_function=GO:0008851 - ethanolamine ammonia-lyase activity [Evidence IEA];gO_process=GO:0006520 - amino acid metabolic process [Evidence IEA];Name=eutC;Note=Derived by automated computational analysis using gene prediction method: Protein Homology.;codon_start=1;inference=COORDINATES: similar to AA sequence:RefSeq:WP_009902836.1;locus_tag=J5O10_09875;product=ethanolamine ammon…
J5O10_09880	0.325525	3.86477	4.1903	product=ethanolamine utilization microcompartment protein EutL;protein_id=PRJNA716140:J5O10_09880;transl_table=11;translation=length.217
J5O10_09885	0.567623	3.64166	4.20928
J5O10_09890	0.348326	3.89314	4.24146	eC_number=1.2.1.10;gO_function=GO:0016620 - oxidoreductase activity%2C acting on the aldehyde or oxo group of donors%2C NAD or NADP as acceptor [Evidence IEA];Name=J5O10_09890;Note=Derived by automated computational analysis using gene prediction method: Protein Homology.;codon_start=1;inference=COORDINATES: similar to AA sequence:RefSeq:WP_009889875.1;product=acetaldehyde dehydrogenase (acetylat…
J5O10_09895	0.498689	4.22394	4.72263	product=ethanolamine utilization microcompartment protein EutM;protein_id=PRJNA716140:J5O10_09895;transl_table=11;translation=length.95
J5O10_09900	0.712783	3.95857	4.67135	product=cobalamin adenosyltransferase;protein_id=PRJNA716140:J5O10_09900;transl_table=11;translation=length.253
J5O10_09905	0.720545	3.68722	4.40776	eC_number=2.3.1.8;Name=eutD;Note=Derived by automated computational analysis using gene prediction method: Protein Homology.;codon_start=1;inference=COORDINATES: similar to AA sequence:RefSeq:WP_003423993.1;locus_tag=J5O10_09905;product=ethanolamine utilization phosphate acetyltransferase EutD;protein_id=PRJNA716140:J5O10_09905;transl_table=11;translation=length.209
J5O10_09910	0.586662	3.77934	4.366	product=TIGR02536 family ethanolamine utilization protein;protein_id=PRJNA716140:J5O10_09910;transl_table=11;translation=length.241
J5O10_09915	0.0251967	4.76247	4.78767	product=EutN/CcmL family microcompartment protein;protein_id=PRJNA716140:J5O10_09915;transl_table=11;translation=length.90
J5O10_09920	0.538277	3.59638	4.13466	product=BMC domain-containing protein;protein_id=PRJNA716140:J5O10_09920;transl_table=11;translation=length.183
J5O10_09925	-0.105934	4.3865	4.28056	product=ethanolamine utilization protein EutH;protein_id=PRJNA716140:J5O10_09925;transl_table=11;translation=length.363
J5O10_09930	-0.122077	4.08103	3.95895	product=cupin domain-containing protein;protein_id=PRJNA716140:J5O10_09930;transl_table=11;translation=length.157
J5O10_09935	-1.77758	1.75711	-0.020469	product=AraC family transcriptional regulator;protein_id=PRJNA716140:J5O10_09935;transl_table=11;translation=length.349
J5O10_09940	-2.50681	2.38976	-0.117053	product=MFS transporter;protein_id=PRJNA716140:J5O10_09940;transl_table=11;translation=length.455
J5O10_09945	-2.27215	1.16869	-1.10346	product=family 78 glycoside hydrolase catalytic domain;protein_id=PRJNA716140:J5O10_09945;transl_table=11;translation=length.533
J5O10_09950	-3.45096	-3.32928	-6.78024	product=ATP-binding cassette domain-containing protein;protein_id=PRJNA716140:J5O10_09950;transl_table=11;translation=length.199
J5O10_09955	-0.367065	-2.01055	-2.37762	product=hypothetical protein;protein_id=PRJNA716140:J5O10_09955;transl_table=11;translation=length.452
J5O10_09960	1.81175	-4.46505	-2.6533	product=OmpA family protein;protein_id=PRJNA716140:J5O10_09960;transl_table=11;translation=length.210
J5O10_09965	0.25057	-3.25778	-3.00721	product=MBL fold metallo-hydrolase;protein_id=PRJNA716140:J5O10_09965;transl_table=11;translation=length.385
J5O10_09970	-0.132974	0.62279	0.489816	eC_number=3.4.21.88;gO_function=GO:0004252 - serine-type endopeptidase activity [Evidence IEA];gO_process=GO:0006282 - regulation of DNA repair [Evidence IEA],GO:0006355 - regulation of DNA-templated transcription [Evidence IEA];Name=lexA;Note=Derived by automated computational analysis using gene prediction method: Protein Homology.;codon_start=1;inference=COORDINATES: similar to AA sequence:Ref…
J5O10_09975	-0.415429	-0.196589	-0.612019	product=tyrosine-type recombinase/integrase;protein_id=PRJNA716140:J5O10_09975;transl_table=11;translation=length.375
J5O10_09980	-1.33581	0.292401	-1.0434	product=hypothetical protein;protein_id=PRJNA716140:J5O10_09980;transl_table=11;translation=length.281
J5O10_09985	0.519985	0.483165	1.00315	product=ACT domain-containing protein;protein_id=PRJNA716140:J5O10_09985;transl_table=11;translation=length.123
J5O10_09990	-0.523943	-0.48612	-1.01006	product=stage V sporulation protein S;protein_id=PRJNA716140:J5O10_09990;transl_table=11;translation=length.86
J5O10_09995	0.636204	-0.366482	0.269722	eC_number=6.4.1.2;gO_component=GO:0009317 - acetyl-CoA carboxylase complex [Evidence IEA];gO_function=GO:0003989 - acetyl-CoA carboxylase activity [Evidence IEA];gO_process=GO:0006633 - fatty acid biosynthetic process [Evidence IEA];Name=J5O10_09995;Note=Derived by automated computational analysis using gene prediction method: Protein Homology.;codon_start=1;inference=COORDINATES: similar to AA s…
J5O10_10000	0.261394	-0.134296	0.127099	eC_number=6.4.1.2;gO_component=GO:0009317 - acetyl-CoA carboxylase complex [Evidence IEA];gO_function=GO:0003989 - acetyl-CoA carboxylase activity [Evidence IEA];gO_process=GO:0006633 - fatty acid biosynthetic process [Evidence IEA];Name=accD;Note=Derived by automated computational analysis using gene prediction method: Protein Homology.;codon_start=1;inference=COORDINATES: similar to AA sequence…
[truncated: 1,742 more rows]

## Sheet: 12h (n=3)
Genes	FD2_FD1_12h	CT_FD2_12h	CT_FD1_12h
J5O10_00010	-0.940779	-0.111527	-0.274269	eC_number=2.7.7.7;gO_component=GO:0009360 - DNA polymerase III complex [Evidence IEA];gO_function=GO:0003887 - DNA-directed DNA polymerase activity [Evidence IEA];gO_process=GO:0006260 - DNA replication [Evidence IEA];Name=dnaN;Note=Derived by automated computational analysis using gene prediction method: Protein Homology.;codon_start=1;inference=COORDINATES: similar to AA sequence:RefSeq:WP_0034…
J5O10_00015	-5.42567	-1.14937	-1.17161	product=S4 domain-containing protein YaaA;protein_id=PRJNA716140:J5O10_00015;transl_table=11;translation=length.68
J5O10_00020	0.019178	-0.679192	0.338304	product=DNA replication/repair protein RecF;protein_id=PRJNA716140:J5O10_00020;transl_table=11;translation=length.371
J5O10_00025	-0.01631		0.631567	eC_number=5.6.2.2;gO_component=GO:0009330 - DNA topoisomerase type II (double strand cut%2C ATP-hydrolyzing) complex [Evidence IEA];gO_function=GO:0003918 - DNA topoisomerase type II (double strand cut%2C ATP-hydrolyzing) activity [Evidence IEA];gO_process=GO:0006265 - DNA topological change [Evidence IEA];Name=gyrB;Note=Derived by automated computational analysis using gene prediction method: Pr…
J5O10_00030	0.559678	-0.758611	0.99365	eC_number=5.6.2.2;gO_function=GO:0003677 - DNA binding [Evidence IEA],GO:0003916 - DNA topoisomerase activity [Evidence IEA],GO:0003918 - DNA topoisomerase type II (double strand cut%2C ATP-hydrolyzing) activity [Evidence IEA],GO:0005524 - ATP binding [Evidence IEA];gO_process=GO:0006259 - DNA metabolic process [Evidence IEA],GO:0006265 - DNA topological change [Evidence IEA];Name=gyrA;Note=Deriv…
J5O10_00035	-1.18078	-0.308901	0.427127	product=YtxH domain-containing protein;protein_id=PRJNA716140:J5O10_00035;transl_table=11;translation=length.98
J5O10_00040	-1.37993	-0.123799	0.162401	product=DUF948 domain-containing protein;protein_id=PRJNA716140:J5O10_00040;transl_table=11;translation=length.86
J5O10_00045	-1.27376	0.0955714	-0.343048	product=STAS domain-containing protein;protein_id=PRJNA716140:J5O10_00045;transl_table=11;translation=length.105
J5O10_00050	-3.26083	0.388975	-0.526882	product=ATP-binding protein;protein_id=PRJNA716140:J5O10_00050;transl_table=11;translation=length.128
J5O10_00055	0.360169	0.423176	0.660548	product=SigB/SigF/SigG family RNA polymerase sigma factor;protein_id=PRJNA716140:J5O10_00055;transl_table=11;translation=length.257
J5O10_00060	12.6007	4.07686	3.06342
J5O10_00065	18.479	-13.059	5.51963
J5O10_00070	5.8072	-0.370553	1.17773
J5O10_00075	0	0.988431	-25.4386
J5O10_00080	0.630438	0.0531263	0.747954
J5O10_00085	14.8109	-31.025	1.56426
J5O10_00090	0	-1.8837	0.64358
J5O10_00095	18.6052	-18.6463	1.99589
J5O10_00100	5.43436	-1.48742	3.72103
J5O10_00105	2.31484	-0.18409	2.46686	product=transcription repressor NadR;protein_id=PRJNA716140:J5O10_00105;transl_table=11;translation=length.169
J5O10_00110	-0.500374	-0.105414	0.937792	product=mechanosensitive ion channel;protein_id=PRJNA716140:J5O10_00110;transl_table=11;translation=length.293
J5O10_00115	-1.5186	1.8161	0.849914	eC_number=6.1.1.11;gO_component=GO:0005737 - cytoplasm [Evidence IEA];gO_function=GO:0004828 - serine-tRNA ligase activity [Evidence IEA];gO_process=GO:0006434 - seryl-tRNA aminoacylation [Evidence IEA];Name=serS;Note=Derived by automated computational analysis using gene prediction method: Protein Homology.;codon_start=1;inference=COORDINATES: similar to AA sequence:RefSeq:WP_000884181.1;locus_t…
J5O10_00120	-0.867818	0.533916	1.06931	product=nucleoside deaminase;protein_id=PRJNA716140:J5O10_00120;transl_table=11;translation=length.151
J5O10_00125	3.55206	0.19369	2.38062	eC_number=2.7.7.7;gO_component=GO:0009360 - DNA polymerase III complex [Evidence IEA];gO_function=GO:0003677 - DNA binding [Evidence IEA],GO:0003887 - DNA-directed DNA polymerase activity [Evidence IEA],GO:0005524 - ATP binding [Evidence IEA];gO_process=GO:0006260 - DNA replication [Evidence IEA];Name=dnaX;Note=Derived by automated computational analysis using gene prediction method: Protein Homo…
J5O10_00130	0.974988	-0.349986	3.4513	product=YbaB/EbfC family nucleoid-associated protein;protein_id=PRJNA716140:J5O10_00140;transl_table=11;translation=length.116
J5O10_00135	0.153598	-0.0048249	-1.83328	product=recombination mediator RecR;protein_id=PRJNA716140:J5O10_00145;transl_table=11;translation=length.199
J5O10_00140	0.00436967	0.310477	-0.463126	product=hypothetical protein;protein_id=PRJNA716140:J5O10_00150;transl_table=11;translation=length.73
J5O10_00145	0.619651	0.419992	-0.599173	product=glycosyl transferase;protein_id=PRJNA716140:J5O10_00155;transl_table=11;translation=length.401
J5O10_00150	-1.5425	-0.0760986	-2.35601
J5O10_00155	0.434004	0.743166	0.996923
J5O10_00160	9.78903	-17.0269	2.32352
J5O10_00165	18.244	-5.77399	3.1458
J5O10_00170	5.38215	-0.167696	2.09283
J5O10_00175	0	1.15693	2.0504
J5O10_00180	0	-0.695502	1.17249
J5O10_00185	0	-0.954605	0
J5O10_00190	0	-3.50442	2.0504
J5O10_00195	0	0	-0.091426
J5O10_00200	0	0	0
J5O10_00205	0	0	0
J5O10_00210	-3.71254	0	2.14248
J5O10_00215	5.98956	-1.35794	6.43358
J5O10_00220	-4.25407	-1.08806	1.17251
J5O10_00225	0.622549	-2.8221	1.06658
J5O10_00230	4.51208	-0.888769	3.42897
J5O10_00235	3.66618	-0.130343	3.45544
J5O10_00240	1.08374	0.96894	4.37117
J5O10_00245	-2.15996	-3.47125	-0.353926
J5O10_00250	1.84196	-1.40116	2.22563
J5O10_00255	5.49132	-0.888047	4.29017
J5O10_00260	2.77191	-0.312963	2.99429
J5O10_00265	0	-0.432794	0
J5O10_00270	0	0	0
J5O10_00275	0	0.96894	0.64358
J5O10_00280	0	-0.954605	0
J5O10_00285	-2.90834	-0.954605	0.229739
J5O10_00290	0	-0.951943	0
J5O10_00295	0	0.96894	0
J5O10_00300	0	-0.954605	0
J5O10_00305	0	0	0
J5O10_00310	0.62256	0	0.745416
J5O10_00315	0	-1.08963	0.706489
J5O10_00320	1.08362	-3.3947	0.35995
J5O10_00325	5.95252	-1.53043	3.45097
J5O10_00330	1.08365	0.0931373	4.37117
J5O10_00335	0	0.794374	0
J5O10_00340	1.96382	0.538224	4.22844
J5O10_00345	0	0.65862	0
J5O10_00350	0	1.6955	2.0504
J5O10_00355	2.77196	0	6.05942
J5O10_00360	3.30344	-0.821929	6.59096
J5O10_00365	2.59631	-0.477828	2.45486
J5O10_00370	3.43551	-0.408527	5.70016
J5O10_00375	0	-0.954605	0
J5O10_00380	5.23332	-2.91526	6.62007
J5O10_00385	2.9059	-1.92258	1.09176
J5O10_00390	-2.18738	-1.16429	-1.32902	product=hypothetical protein;protein_id=PRJNA716140:J5O10_00390;transl_table=11;translation=length.137
J5O10_00395	0.422276		0.920641	eC_number=6.4.1.1;gO_function=GO:0004736 - pyruvate carboxylase activity [Evidence IEA],GO:0005524 - ATP binding [Evidence IEA],GO:0009374 - biotin binding [Evidence IEA],GO:0046872 - metal ion binding [Evidence IEA];gO_process=GO:0006090 - pyruvate metabolic process [Evidence IEA],GO:0006094 - gluconeogenesis [Evidence IEA];Name=J5O10_00395;Note=Derived by automated computational analysis using …
J5O10_00400	-5.51603	2.49395	-5.36356	product=elongation factor G;protein_id=PRJNA716140:J5O10_00400;transl_table=11;translation=length.642
J5O10_00405	-1.27974	0.536564	0.0596572	product=CtsR family transcriptional regulator;protein_id=PRJNA716140:J5O10_00405;transl_table=11;translation=length.154
J5O10_00410	2.22867	0.354046	0.520237	product=UvrB/UvrC motif-containing protein;protein_id=PRJNA716140:J5O10_00410;transl_table=11;translation=length.164
J5O10_00415	1.93985	0.174364	0.213569	eC_number=2.7.14.1;gO_function=GO:0016301 - kinase activity [Evidence IEA];gO_process=GO:0046314 - phosphocreatine biosynthetic process [Evidence IEA];Name=J5O10_00415;Note=Derived by automated computational analysis using gene prediction method: Protein Homology.;codon_start=1;inference=COORDINATES: similar to AA sequence:RefSeq:WP_003421251.1;product=protein arginine kinase;protein_id=PRJNA7161…
J5O10_00420	2.81462	-0.843417	1.2277	product=ATP-dependent Clp protease ATP-binding subunit;protein_id=PRJNA716140:J5O10_00420;transl_table=11;translation=length.815
J5O10_00425	1.39683	-0.0740039	1.19798	product=DNA repair protein RadA;protein_id=PRJNA716140:J5O10_00425;transl_table=11;translation=length.457
J5O10_00430	-0.770238	0.207797	1.15217	eC_number=2.7.7.85;Name=disA;Note=Derived by automated computational analysis using gene prediction method: Protein Homology.;codon_start=1;inference=COORDINATES: similar to AA sequence:RefSeq:WP_004453975.1;locus_tag=J5O10_00430;product=DNA integrity scanning diadenylate cyclase DisA;protein_id=PRJNA716140:J5O10_00430;transl_table=11;translation=length.356
J5O10_00435	0.176581	-0.29453	1.26257	product=PIN/TRAM domain-containing protein;protein_id=PRJNA716140:J5O10_00435;transl_table=11;translation=length.364
J5O10_00440	-0.307819	-2.45897	2.09455	product=hypothetical protein;protein_id=PRJNA716140:J5O10_00440;transl_table=11;translation=length.725
J5O10_00445	-21.8153	1.33612	-18.5253	product=helix-turn-helix domain-containing protein;protein_id=PRJNA716140:J5O10_00445;transl_table=11;translation=length.283
J5O10_00450	-22.7034	0.0202412	-17.5477	product=cellulase family glycosylhydrolase;protein_id=PRJNA716140:J5O10_00450;transl_table=11;translation=length.388
J5O10_00455	-23.3108	0.659422	-19.3343	product=glycoside hydrolase family 43 protein;protein_id=PRJNA716140:J5O10_00455;transl_table=11;translation=length.548
J5O10_00460	-22.3012	0.927804	-20.1058	product=MFS transporter;protein_id=PRJNA716140:J5O10_00460;transl_table=11;translation=length.457
J5O10_00465	0.353732		0.32009	product=ATP-binding protein;protein_id=PRJNA716140:J5O10_00465;transl_table=11;translation=length.254
J5O10_00470	-0.803417	0.959335	0.756061	product=response regulator transcription factor;protein_id=PRJNA716140:J5O10_00470;transl_table=11;translation=length.244
J5O10_00475	-4.54184	1.19261	-2.04495	product=aspartyl protease family protein;protein_id=PRJNA716140:J5O10_00475;transl_table=11;translation=length.483
J5O10_00480	-22.57	-1.57078	-16.7222	product=sugar-binding transcriptional regulator;protein_id=PRJNA716140:J5O10_00480;transl_table=11;translation=length.317
J5O10_00485	-22.6663	-1.51978	-18.285	product=thiamine pyrophosphate-dependent dehydrogenase E1 component subunit alpha;protein_id=PRJNA716140:J5O10_00485;transl_table=11;translation=length.320
J5O10_00490	-21.899	-1.30892	-19.925	product=alpha-ketoacid dehydrogenase subunit beta;protein_id=PRJNA716140:J5O10_00490;transl_table=11;translation=length.328
J5O10_00495	-2.01264	-1.02661	-0.0392345	product=2-oxo acid dehydrogenase subunit E2;protein_id=PRJNA716140:J5O10_00495;transl_table=11;translation=length.348
J5O10_00500	-9.80491	-0.914212	-7.30034	eC_number=1.8.1.4;gO_function=GO:0004148 - dihydrolipoyl dehydrogenase activity [Evidence IEA];gO_process=GO:0006096 - glycolytic process [Evidence IEA],GO:0045454 - cell redox homeostasis [Evidence IEA],GO:0051068 - dihydrolipoamide metabolic process [Evidence IEA];Name=lpdA;Note=Derived by automated computational analysis using gene prediction method: Protein Homology.;codon_start=1;inference=C…
J5O10_00505	-23.7177	0.508098	-18.1341	product=sigma 54-interacting transcriptional regulator;protein_id=PRJNA716140:J5O10_00505;transl_table=11;translation=length.982
J5O10_00510	-21.2833	0.930114	-15.7788	product=PTS sugar transporter subunit IIA;protein_id=PRJNA716140:J5O10_00510;transl_table=11;translation=length.154
J5O10_00515	3.31132	1.02136	0.294664	product=PTS sugar transporter subunit IIB;protein_id=PRJNA716140:J5O10_00515;transl_table=11;translation=length.95
J5O10_00520	-4.82537	0.122165	-1.11615	product=PTS galactitol transporter subunit IIC;protein_id=PRJNA716140:J5O10_00520;transl_table=11;translation=length.454
J5O10_00525	-5.75972	1.69727	0.611999	product=hypothetical protein;protein_id=PRJNA716140:J5O10_00525;transl_table=11;translation=length.157
J5O10_00530	-21.4012	0.0323147	-18.1699	product=class II aldolase/adducin family protein;protein_id=PRJNA716140:J5O10_00530;transl_table=11;translation=length.216
J5O10_00535	-2.59027	0.253533	1.30933	eC_number=6.3.1.20;gO_function=GO:0017118 - lipoyltransferase activity [Evidence IEA];gO_process=GO:0036211 - protein modification process [Evidence IEA];Name=J5O10_00535;Note=Derived by automated computational analysis using gene prediction method: Protein Homology.;codon_start=1;inference=COORDINATES: similar to AA sequence:RefSeq:WP_003421208.1;product=lipoate--protein ligase;protein_id=PRJNA7…
J5O10_00540	-1.31432	-0.671369	-1.24699	eC_number=2.7.7.60;gO_function=GO:0050518 - 2-C-methyl-D-erythritol 4-phosphate cytidylyltransferase activity [Evidence IEA];gO_process=GO:0019288 - isopentenyl diphosphate biosynthetic process%2C methylerythritol 4-phosphate pathway [Evidence IEA];Name=ispD;Note=Derived by automated computational analysis using gene prediction method: Protein Homology.;codon_start=1;inference=COORDINATES: simila…
J5O10_00545	1.83609	-0.376472	0.025614	eC_number=4.6.1.12;gO_function=GO:0008685 - 2-C-methyl-D-erythritol 2%2C4-cyclodiphosphate synthase activity [Evidence IEA];gO_process=GO:0019288 - isopentenyl diphosphate biosynthetic process%2C methylerythritol 4-phosphate pathway [Evidence IEA];Name=ispF;Note=Derived by automated computational analysis using gene prediction method: Protein Homology.;codon_start=1;inference=COORDINATES: similar…
J5O10_00550	-1.88203	0.0960954	-0.306718	eC_number=6.1.1.15;gO_function=GO:0000166 - nucleotide binding [Evidence IEA],GO:0002161 - aminoacyl-tRNA editing activity [Evidence IEA],GO:0004812 - aminoacyl-tRNA ligase activity [Evidence IEA],GO:0004827 - proline-tRNA ligase activity [Evidence IEA],GO:0005524 - ATP binding [Evidence IEA];gO_process=GO:0006418 - tRNA aminoacylation for protein translation [Evidence IEA],GO:0006433 - prolyl-tR…
J5O10_00555	-1.34025	1.01875	-0.137384	eC_number=6.1.1.15;gO_function=GO:0004827 - proline-tRNA ligase activity [Evidence IEA];gO_process=GO:0006433 - prolyl-tRNA aminoacylation [Evidence IEA];Name=proS;Note=Derived by automated computational analysis using gene prediction method: Protein Homology.;codon_start=1;inference=COORDINATES: similar to AA sequence:RefSeq:WP_009895182.1;locus_tag=J5O10_00555;product=proline--tRNA ligase;prote…
J5O10_00560	0.954564	0.0934992	1.45474	eC_number=6.1.1.17;gO_component=GO:0009332 - glutamate-tRNA ligase complex [Evidence IEA];gO_function=GO:0004818 - glutamate-tRNA ligase activity [Evidence IEA];gO_process=GO:0006424 - glutamyl-tRNA aminoacylation [Evidence IEA];Name=gltX;Note=Derived by automated computational analysis using gene prediction method: Protein Homology.;codon_start=1;inference=COORDINATES: similar to AA sequence:Ref…
J5O10_00565	-4.91377		-2.72548	product=hypothetical protein;protein_id=PRJNA716140:J5O10_00565;transl_table=11;translation=length.51
J5O10_00570	-0.0502481	1.07021	-1.11166	eC_number=6.1.1.16;gO_component=GO:0005737 - cytoplasm [Evidence IEA];gO_function=GO:0004817 - cysteine-tRNA ligase activity [Evidence IEA];gO_process=GO:0006423 - cysteinyl-tRNA aminoacylation [Evidence IEA];Name=cysS;Note=Derived by automated computational analysis using gene prediction method: Protein Homology.;codon_start=1;inference=COORDINATES: similar to AA sequence:RefSeq:WP_009895184.1;l…
J5O10_00575	0.615726	1.16684	-0.126721	product=Mini-ribonuclease 3;protein_id=PRJNA716140:J5O10_00575;transl_table=11;translation=length.131
J5O10_00580	1.23104	0.234648	0.889433	eC_number=2.1.1.148;gO_function=GO:0050797 - thymidylate synthase (FAD) activity [Evidence IEA];gO_process=GO:0009265 - 2'-deoxyribonucleotide biosynthetic process [Evidence IEA];Name=thyX;Note=Derived by automated computational analysis using gene prediction method: Protein Homology.;codon_start=1;inference=COORDINATES: similar to AA sequence:RefSeq:WP_010295382.1;locus_tag=J5O10_00580;product=F…
J5O10_00585	1.09325	-0.103798	1.29639	product=23S rRNA (guanosine(2251)-2'-O)-methyltransferase RlmB;protein_id=PRJNA716140:J5O10_00585;transl_table=11;translation=length.245
J5O10_00590	2.04984	-0.0831042	1.55495	product=NYN domain-containing protein;protein_id=PRJNA716140:J5O10_00590;transl_table=11;translation=length.175
J5O10_00595	-2.79771	0.691564	-1.81756	product=RNA polymerase sporulation sigma factor SigH;protein_id=PRJNA716140:J5O10_00595;transl_table=11;translation=length.215
J5O10_00600	-1.57947	0.194868	0.0398206	product=elongation factor Tu;protein_id=PRJNA716140:J5O10_00600;transl_table=11;translation=length.397
J5O10_00605	1.48936	-0.408046	0.317398	product=50S ribosomal protein L33;protein_id=PRJNA716140:J5O10_00605;transl_table=11;translation=length.49
J5O10_00610	-2.64058	-0.380344	-1.36333	product=preprotein translocase subunit SecE;protein_id=PRJNA716140:J5O10_00610;transl_table=11;translation=length.73
J5O10_00615	-0.0466168	-0.492498	0.362666	product=transcription termination/antitermination protein NusG;protein_id=PRJNA716140:J5O10_00615;transl_table=11;translation=length.180
J5O10_00620	0.219486	-0.221528	0.358358	product=50S ribosomal protein L11;protein_id=PRJNA716140:J5O10_00620;transl_table=11;translation=length.141
J5O10_00625	1.43662	0.0157099	1.11566	product=50S ribosomal protein L1;protein_id=PRJNA716140:J5O10_00625;transl_table=11;translation=length.232
J5O10_00630	0.3353	0.103779	0.041653	product=50S ribosomal protein L10;protein_id=PRJNA716140:J5O10_00630;transl_table=11;translation=length.168
J5O10_00635	1.82964	0.848117	1.5468	product=50S ribosomal protein L7/L12;protein_id=PRJNA716140:J5O10_00635;transl_table=11;translation=length.121
J5O10_00640	1.10057	0.0067061	0.0911618	product=SDR family oxidoreductase;protein_id=PRJNA716140:J5O10_00640;transl_table=11;translation=length.262
J5O10_00645	1.07658	-0.724257	0.497246	eC_number=2.7.7.6;gO_function=GO:0003677 - DNA binding [Evidence IEA],GO:0003899 - DNA-directed 5'-3' RNA polymerase activity [Evidence IEA],GO:0032549 - ribonucleoside binding [Evidence IEA];gO_process=GO:0006351 - DNA-templated transcription [Evidence IEA];Name=J5O10_00645;Note=Derived by automated computational analysis using gene prediction method: Protein Homology.;codon_start=1;inference=CO…
J5O10_00650	0.787498	-0.578181	0.369791	eC_number=2.7.7.6;gO_component=GO:0000345 - cytosolic DNA-directed RNA polymerase complex [Evidence IEA];gO_function=GO:0003899 - DNA-directed 5'-3' RNA polymerase activity [Evidence IEA];gO_process=GO:0006351 - DNA-templated transcription [Evidence IEA];Name=rpoC;Note=Derived by automated computational analysis using gene prediction method: Protein Homology.;codon_start=1;inference=COORDINATES: …
J5O10_00655	-0.177538	-0.58358	0.238506	product=30S ribosomal protein S12;protein_id=PRJNA716140:J5O10_00655;transl_table=11;translation=length.140
J5O10_00660	0.28334	-0.914158	0.177991	product=30S ribosomal protein S7;protein_id=PRJNA716140:J5O10_00660;transl_table=11;translation=length.156
J5O10_00665	1.38006	-0.816357	0.583774	product=elongation factor G;protein_id=PRJNA716140:J5O10_00665;transl_table=11;translation=length.688
J5O10_00670	-0.586027	-1.17867	-0.0981332	product=elongation factor Tu;protein_id=PRJNA716140:J5O10_00670;transl_table=11;translation=length.397
J5O10_00675	-0.0330496	-0.3363	-0.560563	product=30S ribosomal protein S10;protein_id=PRJNA716140:J5O10_00675;transl_table=11;translation=length.103
J5O10_00680	1.2096	-0.220015	-0.0564702	product=50S ribosomal protein L3;protein_id=PRJNA716140:J5O10_00680;transl_table=11;translation=length.209
J5O10_00685	0.724424	-0.242269	-0.609874	product=50S ribosomal protein L4;protein_id=PRJNA716140:J5O10_00685;transl_table=11;translation=length.207
J5O10_00690	1.46596	-0.485793	-0.11005	product=50S ribosomal protein L23;protein_id=PRJNA716140:J5O10_00690;transl_table=11;translation=length.96
J5O10_00695	0.978753	-0.434808	-0.279473	product=50S ribosomal protein L2;protein_id=PRJNA716140:J5O10_00695;transl_table=11;translation=length.276
J5O10_00700	1.47449	0.761084	-0.670404	product=30S ribosomal protein S19;protein_id=PRJNA716140:J5O10_00700;transl_table=11;translation=length.93
J5O10_00705	-0.1467	-0.545947	-0.988789	product=50S ribosomal protein L22;protein_id=PRJNA716140:J5O10_00705;transl_table=11;translation=length.111
J5O10_00710	0.324384	-0.526607	-0.691706	product=30S ribosomal protein S3;protein_id=PRJNA716140:J5O10_00710;transl_table=11;translation=length.271
J5O10_00715	-0.234464	-0.268829	-0.381685	product=50S ribosomal protein L16;protein_id=PRJNA716140:J5O10_00715;transl_table=11;translation=length.143
J5O10_00720	1.3991	-0.423771	0.318787	product=50S ribosomal protein L29;protein_id=PRJNA716140:J5O10_00720;transl_table=11;translation=length.67
J5O10_00725	1.28718	-0.552099	-0.240619	product=30S ribosomal protein S17;protein_id=PRJNA716140:J5O10_00725;transl_table=11;translation=length.84
J5O10_00730	0.878172	-0.00105141	0.173816	product=50S ribosomal protein L14;protein_id=PRJNA716140:J5O10_00730;transl_table=11;translation=length.122
J5O10_00735	0.800222	-0.210417	-0.550279	product=50S ribosomal protein L24;protein_id=PRJNA716140:J5O10_00735;transl_table=11;translation=length.101
J5O10_00740	1.00761	-0.0674471	-0.43598	product=50S ribosomal protein L5;protein_id=PRJNA716140:J5O10_00740;transl_table=11;translation=length.180
J5O10_00745	-0.0419293	-0.00101233	-0.881086	product=type Z 30S ribosomal protein S14;protein_id=PRJNA716140:J5O10_00745;transl_table=11;translation=length.61
J5O10_00750	0.68901	0.0814405	-0.41363	product=30S ribosomal protein S8;protein_id=PRJNA716140:J5O10_00750;transl_table=11;translation=length.132
J5O10_00755	0.590515	-0.573924	-0.645818	product=50S ribosomal protein L6;protein_id=PRJNA716140:J5O10_00755;transl_table=11;translation=length.180
J5O10_00760	-0.424742	-0.466322	-1.14707	product=50S ribosomal protein L18;protein_id=PRJNA716140:J5O10_00760;transl_table=11;translation=length.122
J5O10_00765	0.0900241	-0.545347	-0.61098	product=30S ribosomal protein S5;protein_id=PRJNA716140:J5O10_00765;transl_table=11;translation=length.169
J5O10_00770	0.966981	-0.741109	-0.341111	product=50S ribosomal protein L30;protein_id=PRJNA716140:J5O10_00770;transl_table=11;translation=length.61
J5O10_00775	0.537585	-0.639356	-0.0672925	product=50S ribosomal protein L15;protein_id=PRJNA716140:J5O10_00775;transl_table=11;translation=length.147
J5O10_00780	1.75235	-0.776493	0.599023	product=preprotein translocase subunit SecY;protein_id=PRJNA716140:J5O10_00780;transl_table=11;translation=length.422
J5O10_00785	0.835543	-0.857571	0.303883	eC_number=2.7.4.3;gO_function=GO:0005524 - ATP binding [Evidence IEA],GO:0016776 - phosphotransferase activity%2C phosphate group as acceptor [Evidence IEA],GO:0019205 - nucleobase-containing compound kinase activity [Evidence IEA];gO_process=GO:0006139 - nucleobase-containing compound metabolic process [Evidence IEA];Name=J5O10_00785;Note=Derived by automated computational analysis using gene pr…
J5O10_00790	1.25118	-0.767775	0.532824	eC_number=3.4.11.18;gO_process=GO:0036211 - protein modification process [Evidence IEA];Name=map;Note=Derived by automated computational analysis using gene prediction method: Protein Homology.;codon_start=1;inference=COORDINATES: similar to AA sequence:RefSeq:WP_003421130.1;locus_tag=J5O10_00790;product=type I methionyl aminopeptidase;protein_id=PRJNA716140:J5O10_00790;transl_table=11;translatio…
J5O10_00795	0.940237	-0.896977	0.192194	product=KOW domain-containing RNA-binding protein;protein_id=PRJNA716140:J5O10_00795;transl_table=11;translation=length.89
J5O10_00800	-0.0297826	-1.05039	-0.077757	product=translation initiation factor IF-1;protein_id=PRJNA716140:J5O10_00800;transl_table=11;translation=length.72
J5O10_00805	-1.33201	-0.98483	-1.5337	product=50S ribosomal protein L36;protein_id=PRJNA716140:J5O10_00805;transl_table=11;translation=length.37
J5O10_00810	0.561326	-0.814504	-0.28237	product=30S ribosomal protein S13;protein_id=PRJNA716140:J5O10_00810;transl_table=11;translation=length.123
J5O10_00815	0.596554	-0.451087	-0.074701	product=30S ribosomal protein S11;protein_id=PRJNA716140:J5O10_00815;transl_table=11;translation=length.132
J5O10_00820	0.567147	-0.325422	0.374941	product=30S ribosomal protein S4;protein_id=PRJNA716140:J5O10_00820;transl_table=11;translation=length.207
J5O10_00825	0.223887	-0.496152	0.247588	eC_number=2.7.7.6;gO_function=GO:0003677 - DNA binding [Evidence IEA],GO:0003899 - DNA-directed 5'-3' RNA polymerase activity [Evidence IEA],GO:0046983 - protein dimerization activity [Evidence IEA];gO_process=GO:0006351 - DNA-templated transcription [Evidence IEA];Name=J5O10_00825;Note=Derived by automated computational analysis using gene prediction method: Protein Homology.;codon_start=1;infer…
J5O10_00830	1.12116	0.575248	0.442114	product=50S ribosomal protein L17;protein_id=PRJNA716140:J5O10_00830;transl_table=11;translation=length.113
J5O10_00835	-0.303245	-0.393349	0.930109	product=energy-coupling factor transporter ATPase;protein_id=PRJNA716140:J5O10_00835;transl_table=11;translation=length.277
J5O10_00840	-0.646989	-0.402903	1.30371	eC_number=3.6.3.-;gO_process=GO:0055085 - transmembrane transport [Evidence IEA];Name=J5O10_00840;Note=Derived by automated computational analysis using gene prediction method: Protein Homology.;codon_start=1;inference=COORDINATES: similar to AA sequence:RefSeq:WP_003427735.1;product=energy-coupling factor transporter ATPase;protein_id=PRJNA716140:J5O10_00840;transl_table=11;translation=length.288
J5O10_00845	-0.670588	-0.687591	1.22639	product=energy-coupling factor transporter transmembrane protein EcfT;protein_id=PRJNA716140:J5O10_00845;transl_table=11;translation=length.267
J5O10_00850	-0.45866	-0.774453	0.686249	eC_number=5.4.99.12;gO_function=GO:0009982 - pseudouridine synthase activity [Evidence IEA];gO_process=GO:0006400 - tRNA modification [Evidence IEA];Name=truA;Note=Derived by automated computational analysis using gene prediction method: Protein Homology.;codon_start=1;inference=COORDINATES: similar to AA sequence:RefSeq:WP_003514691.1;locus_tag=J5O10_00850;product=tRNA pseudouridine(38-40) synth…
J5O10_00855	-0.0402277	-0.0561978	0.728225	product=50S ribosomal protein L13;protein_id=PRJNA716140:J5O10_00855;transl_table=11;translation=length.143
J5O10_00860	2.04934	0.24089	2.49168	product=30S ribosomal protein S9;protein_id=PRJNA716140:J5O10_00860;transl_table=11;translation=length.130
J5O10_00865	-3.54231	0.379822	-5.12628	eC_number=3.5.1.28;gO_function=GO:0008745 - N-acetylmuramoyl-L-alanine amidase activity [Evidence IEA];gO_process=GO:0030436 - asexual sporulation [Evidence IEA];Name=cwlD;Note=Derived by automated computational analysis using gene prediction method: Protein Homology.;codon_start=1;inference=COORDINATES: similar to AA sequence:RefSeq:WP_011860636.1;locus_tag=J5O10_00865;product=N-acetylmuramoyl-L…
J5O10_00870	17.1018	-13.0425	2.27588
J5O10_00875	0	-2.18837	1.59124
J5O10_00880	14.8348	-9.38813	2.62256
J5O10_00885	10.6306	6.03598	4.55926
J5O10_00890	0.62262	1.07449	1.99572
J5O10_00895	0	0	0
J5O10_00900	0	-1.91372	0
J5O10_00905	1.0837	0	4.37117
J5O10_00910	-6.54564	-3.06831	-0.260986
J5O10_00915	2.56229	-0.227251	4.70308
J5O10_00920	0	-3.70945	1.17249
J5O10_00925	0	0.14385	0
J5O10_00930	0	-0.951943	0
J5O10_00935	0	-0.651845	0
J5O10_00940	0.622563	-0.647465	1.64721
J5O10_00945	15.8176	7.84085	2.69413
J5O10_00950	7.16487	-0.757079	4.80337
J5O10_00955	4.05077	-1.56924	2.94687
J5O10_00960	-2.38786	-1.71989	0.0188047
J5O10_00965	0	-3.10381	0
J5O10_00970	-3.49084	-2.50144	0
J5O10_00975	2.29754	-0.873999	0.672989
J5O10_00980	17.9039	-10.3868	4.50897
J5O10_00985	4.19948	-5.24621	4.52843
J5O10_00990	18.0214	0.604773	2.97806
J5O10_00995	2.57503	-4.69701	0.9768
J5O10_01000	0.19866		2.1558	product=pyridoxal phosphate-dependent aminotransferase;protein_id=PRJNA716140:J5O10_01000;transl_table=11;translation=length.394
J5O10_01005	0.917186	-0.33719	1.30199	eC_number=1.17.4.2;gO_function=GO:0008998 - ribonucleoside-triphosphate reductase activity [Evidence IEA];gO_process=GO:0006260 - DNA replication [Evidence IEA];Name=J5O10_01005;Note=Derived by automated computational analysis using gene prediction method: Protein Homology.;codon_start=1;inference=COORDINATES: similar to AA sequence:RefSeq:WP_016728903.1;product=anaerobic ribonucleoside triphosph…
J5O10_01010	1.62988	0.235935	1.22607	product=anaerobic ribonucleoside-triphosphate reductase activating protein;protein_id=PRJNA716140:J5O10_01010;transl_table=11;translation=length.179
J5O10_01015	11.3875	-16.7697	2.45698
J5O10_01020	0.622614	-0.857342	0.565767
J5O10_01025	16.8808	-14.2183	3.08014
J5O10_01030	4.99227	-2.05953	2.79694
J5O10_01035	0	-3.1539	0
J5O10_01040	1.06889	1.17383	1.44048
J5O10_01045	15.3146	-11.6926	3.56276
J5O10_01050	0	-0.954605	0
J5O10_01055	18.4828	-4.55535	2.55842
J5O10_01060	2.93073	-0.930256	-0.11064
J5O10_01065	1.07833	1.15693	4.36583
J5O10_01070	0	2.74513	-15.3971
J5O10_01075	-6.42482	0.96894	0
J5O10_01080	0	0	0
J5O10_01085	0	-2.50144	0
J5O10_01090	0	-1.83611	0
J5O10_01095	0	0	-1.41551
J5O10_01100	0.622602	-1.21588	1.24278
J5O10_01105	-1.92295	-1.88919	0
J5O10_01110	-2.46019	-0.327794	-0.698732	eC_number=2.7.7.85;gO_function=GO:0004016 - adenylate cyclase activity [Evidence IEA];Name=cdaA;Note=Derived by automated computational analysis using gene prediction method: Protein Homology.;codon_start=1;inference=COORDINATES: similar to AA sequence:RefSeq:WP_003420697.1;locus_tag=J5O10_01110;product=diadenylate cyclase CdaA;protein_id=PRJNA716140:J5O10_01110;transl_table=11;translation=length…
J5O10_01115	-1.65495	-0.116404	-0.283579	product=CdaR family protein;protein_id=PRJNA716140:J5O10_01115;transl_table=11;translation=length.393
J5O10_01120	1.23969	-0.157445	1.13088	eC_number=2.3.1.19;gO_function=GO:0050182 - phosphate butyryltransferase activity [Evidence IEA];gO_process=GO:0006113 - fermentation [Evidence IEA];Name=ptb;Note=Derived by automated computational analysis using gene prediction method: Protein Homology.;codon_start=1;inference=COORDINATES: similar to AA sequence:RefSeq:WP_003425473.1;locus_tag=J5O10_01120;product=phosphate butyryltransferase;pro…
J5O10_01125	1.41894	-0.130512	2.15935	eC_number=2.7.2.7;gO_function=GO:0047761 - butyrate kinase activity [Evidence IEA];gO_process=GO:0006113 - fermentation [Evidence IEA];Name=buk;Note=Derived by automated computational analysis using gene prediction method: Protein Homology.;codon_start=1;inference=COORDINATES: similar to AA sequence:RefSeq:WP_003420702.1;locus_tag=J5O10_01125;product=butyrate kinase;protein_id=PRJNA716140:J5O10_0…
J5O10_01130	1.91918	0.0509763	2.05581	product=ATP-binding protein;protein_id=PRJNA716140:J5O10_01130;transl_table=11;translation=length.225
J5O10_01135	0.367664	-0.0139877	1.39347	product=4Fe-4S binding protein;protein_id=PRJNA716140:J5O10_01135;transl_table=11;translation=length.71
J5O10_01140	1.07332	-0.137509	2.08115	product=3-methyl-2-oxobutanoate dehydrogenase subunit VorB;protein_id=PRJNA716140:J5O10_01140;transl_table=11;translation=length.359
J5O10_01145	0.94666	-0.168211	1.93766	product=thiamine pyrophosphate-dependent enzyme;protein_id=PRJNA716140:J5O10_01145;transl_table=11;translation=length.250
J5O10_01150	1.04086	-0.0756583	2.15064	product=2-oxoacid:acceptor oxidoreductase family protein;protein_id=PRJNA716140:J5O10_01150;transl_table=11;translation=length.185
J5O10_01155	1.2946	-0.0738793	1.02645	eC_number=5.4.2.10;gO_function=GO:0008966 - phosphoglucosamine mutase activity [Evidence IEA];gO_process=GO:0009103 - lipopolysaccharide biosynthetic process [Evidence IEA],GO:0009252 - peptidoglycan biosynthetic process [Evidence IEA];Name=glmM;Note=Derived by automated computational analysis using gene prediction method: Protein Homology.;codon_start=1;inference=COORDINATES: similar to AA seque…
J5O10_01160	1.12869	0.597234	-0.338623	eC_number=2.6.1.16;gO_function=GO:0004360 - glutamine-fructose-6-phosphate transaminase (isomerizing) activity [Evidence IEA];gO_process=GO:0006040 - amino sugar metabolic process [Evidence IEA],GO:0009252 - peptidoglycan biosynthetic process [Evidence IEA];Name=glmS;Note=Derived by automated computational analysis using gene prediction method: Protein Homology.;codon_start=1;inference=COORDINATE…
J5O10_01165	-0.443434	-0.526767	0.431279	product=rhodanese-like domain-containing protein;protein_id=PRJNA716140:J5O10_01165;transl_table=11;translation=length.431
J5O10_01170	-1.84935	-0.635149	0.870912	product=YwmB family TATA-box binding protein;protein_id=PRJNA716140:J5O10_01170;transl_table=11;translation=length.245
J5O10_01175	0.406798	-0.644831	-1.14002	eC_number=2.5.1.7;gO_function=GO:0008760 - UDP-N-acetylglucosamine 1-carboxyvinyltransferase activity [Evidence IEA];gO_process=GO:0009252 - peptidoglycan biosynthetic process [Evidence IEA];Name=murA;Note=Derived by automated computational analysis using gene prediction method: Protein Homology.;codon_start=1;inference=COORDINATES: similar to AA sequence:RefSeq:WP_003420721.1;locus_tag=J5O10_011…
J5O10_01180	1.00235	-0.177946	-0.979717	product=stage II sporulation protein D;protein_id=PRJNA716140:J5O10_01180;transl_table=11;translation=length.354
J5O10_01185	-4.09861	1.36578	-6.34734	product=M23 family metallopeptidase;protein_id=PRJNA716140:J5O10_01185;transl_table=11;translation=length.222
J5O10_01190	-5.99986		-9.58918	product=sporulation transcriptional regulator SpoIIID;protein_id=PRJNA716140:J5O10_01190;transl_table=11;translation=length.86
J5O10_01195	-2.13457	0.284354	0.385215	product=rod shape-determining protein;protein_id=PRJNA716140:J5O10_01195;transl_table=11;translation=length.339
J5O10_01200	-0.349794	0.833922	0.521229	eC_number=4.2.1.59;Name=fabZ;Note=Derived by automated computational analysis using gene prediction method: Protein Homology.;codon_start=1;inference=COORDINATES: similar to AA sequence:RefSeq:WP_003425446.1;locus_tag=J5O10_01200;product=3-hydroxyacyl-ACP dehydratase FabZ;protein_id=PRJNA716140:J5O10_01200;transl_table=11;translation=length.142
J5O10_01205	-2.92951	0.0931271	-6.36637	product=spore protease YyaC;protein_id=PRJNA716140:J5O10_01205;transl_table=11;translation=length.169
J5O10_01210	-0.829215	0.803968	0.954121	eC_number=2.5.1.6;gO_function=GO:0004478 - methionine adenosyltransferase activity [Evidence IEA];gO_process=GO:0006556 - S-adenosylmethionine biosynthetic process [Evidence IEA];Name=metK;Note=Derived by automated computational analysis using gene prediction method: Protein Homology.;codon_start=1;inference=COORDINATES: similar to AA sequence:RefSeq:WP_003432462.1;locus_tag=J5O10_01210;product=m…
J5O10_01215	-2.65981	0.635217	-5.11958	product=hypothetical protein;protein_id=PRJNA716140:J5O10_01215;transl_table=11;translation=length.365
J5O10_01220	-2.22067	0.085619	-0.985155	product=ATP-dependent RecD-like DNA helicase;protein_id=PRJNA716140:J5O10_01220;transl_table=11;translation=length.739
J5O10_01225	-0.570124	0.0196739	1.11858	product=ComF family protein;protein_id=PRJNA716140:J5O10_01225;transl_table=11;translation=length.260
J5O10_01230	-4.12765	0.206975	-2.48771	product=PTS sugar transporter subunit IIA;protein_id=PRJNA716140:J5O10_01230;transl_table=11;translation=length.637
J5O10_01235	-22.2118	1.52797	-14.4982	product=PTS lactose/cellobiose transporter subunit IIA;protein_id=PRJNA716140:J5O10_01235;transl_table=11;translation=length.102
J5O10_01240	-6.26105	-0.637501	1.55128	product=PTS sugar transporter subunit IIB;protein_id=PRJNA716140:J5O10_01240;transl_table=11;translation=length.108
J5O10_01245	-22.9605	-0.505328	-20.6493	eC_number=2.7.1.205;gO_function=GO:0008982 - protein-N(PI)-phosphohistidine-sugar phosphotransferase activity [Evidence IEA],GO:0019191 - cellobiose transmembrane transporter activity [Evidence IEA];gO_process=GO:0009401 - phosphoenolpyruvate-dependent sugar phosphotransferase system [Evidence IEA];Name=celB;Note=Derived by automated computational analysis using gene prediction method: Protein Ho…
J5O10_01250	-0.49926	-0.185613	2.63881	product=glycine/betaine/sarcosine/D-proline family reductase selenoprotein B;protein_id=PRJNA716140:J5O10_01250;transl_table=11;translation=length.172
J5O10_01255	-23.0014	-2.0239	-17.8102	product=N(4)-(beta-N-acetylglucosaminyl)-L-asparaginase;protein_id=PRJNA716140:J5O10_01255;transl_table=11;translation=length.319
[truncated: 3,491 more rows]

## Sheet: 24h (n=3)
Genes	FD2_FD1_24h	CT_FD2_24h	CT_FD1_24h
[truncated: 3,740 more rows]

## Sheet: 12h_24h (n=3)
Genes	FD2_12h_24h	FD1_12H_24H	CT_12h_24h
[truncated: 3,740 more rows]
