# Supplementary material for: Influence of microbiota on the growth and gene expression of Clostridioides difficile in an in vitro coculture model
Source: Microbiologyopen. 2024 Oct 15;13(5):e70001. doi: 10.1002/mbo3.70001 (PMC11633334; doi:10.1002/mbo3.70001)
Supplement: Supplementary file 3 — Supporting information. [file MBO3-13-e70001-s005.xlsx]

## Sheet: 12h (n=6)
	FD2_CT_12h_6	FD1_FD2_12h_6	FD1_CT_12h_6
J5O10_00065			4.51471
J5O10_00135	-1.64763		-1.42494		eC_number=2.7.7.7;gO_component=GO:0009360 - DNA polymerase III complex [Evidence IEA];gO_function=GO:0003677 - DNA binding [Evidence IEA],GO:0003887 - DNA-directed DNA polymerase activity [Evidence IEA],GO:0005524 - ATP binding [Evidence IEA];gO_process=GO:0006260 - DNA replication [Evidence IEA];Name=dnaX;Note=Derived by automated computational analysis using gene prediction method: .545
J5O10_00220	3.85546
J5O10_00230			2.59678
J5O10_00400			-2.96943		product=elongation factor G;.642
J5O10_00420		2.02668			product=ATP-dependent Clp protease ATP-binding subunit;.815
J5O10_00440	1.27555		1.19118		product=hypothetical .725
J5O10_00475		-3.686			product=aspartyl protease family .483
J5O10_00570	-1.20654		-1.43736		eC_number=6.1.1.16;gO_component=GO:0005737 - cytoplasm [Evidence IEA];gO_function=GO:0004817 - cysteine-tRNA ligase activity [Evidence IEA];gO_process=GO:0006423 - cysteinyl-tRNA aminoacylation [Evidence IEA];Name=cysS;Note=Derived by automated computational analysis using gene prediction method: .465
J5O10_00720	-1.18575				product=50S ribosomal .67
J5O10_00725	-1.35539				product=30S ribosomal .84
J5O10_00740	-1.09786				product=50S ribosomal .180
J5O10_00750	-1.16396				product=30S ribosomal .132
J5O10_00885			3.4602
J5O10_00950			3.86096
J5O10_00955			2.31407
J5O10_01190	-4.26056		-5.94189		product=sporulation transcriptional regulator SpoIIID;.86
J5O10_01205	-3.87891		-5.43111	YyaC	product=spore protease YyaC;.169
J5O10_01215	-2.89582		-4.1977		product=hypothetical .365
J5O10_01270		-1.57948	-2.03062		product=ribosome-associated translation inhibitor RaiA;.183
J5O10_01350		-4.18147			product=VOC family .155
J5O10_01360		-4.05192
J5O10_01370	1.17916				product=MATE family efflux transporter;.458
J5O10_01400	-1.36958	1.03958			eC_number=1.2.7.4;gO_function=GO:0018492 - carbon-monoxide dehydrogenase (acceptor) activity [Evidence IEA];Name=cooS;Note=Derived by automated computational analysis using gene prediction method: .633
J5O10_01405	-1.57948	1.26787			product=4Fe-4S dicluster domain-containing .157
J5O10_01410	-1.71193	1.4836			product=FAD-dependent oxidoreductase;.408
J5O10_01515	-2.60644		-2.61813	larC
J5O10_01610	3.95298	-4.48342			product=class II D-tagatose-bisphosphate aldolase%2C non-catalytic subunit;.421
J5O10_01620	-4.40893		-6.31694		product=spore coat .97
J5O10_01625	-5.05132		-5.139		product=hypothetical .71
J5O10_01630		-4.56226			product=nitroreductase family .170
J5O10_01805	1.04124				product=molecular chaperone HtpG;.645
J5O10_01835			4.21551		product=pyridoxamine 5'-phosphate oxidase family .131
J5O10_01855			-5.84007		product=PTS sugar transporter subunit IIA;.134
J5O10_01860			-6.3461		product=PTS sugar transporter subunit IIB;.165
J5O10_01870			-5.54058		product=PTS sugar transporter subunit IIB;.162
J5O10_01875			-5.73347		product=PTS sugar transporter subunit IIC;.251
J5O10_01880			-5.51861		product=PTS system mannose/fructose/sorbose family transporter subunit IID;.287
J5O10_01890			-4.72088		product=M20 family metallopeptidase;.435
J5O10_01920			-2.18981		product=hypothetical .87
J5O10_01985			-2.74074		product=HAD-IB family hydrolase;.242
J5O10_01995	-7.39891		-5.72471		product=hypothetical .296
J5O10_02215	2.70212		2.52091		product=isocaprenoyl-CoA:2-hydroxyisocaproate CoA-transferase HadA;.399
J5O10_02220	2.69155		2.94102		product=2-hydroxyisocaproyl-CoA dehydratase activator HadI;.266
J5O10_02225	2.66166		3.10839		product=(R)-2-hydroxyisocaproyl-CoA dehydratase subunit HadB;.408
J5O10_02230	2.81231		3.18608		eC_number=4.2.1.157;Name=hadC;Note=Derived by automated computational analysis using gene prediction method: .375
J5O10_02235	3.02326		3.30173		product=putative isocaproyl-CoA dehydrogenase AcdB;.377
J5O10_02240	3.23719		3.6077	etf	product=electron transfer flavo.261
J5O10_02245	2.70513		3.01158		product=electron transfer flavo.345
J5O10_02310		-5.64407
J5O10_02395		-6.06218			eC_number=1.4.1.-;Name=ord;Note=Derived by automated computational analysis using gene prediction method: .355 ;product=2%2C4-diaminopentanoate dehydrogenase
J5O10_02435		-3.47029			product=GyrI-like domain-containing .154
J5O10_02500	2.26711			padR	product=PadR family transcriptional regulator;.240
J5O10_02820	1.27623	-1.22961			product=hypothetical .392
J5O10_02855	1.34039		1.60216		product=AbgT family transporter;.513
J5O10_02860	3.50145		5.05112		product=amidohydrolase;.436
J5O10_02865	3.92739		4.14549		product=hypothetical .156
J5O10_02870	4.45022		5.43294		product=DUF3100 domain-containing .283
J5O10_02970			-3.32684		product=hypothetical .218
J5O10_02975	-6.42657		-7.57895	Slec	product=spore cortex-lytic germination .423
J5O10_03005	-1.37932		-1.3652		product=nucleoside kinase;.555
J5O10_03015	1.70585				product=helix-turn-helix domain-containing .187
J5O10_03040	-2.84652		-4.23655		product=AAA family ATPase;.745
J5O10_03050	1.27234		1.2829		eC_number=2.1.1.207;gO_function=GO:0008175 - tRNA methyltransferase activity [Evidence IEA];gO_process=GO:0006400 - tRNA modification [Evidence IEA];Name=trmL;Note=Derived by automated computational analysis using gene prediction method: .156
J5O10_03065	2.16847		2.34012		product=hypothetical .112
J5O10_03075	1.7455		1.14196		product=BMP family ABC transporter substrate-binding .231
J5O10_03115			-2.49985		product=hydrolase;.189
J5O10_03255	2.05078		1.60201		product=ClC family H(+)/Cl(-) exchange transporter;.524
J5O10_03345			-3.79212		product=Crp/Fnr family transcriptional regulator;.225
J5O10_03470	-3.36534		-3.4881		product=glycosylating toxin TcdB;.2366
J5O10_03485	-3.80973		-3.21652		product=glycosylating toxin TcdA;.2710
J5O10_03555			-4.6491		product=GNAT family N-acetyltransferase;.166
J5O10_03570	-4.30568		-4.00118		product=AAA family ATPase;.467
J5O10_03600		-2.19112			product=CapA family .343
J5O10_03625	-3.74173				product=SDR family NAD(P)-dependent oxidoreductase;.259
J5O10_03650	1.35596		1.34816		product=Trk family potassium uptake .458
J5O10_03655	1.15315		1.2565		product=TrkA family potassium uptake .223
J5O10_03770	-3.11502		-1.86812	CooS	eC_number=1.2.7.4;gO_function=GO:0018492 - carbon-monoxide dehydrogenase (acceptor) activity [Evidence IEA];Name=cooS;Note=Derived by automated computational analysis using gene prediction method: .639
J5O10_03775	-3.24554				product=carbon monoxide dehydrogenase accessory .259
J5O10_03780	-2.71972		-1.55901		eC_number=6.3.4.3;gO_function=GO:0004329 - formate-tetrahydrofolate ligase activity [Evidence IEA],GO:0005524 - ATP binding [Evidence IEA];Name=J5O10_03780;Note=Derived by automated computational analysis using gene prediction method: .558
J5O10_03785	-3.02296				product=cyclodeaminase/cyclohydrolase family .210
J5O10_03790	-2.56412				product=bifunctional 5%2C10-methylene-tetrahydrofolate dehydrogenase/5%2C10-methylene-tetrahydrofolate cyclohydrolase;.290
J5O10_03795	-2.70654				product=methylenetetrahydrofolate reductase C-terminal domain-containing .224
J5O10_03805	-2.42917				eC_number=1.8.1.4;gO_function=GO:0004148 - dihydrolipoyl dehydrogenase activity [Evidence IEA];gO_process=GO:0006096 - glycolytic process [Evidence IEA],GO:0045454 - cell redox homeostasis [Evidence IEA],GO:0051068 - dihydrolipoamide metabolic process [Evidence IEA];Name=lpdA;Note=Derived by automated computational analysis using gene prediction method: .461
J5O10_03810	-2.47284				product=carbon monoxide dehydrogenase accessory .256
J5O10_03815	-2.11065				product=acetyl-CoA decarbonylase/synthase complex subunit delta;.314
J5O10_03820	-2.65495				product=acetyl-CoA decarbonylase/synthase complex subunit gamma;.455
J5O10_03825	-2.69848				product=carbon monoxide dehydrogenase/acetyl-CoA synthase methytransferase subunit;.268
J5O10_03830	-2.60481				eC_number=2.3.1.169;Name=acsB;Note=Derived by automated computational analysis using gene prediction method: .708
J5O10_03835	-2.31703		-1.57461	gcvH	product=glycine cleavage system .125
J5O10_03875			2.05531		eC_number=3.1.3.15;gO_function=GO:0004401 - histidinol-phosphatase activity [Evidence IEA];gO_process=GO:0000105 - histidine biosynthetic process [Evidence IEA];Name=hisJ;Note=Derived by automated computational analysis using gene prediction method: .259
J5O10_03895		-6.33162	-5.08297		eC_number=2.7.1.30;gO_function=GO:0004370 - glycerol kinase activity [Evidence IEA];gO_process=GO:0006071 - glycerol metabolic process [Evidence IEA];Name=glpK;Note=Derived by automated computational analysis using gene prediction method: .508
J5O10_03910	3.97828
J5O10_03915	2.88805				product=flagellar motor .262
J5O10_03950	1.16822				product=amino acid ABC transporter permease;.225
J5O10_03975			-1.67071		product=nitroreductase;.213
J5O10_03985			2.71696		eC_number=2.3.1.54;gO_component=GO:0005737 - cytoplasm [Evidence IEA];gO_function=GO:0008861 - formate C-acetyltransferase activity [Evidence IEA];gO_process=GO:0006113 - fermentation [Evidence IEA],GO:0015942 - formate metabolic process [Evidence IEA];Name=pflB;Note=Derived by automated computational analysis using gene prediction method: .743
J5O10_03990			-3.91422		product=calcium/sodium antiporter;.331
J5O10_03995	-1.27661		-1.14765		product=DEAD/DEAH box helicase;.537
J5O10_04000			-3.86371		product=BglG family transcription antiterminator;.661
J5O10_04015		-3.699	-3.97259
J5O10_04020			-4.33348		product=PTS glucitol/sorbitol transporter subunit IIA;.121
J5O10_04055			-4.68407		product=stage V sporulation protein AD;protein_id=PRJNA716140:J5O10_04055;transl_table=11;translation=length.337
J5O10_04060			-4.90875		product=stage V sporulation protein AE;protein_id=PRJNA716140:J5O10_04060;transl_table=11;translation=length.120
J5O10_04100			-4.8094		product=peptidase S55;.335
J5O10_04105	-3.24349		-3.67402		product=N-acetylmuramoyl-L-alanine amidase;.294
J5O10_04125			-1.86032		product=GTPase HflX;.427
J5O10_04130	-1.87042		-2.77947		product=HEAT repeat domain-containing .225
J5O10_04135	-2.32795		-1.82741		product=NUDIX hydrolase;.147
J5O10_04175	3.83846	-5.08751			product=CoA transferase;.410
J5O10_04365			-1.51911		product=helix-turn-helix domain-containing .103
J5O10_04400	3.3743				product=GIY-YIG nuclease family .117
J5O10_04450			3.59069		product=HsmA family .132
J5O10_04455			4.49589		product=MarR family winged helix-turn-helix transcriptional regulator;.144
J5O10_04490			-4.20533		product=hypothetical .209
J5O10_04495			-5.01983		product=PTS sugar transporter subunit IIB;.108
J5O10_04500			-4.20484		product=PTS transporter subunit EIIC;.429
J5O10_04505			-3.57722		product=PTS lactose/cellobiose transporter subunit IIA;.109
J5O10_04510			-2.87506		product=6-phospho-alpha-glucosidase;.442
J5O10_04520			-1.63192		product=alpha/beta hydrolase;.290
J5O10_04555	-5.38371	-3.47966	-8.86337		product=ABC transporter substrate-binding .340
J5O10_04560	-5.18368		-8.04479		product=ATP-binding cassette domain-containing .251
J5O10_04565	-3.84244	-3.59632	-7.43876		product=ABC transporter permease;.300
J5O10_04570			-3.94336		product=ABC transporter substrate-binding .345
J5O10_04575	-3.61855		-4.31408		product=ATP-binding cassette domain-containing .251
J5O10_04580			-3.42774		product=ABC transporter permease;.300
J5O10_04590			-1.28388		product=NfeD family .148
J5O10_04595			-1.9497		product=SPFH/Band 7/PHB domain .347
J5O10_04600	-2.15604		-1.81319		eC_number=2.7.7.27;gO_function=GO:0008878 - glucose-1-phosphate adenylyltransferase activity [Evidence IEA];gO_process=GO:0005978 - glycogen biosynthetic process [Evidence IEA];Name=J5O10_04600;Note=Derived by automated computational analysis using gene prediction method: .386
J5O10_04610	-2.692				eC_number=2.4.1.21;gO_function=GO:0004373 - glycogen (starch) synthase activity [Evidence IEA];Name=glgA;Note=Derived by automated computational analysis using gene prediction method: .480
J5O10_04615	-2.44646		-2.24347		product=glycogen/starch/alpha-glucan phosphorylase;.790
J5O10_04655	2.60906		2.66524		product=4Fe-4S dicluster domain-containing .496
J5O10_04670	-8.20425		-8.07443		product=hypothetical .63
J5O10_04695			1.0847		product=ABC transporter permease subunit;.515
J5O10_04700	-4.74054		-6.04734		product=cation diffusion facilitator family transporter;.288
J5O10_04795	1.05761				product=YgiQ family radical SAM .644
J5O10_04800	0.909372				product=ABC transporter substrate-binding .331
J5O10_04805	3.94572				product=ABC transporter permease subunit;.261
J5O10_04885			-4.3768		product=hypothetical .90
J5O10_04890			-3.04535		product=response regulator transcription factor;.234
J5O10_04955	2.08388	-1.91142			product=ABC transporter permease;.278
J5O10_04960	2.30073	-1.27761	1.02312		product=ABC transporter permease;.224
J5O10_04965	2.19596	-1.65647			product=spermidine/putrescine ABC transporter substrate-binding .350
J5O10_05020			4.61677
J5O10_05085	1.49739				product=cell wall-binding .350
J5O10_05135	-2.13883				product=enoyl-CoA hydratase-related .265
J5O10_05175	-5.19567		-8.55626		product=hypothetical .59
J5O10_05180			-7.80658		product=hypothetical .66
J5O10_05190	-7.66274		-7.55657		product=hypothetical .132
J5O10_05195			-4.23189		product=hypothetical .303
J5O10_05205	-8.40507		-9.73738	cdeC	product=exosporium morphogenetic .410
J5O10_05255			3.13931		product=PTS sugar transporter subunit IIC;.252
J5O10_05260			3.50502		product=PTS system mannose/fructose/sorbose family transporter subunit IID;.280
J5O10_05300			-2.76279		product=M20 family metallopeptidase;.387
J5O10_05390		-4.89928			product=MBOAT family .469
J5O10_05425	-4.26384		-4.34948		product=hypothetical .199
J5O10_05440	-2.12194		-1.98963		product=hypothetical .314
J5O10_05445	1.70307		1.21757		product=electron transport complex subunit RsxC;.445
J5O10_05450	2.13518		1.72246		product=RnfABCDGE type electron transport complex subunit D;.325
J5O10_05455	2.12232		1.79877		product=RnfABCDGE type electron transport complex subunit G;.189
J5O10_05460	2.0714		1.61006		product=electron transport complex subunit E;.197
J5O10_05465	2.22373		2.12722		product=electron transport complex subunit RsxA;.191
J5O10_05470	2.06052		1.57578		product=RnfABCDGE type electron transport complex subunit B;.323
J5O10_05475	0.844864		1.12418		product=Maf family .194
J5O10_05500			1.08482		product=penicillin-binding transpeptidase domain-containing .992
J5O10_05510			-1.68441		product=septum site-determining .265
J5O10_05515			-1.19977	minE	product=cell division topological specificity factor MinE;.94
J5O10_05530	4.9134				product=PadR family transcriptional regulator;.109
J5O10_05565	1.45935				product=50S ribosomal .103
J5O10_05595	-3.45865				product=tyrosine-type recombinase/integrase;.188
J5O10_05705	4.40693	-5.36448			product=gamma-glutamyl-gamma-aminobutyrate hydrolase family .241
J5O10_05725	-4.41547			spoIIIAA	product=stage III sporulation .322
J5O10_05735	-5.00211			spoIIIAC	product=stage III sporulation .65
J5O10_05755	-4.76793			spoIIIAG	product=stage III sporulation .184
J5O10_05760	-4.82203		-4.06652	spoIIIAH	product=SpoIIIAH-like family .228
J5O10_05835			-1.95882	spo0A	product=sporulation transcription factor Spo0A;.274
J5O10_05910	-2.98905		-2.74481		product=penicillin-binding .554
J5O10_05915	-7.99756		-7.1331		product=sigma-70 family RNA polymerase sigma factor;.94
J5O10_05920			-2.22565		product=recombinase family .504
J5O10_05985	-6.95926		-7.26194		product=sigma-70 family RNA polymerase sigma factor;.138
J5O10_06045			-0.92694		product=signal recognition particle .450
J5O10_06090			1.45699		eC_number=1.17.4.1;gO_function=GO:0004748 - ribonucleoside-diphosphate reductase activity%2C thioredoxin disulfide as acceptor [Evidence IEA];Name=J5O10_06090;Note=Derived by automated computational analysis using gene prediction method: .729
J5O10_06155	-1.29309		-1.44394		eC_number=5.6.2.1;gO_component=GO:0005737 - cytoplasm [Evidence IEA];gO_function=GO:0003677 - DNA binding [Evidence IEA],GO:0003917 - DNA topoisomerase type I (single strand cut%2C ATP-independent) activity [Evidence IEA];gO_process=GO:0006260 - DNA replication [Evidence IEA],GO:0006265 - DNA topological change [Evidence IEA];Name=topA;Note=Derived by automated computational analysis using gene p…
J5O10_06235	-5.0387		-3.7501		product=spore protein.66
J5O10_06240	-5.06435		-5.24625		product=D-alanyl-D-alanine carboxypeptidase;.387
J5O10_06255	2.09619		1.6505		product=site-2 protease family .198
J5O10_06325	-1.50766				product=transcription termination factor NusA;.384
J5O10_06340	-1.40067				product=translation initiation factor IF-2;.646
J5O10_06355	-1.4696		-1.35539		eC_number=5.4.99.25;gO_function=GO:0004730 - pseudouridylate synthase activity [Evidence IEA];gO_process=GO:0006400 - tRNA modification [Evidence IEA];Name=truB;Note=Derived by automated computational analysis using gene prediction method: .301
J5O10_06385	-1.56669				product=insulinase family .415
J5O10_06390	-1.7328				product=YlmC/YmxH family sporulation .81
J5O10_06395	-1.43049		-1.19058		eC_number=2.7.2.4;gO_function=GO:0004072 - aspartate kinase activity [Evidence IEA];gO_process=GO:0009089 - lysine biosynthetic process via diaminopimelate [Evidence IEA];Name=dapG;Note=Derived by automated computational analysis using gene prediction method: .407
J5O10_06400	-1.82996		-1.26503		product=ATP-dependent Clp protease proteolytic subunit;.244
J5O10_06450			-1.33151		product=UvrD-helicase domain-containing .593
J5O10_06490	-1.4951				product=exodeoxyribonuclease III;.250
J5O10_06500	-0.867745		-0.688442		product=glutamine synthetase;.632
J5O10_06530	4.27092				product=lantibiotic protection ABC transporter ATP-binding .235
J5O10_06545	1.2054				product=sensor histidine kinase;.463
J5O10_06590			-2.59093		product=hypothetical .146
J5O10_06595	-1.73129				product=hypothetical .147
J5O10_06600	-1.84695				product=phage tail sheath subtilisin-like domain-containing .354
J5O10_06610	-2.54244				product=phage portal .148
J5O10_06615	-2.56274				product=hypothetical .817
J5O10_06625	-2.35934				product=NlpC/P60 family .509
J5O10_06630	-2.22735				product=DUF2577 domain-containing .108
J5O10_06635	-2.79094				product=DUF2634 domain-containing .142
J5O10_06640	-2.59009				product=baseplate J/gp47 family .350
J5O10_06655	-2.73125				product=chromosome condensation regulator;.1725
J5O10_06670	1.46133				product=hypothetical .151
J5O10_06715	3.3527				product=LamB/YcsF family .263
J5O10_06720	1.63275		1.45406		product=divalent metal cation transporter;.406
J5O10_06800			-1.73443		product=cysteine hydrolase;.211
J5O10_06810	-2.58618		-2.52486		product=amino acid adenylation domain-containing .729
J5O10_06825	-1.00629		-0.903693
J5O10_06950			-5.62223		product=delta-lactam-biosynthetic de-N-acetylase;.274
J5O10_06965	-5.76451		-7.16515		eC_number=1.11.1.24;gO_function=GO:0008379 - thioredoxin peroxidase activity [Evidence IEA],GO:0051920 - peroxiredoxin activity [Evidence IEA];gO_process=GO:0098869 - cellular oxidant detoxification [Evidence IEA];Name=J5O10_06965;Note=Derived by automated computational analysis using gene prediction method: .709
J5O10_07020	-1.80266				product=polysaccharide deacetylase family .239
J5O10_07075	-1.16361		-1.00952		product=RNA polymerase sigma factor RpoD;.388
J5O10_07100			-1.26057		product=HD domain-containing .158
J5O10_07115	-5.47477		-6.27339		product=hypothetical .148
J5O10_07140	0.935942				product=4Fe-4S dicluster domain-containing .424
J5O10_07185			-4.68057		product=ferrous iron transport .70
J5O10_07190	-4.15701		-3.92482		product=ferrous iron transport .73
J5O10_07195	-3.9626				product=ferrous iron transport .718
J5O10_07230	-5.3196		-5.5778		product=hypothetical .199
J5O10_07235			-4.3014		product=DUF6194 family .95
J5O10_07285		-2.09247			product=type I restriction enzyme HsdR N-terminal domain-containing .158
J5O10_07290	-1.34962		-2.24821		product=sigma-70 family RNA polymerase sigma factor;.294
J5O10_07330	1.08759				product=murein biosynthesis integral membrane .514
J5O10_07385	-3.66215		-4.38646		product=DUF2935 domain-containing .304
J5O10_07420	-5.25049		-5.42268		product=ferrous iron transport .706
J5O10_07425	-5.2892		-7.30315		product=ferrous iron transport .75
J5O10_07445	1.48876		1.59645		product=polysaccharide deacetylase;.293
J5O10_07475			1.5433		product=ABC transporter ATP-binding .224
J5O10_07655	-4.79984		-3.69563		product=NAD(P)H-dependent oxidoreductase;.217
J5O10_07660		-3.67326	-3.5395		product=hypothetical .69
J5O10_07695	-2.22206		-1.94063		eC_number=4.2.1.19;gO_function=GO:0004424 - imidazoleglycerol-phosphate dehydratase activity [Evidence IEA];gO_process=GO:0000105 - histidine biosynthetic process [Evidence IEA];Name=hisB;Note=Derived by automated computational analysis using gene prediction method: .192
J5O10_07700	-2.80511				eC_number=4.3.2.10;gO_function=GO:0000107 - imidazoleglycerol-phosphate synthase activity [Evidence IEA],GO:0016884 - carbon-nitrogen ligase activity%2C with glutamine as amido-N-donor [Evidence IEA];gO_process=GO:0000105 - histidine biosynthetic process [Evidence IEA];Name=hisH;Note=Derived by automated computational analysis using gene prediction method: .201
J5O10_07705	-3.02366				eC_number=5.3.1.16;gO_function=GO:0003949 - 1-(5-phosphoribosyl)-5-[(5- phosphoribosylamino)methylideneamino]imidazole-4- carboxamide isomerase activity [Evidence IEA];gO_process=GO:0000105 - histidine biosynthetic process [Evidence IEA];Name=hisA;Note=Derived by automated computational analysis using gene prediction method: .240
J5O10_07715			-3.40354		eC_number=3.5.4.19,3.6.1.31;gO_function=GO:0004635 - phosphoribosyl-AMP cyclohydrolase activity [Evidence IEA],GO:0004636 - phosphoribosyl-ATP diphosphatase activity [Evidence IEA];gO_process=GO:0000105 - histidine biosynthetic process [Evidence IEA];Name=hisIE;Note=Derived by automated computational analysis using gene prediction method: .222
J5O10_07775	-5.11256		-5.35079		product=manganese catalase family .225
J5O10_07780	-1.8518		-1.74894		product=thioredoxin domain-containing .678
J5O10_07800	2.88829				product=ABC transporter permease;.706
J5O10_07825			-1.04633		product=phospho-sugar mutase;.565
J5O10_07900	-3.46319		-5.25529		eC_number=2.5.1.47;gO_function=GO:0004124 - cysteine synthase activity [Evidence IEA];gO_process=GO:0006535 - cysteine biosynthetic process from serine [Evidence IEA];Name=cysK;Note=Derived by automated computational analysis using gene prediction method: .302
J5O10_07905			-4.63909		eC_number=2.3.1.30;gO_function=GO:0009001 - serine O-acetyltransferase activity [Evidence IEA];gO_process=GO:0006535 - cysteine biosynthetic process from serine [Evidence IEA];Name=cysE;Note=Derived by automated computational analysis using gene prediction method: .196
J5O10_07910	-5.02726		-5.39966		product=ferredoxin;.62
J5O10_07945	3.24186				product=PTS sugar transporter subunit IIB;.100
J5O10_07995			-2.13657		product=amidohydrolase family .393
J5O10_08050	-1.78951		-1.5033		product=FprA family A-type flavo.843
J5O10_08065	-5.03299		-6.62028		product=superoxide dismutase;.224
J5O10_08190			3.66515
J5O10_08215			2.91511		product=pyrimidine/purine nucleoside phosphorylase;.105
J5O10_08245			2.14785		product=cysteine synthase family .320
J5O10_08300			-3.19109		eC_number=3.4.19.3;gO_process=GO:0030163 - .213
J5O10_08310			-4.64449		product=DUF969 domain-containing .221
J5O10_08330		-2.47939	-1.75766		product=nucleoside hydrolase;.322
J5O10_08335		-2.43362	-1.60695		product=ECF transporter S component;.187
J5O10_08340		-2.41009	-1.86952		product=radical SAM .229
J5O10_08370			-1.38397		product=thioredoxin;.105
J5O10_08395	1.60836				product=ArsB/NhaD family transporter;.421
J5O10_08400	1.28563				product=alanine:cation symporter family .483
J5O10_08465	-5.12167		-5.16942		product=YfcC family .464
J5O10_08560			-5.50907		product=hypothetical .93
J5O10_08635	1.71361				product=Mrp/NBP35 family ATP-binding .270
J5O10_08700	4.74124				product=ATP-binding .374
J5O10_08855	2.73226		3.22128		product=hypothetical .389
J5O10_08860	-1.50795		-1.12586		product=2-hydroxyacyl-CoA dehydratase;.1417
J5O10_08940	1.59617	-2.09291			eC_number=6.3.4.5;gO_function=GO:0004055 - argininosuccinate synthase activity [Evidence IEA],GO:0005524 - ATP binding [Evidence IEA];gO_process=GO:0006526 - arginine biosynthetic process [Evidence IEA];Name=J5O10_08940;Note=Derived by automated computational analysis using gene prediction method: .399
J5O10_08955	-5.25859		-3.24411		product=DUF4363 family .126
J5O10_08995			-1.64539		product=(4Fe-4S)-binding .315
J5O10_09000	-1.20859		-1.33729		product=FAD-dependent oxidoreductase;.542
J5O10_09035	3.44808				product=PTS transporter subunit EIIC;.476
J5O10_09130	-1.29085				product=cation-translocating P-type ATPase;.886
J5O10_09150			1.94209		product=ATP-dependent zinc metalloprotease FtsH;.605
J5O10_09170	-3.7414		-4.2899		eC_number=2.5.1.54;gO_function=GO:0003849 - 3-deoxy-7-phosphoheptulonate synthase activity [Evidence IEA];gO_process=GO:0009423 - chorismate biosynthetic process [Evidence IEA];Name=aroF;Note=Derived by automated computational analysis using gene prediction method: .337
J5O10_09175	-3.75251		-3.52664		eC_number=4.2.3.4;gO_function=GO:0003856 - 3-dehydroquinate synthase activity [Evidence IEA];gO_process=GO:0009423 - chorismate biosynthetic process [Evidence IEA];Name=aroB;Note=Derived by automated computational analysis using gene prediction method: .354
J5O10_09180	-3.40429		-3.07578		eC_number=2.5.1.19;gO_function=GO:0003866 - 3-phosphoshikimate 1-carboxyvinyltransferase activity [Evidence IEA];gO_process=GO:0009423 - chorismate biosynthetic process [Evidence IEA];Name=aroA;Note=Derived by automated computational analysis using gene prediction method: .437
J5O10_09185	-3.34602		-3.41138		eC_number=4.2.3.5;gO_function=GO:0004107 - chorismate synthase activity [Evidence IEA];gO_process=GO:0009073 - aromatic amino acid family biosynthetic process [Evidence IEA];Name=aroC;Note=Derived by automated computational analysis using gene prediction method: .359
J5O10_09190	-3.53561		-3.06678		eC_number=4.2.1.51;gO_function=GO:0004664 - prephenate dehydratase activity [Evidence IEA];gO_process=GO:0009094 - L-phenylalanine biosynthetic process [Evidence IEA];Name=pheA;Note=Derived by automated computational analysis using gene prediction method: .398
J5O10_09195	-3.24518		-3.63739		eC_number=1.1.1.25;gO_function=GO:0004764 - shikimate 3-dehydrogenase (NADP+) activity [Evidence IEA];gO_process=GO:0009423 - chorismate biosynthetic process [Evidence IEA];Name=aroE;Note=Derived by automated computational analysis using gene prediction method: .269
J5O10_09200	-4.01231		-3.20261		product=shikimate kinase;.177
J5O10_09205	-3.04659		-2.96041		product=prephenate dehydrogenase;.279
J5O10_09225	-5.46761		-5.95272		product=hypothetical .1388
J5O10_09230	-6.55525		-5.93714		product=cupin domain-containing .115
J5O10_09235	-6.19336		-7.52373		product=ABC transporter substrate-binding .349
J5O10_09265	-3.89552		-3.19546		product=hypothetical .152
J5O10_09270			-4.51244		product=N-acetylmuramoyl-L-alanine amidase;.262
J5O10_09370		-4.41104			product=replication initiator .270
J5O10_09465		-3.87803			product=DEAD/DEAH box helicase family .2559
J5O10_09480		-5.92944			product=YodL domain-containing .1033
J5O10_09520	6.42769	-8.4249			product=cysteine-rich VLP domain-containing .137
J5O10_09530	8.03349	-7.03034			product=plasmid recombination .314
J5O10_09590	6.36606				product=plasmid mobilization relaxosome .132
J5O10_09610	6.127	-6.59251
J5O10_09700	1.66221				product=23S rRNA (adenine(2503)-C(2))-methyltransferase RlmN;.327
J5O10_09740	-2.44678				product=helix-turn-helix domain-containing .76
J5O10_09750	2.19266		2.48342		eC_number=2.7.7.7;gO_function=GO:0003684 - damaged DNA binding [Evidence IEA],GO:0003887 - DNA-directed DNA polymerase activity [Evidence IEA];gO_process=GO:0006281 - DNA repair [Evidence IEA];Name=dinB;Note=Derived by automated computational analysis using gene prediction method: .415
J5O10_09765	3.0194		2.54874		product=hypothetical .190
J5O10_09770	1.98081		2.61554		product=hypothetical .121
J5O10_09775			1.37514		product=helix-turn-helix domain-containing .104
J5O10_09815		-2.84219			product=recombinase family .525
J5O10_09825	-4.36262		-5.9369		product=ABC transporter permease;.266
J5O10_09845	2.84688		2.77019		product=BMC domain-containing .116
J5O10_09865	4.68741		4.37056	EutA	product=ethanolamine ammonia-lyase reactivating factor EutA;.477
J5O10_09870	4.01437		4.35849	EutB	product=ethanolamine ammonia-lyase subunit EutB;.454
J5O10_09875	3.90521		4.43031	EutC	eC_number=4.3.1.7;gO_function=GO:0008851 - ethanolamine ammonia-lyase activity [Evidence IEA];gO_process=GO:0006520 - amino acid metabolic process [Evidence IEA];Name=eutC;Note=Derived by automated computational analysis using gene prediction method: .293
J5O10_09880	3.86477		4.1903		product=ethanolamine utilization microcompartment .217
J5O10_09885	3.64166		4.20928
J5O10_09890	3.89314		4.24146		eC_number=1.2.1.10;gO_function=GO:0016620 - oxidoreductase activity%2C acting on the aldehyde or oxo group of donors%2C NAD or NADP as acceptor [Evidence IEA];Name=J5O10_09890;Note=Derived by automated computational analysis using gene prediction method: .489
J5O10_09895	4.22394		4.72263		product=ethanolamine utilization microcompartment .95
J5O10_09900	3.95857		4.67135		product=cobalamin adenosyltransferase;.253
J5O10_09905	3.68722		4.40776		eC_number=2.3.1.8;Name=eutD;Note=Derived by automated computational analysis using gene prediction method: .209
J5O10_09910	3.77934		4.366		product=TIGR02536 family ethanolamine utilization .241
J5O10_09915	4.76247		4.78767		product=EutN/CcmL family microcompartment .90
J5O10_09920	3.59638		4.13466		product=BMC domain-containing .183
J5O10_09925	4.3865		4.28056		product=ethanolamine utilization .363
J5O10_09930	4.08103		3.95895		product=cupin domain-containing .157
J5O10_09950			-6.78024		product=ATP-binding cassette domain-containing .199
J5O10_09960	-4.46505				product=OmpA family .210
J5O10_09965	-3.25778		-3.00721		product=MBL fold metallo-hydrolase;.385
J5O10_10015	-4.97371		-5.12197		product=hypothetical .148
J5O10_10025			-3.08996		product=hypothetical .243
J5O10_10060	-3.791		-5.5242		product=GNAT family N-acetyltransferase;.185
J5O10_10070	1.46337				product=coenzyme F420-0:L-glutamate ligase;.399
J5O10_10170	-2.26269		-1.79919		product=M20 family metallopeptidase;.448
J5O10_10185	-1.50813				eC_number=2.5.1.75;gO_component=GO:0005737 - cytoplasm [Evidence IEA];gO_function=GO:0052381 - tRNA dimethylallyltransferase activity [Evidence IEA];gO_process=GO:0006400 - tRNA modification [Evidence IEA];Name=miaA;Note=Derived by automated computational analysis using gene prediction method: .311
J5O10_10210	1.57816				product=ABC transporter permease;.256
J5O10_10270	4.76013				product=hypothetical .135
J5O10_10375		-2.752	-2.39399		product=hypothetical .54
J5O10_10425			-4.18713		product=aldolase/citrate lyase family .264
J5O10_10435			-3.83775		product=S8 family peptidase;.312
J5O10_10490		3.24861	2.86953		product=ATP-dependent chaperone ClpB;.864
J5O10_10500		3.14327	3.40218		product=replication/maintenance .134
J5O10_10560	6.59556	-5.82006			eC_number=1.2.1.38;gO_function=GO:0003942 - N-acetyl-gamma-glutamyl-phosphate reductase activity [Evidence IEA];gO_process=GO:0006592 - ornithine biosynthetic process [Evidence IEA];Name=argC;Note=Derived by automated computational analysis using gene prediction method: .344
J5O10_10610			-1.50413		product=MurR/RpiR family transcriptional regulator;.290
J5O10_10670	-1.98915		-2.02706		product=YegS/Rv2252/BmrU family lipid kinase;.299
J5O10_10690			-5.59867		product=hypothetical .87
J5O10_10865			1.26133		product=molybdopterin-dependent oxidoreductase;.754
J5O10_10965			1.20309		product=translational GTPase TypA;.607
J5O10_10990	-5.56562		-5.28578		product=flavin reductase family .170
J5O10_11050	2.40762				product=helix-turn-helix domain-containing .67
J5O10_11115	1.00203		0.901279		product=phosphatidate cytidylyltransferase;.259
J5O10_11140			0.629642		product=translation elongation factor Ts;.303
J5O10_11150	-3.60433		-4.56166		product=D-alanyl-D-alanine carboxypeptidase;.394
J5O10_11155			-3.87742		product=potassium channel family .352
J5O10_11160			-4.22166		product=helix-turn-helix domain-containing .214
J5O10_11165			-6.9387		product=sporulation membrane protein YtaF;protein_id=PRJNA716140:J5O10_11165;transl_table=11;translation=length.207
J5O10_11185	1.76965		1.28957		product=VanW family .419
J5O10_11200	1.45674		1.43853		product=DUF819 family .386
J5O10_11235			-2.06422		product=aminotransferase class III-fold pyridoxal phosphate-dependent enzyme;.439
J5O10_11280			-4.81713		product=patatin-like phospholipase family .301
J5O10_11285	2.67396				eC_number=1.7.99.1;gO_function=GO:0016661 - oxidoreductase activity%2C acting on other nitrogenous compounds as donors [Evidence IEA],GO:0051536 - iron-sulfur cluster binding [Evidence IEA];Name=hcp;Note=Derived by automated computational analysis using gene prediction method: .530
J5O10_11300	3.41546		2.18539
J5O10_11360	-3.96266		-5.02037		product=N-acetylmuramoyl-L-alanine amidase;.180
J5O10_11370	-3.66038				product=DUF3794 domain-containing .163
J5O10_11415	1.40491				product=cell wall-binding repeat-containing .480
J5O10_11505	2.27807		2.56007		product=ABC transporter ATP-binding .610
J5O10_11510	2.35502		2.89467		product=ABC transporter ATP-binding .748
J5O10_11515	3.20296				product=MarR family transcriptional regulator;.153
J5O10_11555			-1.54451		product=radical SAM .289
J5O10_11565	3.14315		2.30603		product=FUSC family .672
J5O10_11615	-2.72941	3.18757			product=sodium:solute symporter;.500
J5O10_11650	-4.89074		-4.36284		product=DUF3787 domain-containing .64
J5O10_11655	-5.24534		-3.55197		product=bile acid germinant receptor pseudoprotease CspC;.557
J5O10_11660	-5.43612				eC_number=3.4.21.-;Name=cspBA;Note=Derived by automated computational analysis using gene prediction method: .1132
J5O10_11715			-1.43631		product=hypothetical .511
J5O10_11725			-1.03147		product=DUF6398 domain-containing .344
J5O10_11735	2.03051		1.32922		product=peptide MFS transporter;.460
J5O10_11745	-3.27195		-2.80275		product=peptide MFS transporter;.463
J5O10_11750	1.62708				eC_number=5.2.1.8;Name=J5O10_11750;Note=Derived by automated computational analysis using gene prediction method: .380
J5O10_11820	3.72201	-4.98587			eC_number=5.1.3.4;gO_function=GO:0008742 - L-ribulose-phosphate 4-epimerase activity [Evidence IEA];gO_process=GO:0019568 - arabinose catabolic process [Evidence IEA];Name=araD;Note=Derived by automated computational analysis using gene prediction method: .228
J5O10_11970			-5.27973		product=PIG-L family deacetylase;.266
J5O10_12000	1.03657		1.0559		product=transketolase family .306
J5O10_12005	1.1879		0.990846		product=transketolase;.270
J5O10_12020			1.34751		product=PTS galactitol transporter subunit IIC;.424
J5O10_12045			2.53592		eC_number=2.4.2.22;gO_function=GO:0016763 - pentosyltransferase activity [Evidence IEA];gO_process=GO:0043101 - purine-containing compound salvage [Evidence IEA],GO:0046110 - xanthine metabolic process [Evidence IEA];Name=J5O10_12045;Note=Derived by automated computational analysis using gene prediction method: .190
J5O10_12105			2.53201		product=aldehyde dehydrogenase family .463
J5O10_12115	3.32503				product=hypothetical .467
J5O10_12135	-2.95203				eC_number=1.21.4.-;Name=grdD;Note=Derived by automated computational analysis using gene prediction method: .381
J5O10_12140	-3.5271		-2.06056		eC_number=1.21.4.-;Name=grdC;Note=Derived by automated computational analysis using gene prediction method: .510
J5O10_12145	-3.65467		-2.2827		eC_number=1.21.4.2;gO_component=GO:0030700 - glycine reductase complex [Evidence IEA];gO_function=GO:0030699 - glycine reductase activity [Evidence IEA];Name=grdB;Note=Derived by automated computational analysis using gene prediction method: .436
J5O10_12150	-3.31563		-1.78635		product=glycine/sarcosine/betaine reductase complex seleno.157
J5O10_12155	-3.40055		-2.4065		product=glycine/sarcosine/betaine reductase component B subunit;.428
J5O10_12160	-3.10872		-2.42554		product=thioredoxin;.105
J5O10_12165	-3.77894	1.71549	-2.06344		eC_number=1.8.1.9;gO_function=GO:0004791 - thioredoxin-disulfide reductase activity [Evidence IEA];Name=trxB;Note=Derived by automated computational analysis using gene prediction method: .315
J5O10_12170	-3.61315		-2.65335		product=GrdX family .123
J5O10_12250	-2.92313		-2.59419		product=hypothetical .142
J5O10_12255	-3.77468		-4.60189		product=DUF1540 domain-containing .102
J5O10_12275	-2.45782		-2.63544		eC_number=2.7.2.7;gO_function=GO:0047761 - butyrate kinase activity [Evidence IEA];gO_process=GO:0006113 - fermentation [Evidence IEA];Name=buk;Note=Derived by automated computational analysis using gene prediction method: .356
J5O10_12285	-3.1671		-2.95982		eC_number=1.2.7.8;gO_function=GO:0043805 - indolepyruvate ferredoxin oxidoreductase activity [Evidence IEA];Name=iorA;Note=Derived by automated computational analysis using gene prediction method: .595
J5O10_12290	-2.752		-2.8102		product=aminotransferase class I/II-fold pyridoxal phosphate-dependent enzyme;.419
J5O10_12345	1.65402		1.52954		product=peptidoglycan-binding .195
J5O10_12400	-8.64032		-8.49608		product=spore coat associated .69
J5O10_12405	-7.34038		-9.07864		product=spore coat .88
J5O10_12410	-7.75277		-8.21491		product=manganese catalase family .190
J5O10_12440			1.48761		product=efflux RND transporter permease subunit;.1044
J5O10_12450	-3.84545		-4.18919		product=zinc ribbon domain-containing .81
J5O10_12545	-3.76447				product=2-oxoacid:acceptor oxidoreductase family .179
J5O10_12570			-4.11447		product=nitrite/sulfite reductase;.515
J5O10_12585	-1.87154		-2.29245		product=DUF4342 domain-containing .199
J5O10_12600	-1.21948				product=magnesium transporter;.459
J5O10_12625	-2.73756		-2.34384		product=PhoH family .338
J5O10_12630	-3.38004				product=sporulation protein YqfD;protein_id=PRJNA716140:J5O10_12630;transl_table=11;translation=length.441
J5O10_12665	-1.15338				product=tRNA (N(6)-L-threonylcarbamoyladenosine(37)-C(2))- methylthiotransferase MtaB;.432
J5O10_12845		1.76718			product=nucleotide exchange factor GrpE;.206
J5O10_12850		1.97383			product=heat-inducible transcriptional repressor HrcA;.339
J5O10_12860	-3.1359		-2.57427		product=amino acid permease;.437
J5O10_12875	-3.64126				product=hypothetical .83
J5O10_12885	-4.4415				eC_number=3.4.24.78;gO_function=GO:0004175 - endopeptidase activity [Evidence IEA];gO_process=GO:0030436 - asexual sporulation [Evidence IEA];Name=gpr;Note=Derived by automated computational analysis using gene prediction method: .317
J5O10_12895	1.55347				product=30S ribosomal .88
J5O10_12955			-2.0366		product=tellurium resistance .144
J5O10_12975			-3.07562		product=PTS fructose transporter subunit IIC;.420
J5O10_12980	-2.8937		-2.59652		product=PTS fructose transporter subunit IIB;.105
J5O10_13000	1.43105				eC_number=5.3.1.8;gO_function=GO:0004476 - mannose-6-phosphate isomerase activity [Evidence IEA];gO_process=GO:0005975 - carbohydrate metabolic process [Evidence IEA];Name=manA;Note=Derived by automated computational analysis using gene prediction method: .314
J5O10_13030	1.92134				product=D-alanyl-D-alanine carboxypeptidase;.429
J5O10_13035			-3.99199		product=DUF2325 domain-containing .112
J5O10_13060	3.61832				product=M15 family metallopeptidase;.215
J5O10_13110	1.56949				product=RidA family .126
J5O10_13190	2.09008				product=hypothetical .221
J5O10_13260	-1.33634				eC_number=1.8.1.14;gO_function=GO:0016491 - oxidoreductase activity [Evidence IEA];gO_process=GO:0045454 - cell redox homeostasis [Evidence IEA];Name=J5O10_13260;Note=Derived by automated computational analysis using gene prediction method: .444
J5O10_13305	2.34223		2.3716		product=hypothetical .57
J5O10_13315			1.59611		product=sugar ABC transporter permease;.305
J5O10_13320	1.20659				product=sugar ABC transporter substrate-binding .423
J5O10_13360			-3.19016		product=2-oxoglutarate translocator;.50
J5O10_13370			-3.39724		product=MerR family transcriptional regulator;.253
J5O10_13545			-4.27316		product=polysaccharide deacetylase family .259
J5O10_13550			-3.60132		product=TraR/DksA C4-type zinc finger .160
J5O10_13580			-1.94588		product=ADP-ribosylating binary toxin binding subunit CdtB;.876
J5O10_13595	2.90571		2.30269		product=amino acid permease;.467
J5O10_13600	1.68165		1.92824		product=Xaa-Pro peptidase family .358
J5O10_13610	1.35948				product=TetR/AcrR family transcriptional regulator;.190
J5O10_13630	-1.05831		-0.95619		product=DivIVA domain-containing .175
J5O10_13680	-5.94795		-4.75215		product=stage IV sporulation .491
J5O10_13725			-3.75788		product=YIEGIA family .310
J5O10_13730			-4.20227		product=YIEGIA family .310
J5O10_13735	-3.16387		-2.79482		product=ATP-binding .429
J5O10_13740	-2.71351		-1.82829		product=response regulator transcription factor;.230
J5O10_13745	-3.81562		-2.92389		product=peptidoglycan editing factor PgeF;.252
J5O10_13760	-3.32072		-3.8818	SigG	product=RNA polymerase sporulation sigma factor SigG;.257
J5O10_13775	1.61243		1.14326		product=sugar ABC transporter substrate-binding .424
J5O10_13805			-1.48996		eC_number=2.4.1.227;gO_function=GO:0050511 - undecaprenyldiphospho-muramoylpentapeptide beta-N-acetylglucosaminyltransferase activity [Evidence IEA];gO_process=GO:0009252 - peptidoglycan biosynthetic process [Evidence IEA];Name=murG;Note=Derived by automated computational analysis using gene prediction method: .408
J5O10_13830			-2.84625		stage V sporulation protein D
J5O10_13840	1.3203				eC_number=2.1.1.199;gO_function=GO:0016434 - rRNA (cytosine) methyltransferase activity [Evidence IEA];Name=rsmH;Note=Derived by automated computational analysis using gene prediction method: .311
J5O10_13845	1.99578				eC_number=2.5.1.145;gO_component=GO:0016020 - membrane [Evidence IEA];gO_function=GO:0008961 - phosphatidylglycerol-prolipo.248
J5O10_13960	1.24575				product=phosphate propanoyltransferase;.189
J5O10_13985	-5.91305		-4.83064		product=hypothetical .56
J5O10_13990	-7.61095		-7.54392		product=alpha/beta-type small acid-soluble spore .73
J5O10_14090	1.4633				product=DUF3798 domain-containing .395
J5O10_14095			-2.59151		product=branched-chain amino acid transport system II carrier .423
J5O10_14105	2.04138		2.22988		product=NCS2 family permease;.447
J5O10_14150	1.21968		0.941229		product=cell wall-binding .644
J5O10_14155			1.07833		eC_number=5.1.3.2;gO_function=GO:0003978 - UDP-glucose 4-epimerase activity [Evidence IEA];gO_process=GO:0006012 - galactose metabolic process [Evidence IEA];Name=galE;Note=Derived by automated computational analysis using gene prediction method: .337
J5O10_14190	6.37226
J5O10_14200	3.60581
J5O10_14210	-2.1091				product=hypothetical .457
J5O10_14240		-2.32931	-2.87416		product=serine hydroxymethyltransferase;.414
J5O10_14430	-1.62637		-1.70724		product=N-acetylmuramoyl-L-alanine amidase;.274
J5O10_14450	1.54694		1.67609		product=LCP family .318
J5O10_14455	2.68186		1.90627		product=LCP family .321
J5O10_14465	2.05866		1.52734		product=C40 family peptidase;.235
J5O10_14470	1.38697		1.53807		product=polysaccharide biosynthesis .637
J5O10_14500			1.38213		product=CDP-glycerol glycerophosphotransferase family .391
J5O10_14525	1.47568		1.64973		product=phospho-sugar mutase;.568
J5O10_14530	1.5568				product=murein biosynthesis integral membrane .518
J5O10_14535	1.63017		1.5038		product=cell wall-binding .351
J5O10_14605			-1.76659		product=cell wall-binding .467
J5O10_14620	-4.04452		-3.9544		product=TIGR04086 family membrane .120
J5O10_14625	1.93951				product=pre.97
J5O10_14665	-4.807				product=hypothetical .209
J5O10_14670			-4.44637		product=DUF1540 domain-containing .107
J5O10_14715			-3.77885		product=hypothetical .102
J5O10_14735			-2.4672		eC_number=5.1.1.1;Name=J5O10_14735;Note=Derived by automated computational analysis using gene prediction method: .370
J5O10_14755			2.67155		product=NADH:flavin oxidoreductase;.364
J5O10_14765			-3.09841		eC_number=2.6.1.-;gO_function=GO:0003824 - catalytic activity [Evidence IEA],GO:0030170 - pyridoxal phosphate binding [Evidence IEA];gO_process=GO:0009058 - biosynthetic process [Evidence IEA];Name=J5O10_14765;Note=Derived by automated computational analysis using gene prediction method: .396
J5O10_14780			-1.64532		product=SrtB-anchored collagen-binding adhesin;.967
J5O10_14795			-4.4866		product=serine hydroxymethyltransferase;.418
J5O10_14830			-5.01759		product=amidohydrolase;.533
J5O10_14850	-3.94177		-4.60217		product=rubrerythrin family .195
J5O10_14870	2.09768		2.24119		eC_number=2.6.1.37;gO_function=GO:0047304 - 2-aminoethylphosphonate-pyruvate transaminase activity [Evidence IEA];gO_process=GO:0019700 - organic phosphonate catabolic process [Evidence IEA];Name=phnW;Note=Derived by automated computational analysis using gene prediction method: .370
J5O10_14885			2.78271		eC_number=6.1.1.13;gO_function=GO:0036370 - D-alanyl carrier activity [Evidence IEA];gO_process=GO:0019350 - teichoic acid biosynthetic process [Evidence IEA];Name=dltC;Note=Derived by automated computational analysis using gene prediction method: .76
J5O10_14890	2.43374		2.60054		product=D-alanyl-lipoteichoic acid biosynthesis .382
J5O10_14895			1.92824		product=D-alanine--poly(phosphoribitol) ligase;.504
J5O10_14915			-1.19307		product=HAD family phosphatase;.226
J5O10_14930	3.66551				product=hypothetical .225
J5O10_14950	-6.56424		-5.36267		product=alpha/beta hydrolase;.269
J5O10_14955	-4.2336		-3.38758		product=manganese catalase family .177
J5O10_14970			-4.06667		product=FAD-binding oxidoreductase;.404
J5O10_15035	1.73244				eC_number=3.5.1.105;gO_function=GO:0016811 - hydrolase activity%2C acting on carbon-nitrogen (but not peptide) bonds%2C in linear amides [Evidence IEA];gO_process=GO:0000272 - polysaccharide catabolic process [Evidence IEA];Name=chbG;Note=Derived by automated computational analysis using gene prediction method: .243
J5O10_15095	-3.02678		-2.72103		eC_number=7.1.2.2;Name=J5O10_15095;Note=Derived by automated computational analysis using gene prediction method: .222
J5O10_15100	-2.63782		-2.60855		product=V-type ATP synthase subunit B;.457
J5O10_15105	-2.53456		-2.27921		product=V-type ATP synthase subunit A;.592
J5O10_15110	-2.49717				eC_number=7.1.2.2;Name=J5O10_15110;Note=Derived by automated computational analysis using gene prediction method: .107
J5O10_15115	-2.99799		-2.01267		eC_number=7.1.2.2;Name=J5O10_15115;Note=Derived by automated computational analysis using gene prediction method: .325
J5O10_15120	-2.8455				product=V-type ATP synthase subunit E;.187
J5O10_15130	-2.60093		-2.27213		product=V-type ATP synthase subunit I;.641
J5O10_15135	-2.13019		-1.94365		product=hypothetical .103
J5O10_15145	1.52934		1.18927		product=L%2CD-transpeptidase/peptidoglycan binding .469
J5O10_15170	-6.02698		-6.19039		product=dipicolinate synthase subunit B;.196
J5O10_15175	-5.55885		-7.63856		product=dipicolinate synthase subunit DpsA;.291
J5O10_15305			1.98707		product=GyrI-like domain-containing .208
J5O10_15375			-3.01437		product=SH3 domain-containing .289
J5O10_15390			1.46819		product=redoxin family .425
J5O10_15400			-4.58658		product=alpha-mannosidase;.866
J5O10_15405			-4.95485		product=PTS fructose transporter subunit IIC;.366
J5O10_15410			-4.13987		eC_number=2.7.1.202;gO_function=GO:0008982 - .106
J5O10_15415	-7.15805		-5.21636		product=PTS sugar transporter subunit IIA;.153
J5O10_15420			-4.09945		product=BglG family transcription antiterminator;.654
J5O10_15475			3.70343		product=NAD(P)/FAD-dependent oxidoreductase;.294
J5O10_15495	2.56346		2.82614		product=peptide MFS transporter;.451
J5O10_15525	-1.61781		-1.36601		product=hypothetical .261
J5O10_15700	2.10732				product=ECF transporter S component;.188
J5O10_15705	2.86393				product=oligo-1%2C6-glucosidase;.57
J5O10_15755			-3.4204		product=APC family permease;.439
J5O10_15795	3.24248				product=YfcC family .463
J5O10_15855		-2.34024			product=PTS glucose transporter subunit IIA;.163
J5O10_15885		-4.62806			product=pentose-5-phosphate 3-epimerase;.238
J5O10_15890		-4.22349			product=6-phosphofructokinase;.404
J5O10_15905		-5.09839			product=hypothetical .402
J5O10_15915			2.57244		product=nitroreductase;.175
J5O10_15985			-2.4214		product=EFR1 family ferrodoxin;.249
J5O10_16015		-3.76068			product=hypothetical .51
J5O10_16040	1.71985		1.24358		product=iron ABC transporter permease;.564
J5O10_16045	1.68686				product=ABC transporter ATP-binding .330
J5O10_16180			-1.94218		product=ribonuclease R;.711
J5O10_16250			1.40716		product=transcriptional regulator;.340
J5O10_16440	2.35321		1.92603		product=MATE family efflux transporter;.467
J5O10_16490			-1.51227		product=Hsp33 family molecular chaperone HslO;.291
J5O10_16525	-0.900604				eC_number=4.3.3.7;gO_function=GO:0008840 - 4-hydroxy-tetrahydrodipicolinate synthase activity [Evidence IEA];gO_process=GO:0009089 - lysine biosynthetic process via diaminopimelate [Evidence IEA];Name=dapA;Note=Derived by automated computational analysis using gene prediction method: .295
J5O10_16530	-1.25105		-0.99949		eC_number=1.17.1.8;gO_function=GO:0008839 - 4-hydroxy-tetrahydrodipicolinate reductase [Evidence IEA];gO_process=GO:0009089 - lysine biosynthetic process via diaminopimelate [Evidence IEA];Name=dapB;Note=Derived by automated computational analysis using gene prediction method: .249
J5O10_16535	-1.21808				product=2%2C3%2C4%2C5-tetrahydropyridine-2%2C6-dicarboxylate N-acetyltransferase;.238
J5O10_16540		-1.3896	-1.39071		product=SPFH domain-containing .329
J5O10_16545	2.71131				eC_number=1.17.1.8;gO_function=GO:0008839 - 4-hydroxy-tetrahydrodipicolinate reductase [Evidence IEA];gO_process=GO:0009089 - lysine biosynthetic process via diaminopimelate [Evidence IEA];Name=dapB;Note=Derived by automated computational analysis using gene prediction method: .251
J5O10_16555			2.41482		eC_number=2.4.2.8;gO_process=GO:0006166 - purine ribonucleoside salvage [Evidence IEA];Name=hpt;Note=Derived by automated computational analysis using gene prediction method: .179
J5O10_16575	-2.34759		-1.57584		product=methyltransferase domain-containing .189
J5O10_16585		1.67344	2.88837		product=anion permease;.293
J5O10_16590		2.2249	3.53884		eC_number=5.1.1.4;Name=J5O10_16590;Note=Derived by automated computational analysis using gene prediction method: .335
J5O10_16595			3.61914		product=glycine/sarcosine/betaine reductase component B subunit;.157
J5O10_16600			3.25714		product=glycine/sarcosine/betaine reductase component B subunit;.155
J5O10_16605			3.99986		product=proline reductase cluster .252
J5O10_16610			2.26497		eC_number=1.21.4.1;Name=prdB;Note=Derived by automated computational analysis using gene prediction method: .241
J5O10_16620			2.76661		eC_number=1.21.4.1;gO_function=GO:0050002 - D-proline reductase (dithiol) activity [Evidence IEA];Name=prdA;Note=Derived by automated computational analysis using gene prediction method: .626
J5O10_16630	-1.95796				product=Cys-Gln thioester bond-forming surface .692
J5O10_16640		2.34023	1.76825		product=proline reductase-associated electron transfer .437
J5O10_16645	-3.68411		-2.62951		product=polysaccharide deacetylase family .254
J5O10_16650	-6.72972		-7.342		product=alpha/beta-type small acid-soluble spore .67
J5O10_16660	-4.3713		-5.04476		product=YncE family .288
J5O10_16680	1.85809				product=two-component system response regulator RgaR;.236
J5O10_16695	-4.33217		-3.92334		product=iron hydrogenase;.478
J5O10_16710		-5.20701			eC_number=7.3.2.1;gO_component=GO:0009898 - cytoplasmic side of plasma membrane [Evidence IEA],GO:0055052 - ATP-binding cassette (ABC) transporter complex%2C substrate-binding subunit-containing [Evidence IEA];gO_function=GO:0005524 - ATP binding [Evidence IEA],GO:0015415 - ATPase-coupled phosphate ion transmembrane transporter activity [Evidence IEA];Name=pstB;Note=Derived by automated computati…
J5O10_16770	-1.58367				product=ferrous iron transport .648
J5O10_16775	-3.3021	-3.91085	-7.21295		product=SIS domain-containing .351
J5O10_16780		-4.7932	-7.46639		product=PTS system mannose/fructose/sorbose family transporter subunit IID;.266
J5O10_16785			-7.82166		product=PTS sugar transporter subunit IIC;.263
J5O10_16790			-6.14091		product=PTS mannose transporter subunit IIA;.140
J5O10_16800		-2.8832			product=sigma 54-interacting transcriptional regulator;.918
J5O10_16810	-1.47238				product=glycyl radical .789
J5O10_16830	1.1129				product=Na/Pi cotransporter family .542
J5O10_16840			-1.84454		product=hypothetical .105
J5O10_16890	-5.51859		-5.03367		product=ATP-binding .359
J5O10_16920	-1.16048				product=ATP-dependent Clp protease ATP-binding subunit ClpX;.416
J5O10_16925	-0.919536				eC_number=3.4.21.92;gO_component=GO:0009368 - endopeptidase Clp complex [Evidence IEA];gO_function=GO:0004176 - ATP-dependent peptidase activity [Evidence IEA],GO:0004252 - serine-type endopeptidase activity [Evidence IEA];gO_process=GO:0006508 - proteolysis [Evidence IEA];Name=clpP;Note=Derived by automated computational analysis using gene prediction method: .194
J5O10_16995		-5.10794			product=hypothetical .109
J5O10_17080	-6.08428		-7.35417		product=collagen-like exosporium glyco.682
J5O10_17085	-6.5394		-6.65737		product=glycosyltransferase family 2 .358
J5O10_17110	2.05575		2.1462		product=nitroreductase family .172
J5O10_17130		-4.40687			product=ATP-binding cassette domain-containing .512
J5O10_17200			1.06956		eC_number=2.7.1.40;gO_component=GO:0005737 - cytoplasm [Evidence IEA];gO_function=GO:0004743 - pyruvate kinase activity [Evidence IEA];gO_process=GO:0006096 - glycolytic process [Evidence IEA];Name=pyk;Note=Derived by automated computational analysis using gene prediction method: .586
J5O10_17215	-1.00068		-1.11369		product=DNA-binding .317
J5O10_17265	-0.976622				product=4Fe-4S binding .491
J5O10_17270	-1.06116				product=NADH-dependent [FeFe] hydrogenase%2C group A6;.593
J5O10_17315		-4.76634			product=sugar ABC transporter permease;.289
J5O10_17325		4.9642	4.77053
J5O10_17505	2.53629				product=Gfo/Idh/MocA family oxidoreductase;.305
J5O10_17525	-1.71631		-1.95906		product=S41 family peptidase;.385
J5O10_17535	-4.14366		-4.50206		product=hypothetical .141
J5O10_17555	-2.63638		-2.41907		product=type II toxin-antitoxin system PemK/MazF family toxin;.127
J5O10_17560	-2.9927		-2.53661		product=ribbon-helix-helix .95
J5O10_17565	-3.88603		-3.18796		eC_number=5.1.1.1;gO_function=GO:0008784 - alanine racemase activity [Evidence IEA];gO_process=GO:0009252 - peptidoglycan biosynthetic process [Evidence IEA];Name=alr;Note=Derived by automated computational analysis using gene prediction method: .385
J5O10_17570	-4.24617		-3.17124		product=hypothetical .196
J5O10_17575	-2.63148				product=CBS domain-containing .153
J5O10_17590	0.719028		0.920168		eC_number=7.1.2.2;gO_component=GO:0000275 - mitochondrial proton-transporting ATP synthase complex%2C catalytic sector F(1) [Evidence IEA],GO:0045261 - proton-transporting ATP synthase complex%2C catalytic core F(1) [Evidence IEA],GO:0045262 - plasma membrane proton-transporting ATP synthase complex%2C catalytic core F(1) [Evidence IEA];gO_function=GO:0046933 - proton-transporting ATP synthase ac…
J5O10_17600			1.05711		eC_number=7.1.2.2;gO_component=GO:0000275 - mitochondrial proton-transporting ATP synthase complex%2C catalytic sector F(1) [Evidence IEA],GO:0045261 - proton-transporting ATP synthase complex%2C catalytic core F(1) [Evidence IEA],GO:0045262 - plasma membrane proton-transporting ATP synthase complex%2C catalytic core F(1) [Evidence IEA];gO_function=GO:0046933 - proton-transporting ATP synthase ac…
J5O10_17615	1.5167		1.63327		eC_number=7.1.2.2;gO_component=GO:0000276 - mitochondrial proton-transporting ATP synthase complex%2C coupling factor F(o) [Evidence IEA],GO:0045263 - proton-transporting ATP synthase complex%2C coupling factor F(o) [Evidence IEA],GO:0045264 - plasma membrane proton-transporting ATP synthase complex%2C coupling factor F(o) [Evidence IEA];gO_function=GO:0046933 - proton-transporting ATP synthase a…
J5O10_17620	0.988468				eC_number=7.1.2.2;gO_component=GO:0000276 - mitochondrial proton-transporting ATP synthase complex%2C coupling factor F(o) [Evidence IEA],GO:0045263 - proton-transporting ATP synthase complex%2C coupling factor F(o) [Evidence IEA],GO:0045264 - plasma membrane proton-transporting ATP synthase complex%2C coupling factor F(o) [Evidence IEA];gO_function=GO:0046933 - proton-transporting ATP synthase a…
J5O10_17625	1.22253		0.956518		product=ATP synthase subunit I;.128
J5O10_17690	-1.1928				eC_number=3.6.4.-;gO_function=GO:0003723 - RNA binding [Evidence IEA],GO:0005524 - ATP binding [Evidence IEA],GO:0008186 - ATP-dependent activity%2C acting on RNA [Evidence IEA];gO_process=GO:0006353 - DNA-templated transcription termination [Evidence IEA];Name=rho;Note=Derived by automated computational analysis using gene prediction method: .534
J5O10_17700	-3.38399				product=oligoendopeptidase F;.630
J5O10_17715			-2.39803		product=septum formation initiator family .94
J5O10_17750	-5.249		-5.56713		stage V sporulation protein T
J5O10_17825	0.998092				product=ribose-phosphate pyrophosphokinase;.316
J5O10_17835			-2.36264		product=septation regulator SpoVG;.92
J5O10_17860	-3.57517		-3.62082		product=M20/M25/M40 family metallo-hydrolase;.371
J5O10_17895		-4.26698			product=PHP domain-containing .278
J5O10_17920	-4.42582		-4.84252		product=spore maturation .173
J5O10_18015	1.06579				eC_number=2.7.1.33;gO_function=GO:0004594 - pantothenate kinase activity [Evidence IEA];Name=J5O10_18015;Note=Derived by automated computational analysis using gene prediction method: .256
J5O10_18020	1.21379		0.942262		product=ECF transporter S component;.196
J5O10_18045			2.51747		product=DUF1934 domain-containing .137
J5O10_18055	-5.26017		-4.32907		product=cell wall hydrolase;.161
J5O10_18075	-5.53835		-4.13128		product=DUF3794 domain-containing .516
J5O10_18085	-1.99115		-2.3654		product=sporulation peptidase YabG;.286
J5O10_18145	-4.53904		-6.25658		product=DUF3298 and DUF4163 domain-containing .247
J5O10_18230	1.421				product=DUF1847 domain-containing .211
J5O10_18260	1.40026				product=ATP-binding .393
J5O10_18270	3.51157	-4.79428			product=M15 family metallopeptidase;.238
J5O10_18330	-4.4099		-4.68394		product=staygreen family .150
J5O10_18355	1.68131				product=VOC family .125
J5O10_18395	2.31276				product=LysR family transcriptional regulator;.292
J5O10_18405	3.90631				product=MFS transporter;.425
J5O10_18620	1.3047				product=30S ribosomal .92
J5O10_18650	1.45406				product=GerMN domain-containing .191

## Sheet: 12h (n=3)
	FD2_FD1_12h	CT_FD2_12h	CT_FD1_12h
J5O10_00060	12.6007	-9.53728	3.06342
J5O10_00065	18.479	-12.9594	5.51963
J5O10_00070	5.8072
J5O10_00085	14.8109	-13.2467
J5O10_00095	18.6052	-16.6093
J5O10_00115		2.36852		eC_number=6.1.1.11;gO_component=GO:0005737 - cytoplasm [Evidence IEA];gO_function=GO:0004828 - serine-tRNA ligase activity [Evidence IEA];gO_process=GO:0006434 - seryl-tRNA aminoacylation [Evidence IEA];Name=serS;Note=Derived by automated computational analysis using gene prediction method: Protein Homology.;codon_start=1;inference=COORDINATES: similar to AA sequence:RefSeq:WP_000884181.1;locus_t…
J5O10_00125	3.55206
J5O10_00130		2.47631	3.4513
J5O10_00135		-1.98688	-1.83328	eC_number=2.7.7.7;gO_component=GO:0009360 - DNA polymerase III complex [Evidence IEA];gO_function=GO:0003677 - DNA binding [Evidence IEA],GO:0003887 - DNA-directed DNA polymerase activity [Evidence IEA],GO:0005524 - ATP binding [Evidence IEA];gO_process=GO:0006260 - DNA replication [Evidence IEA];Name=dnaX;Note=Derived by automated computational analysis using gene prediction method: Protein Homo…
J5O10_00160	9.78903	-7.46551
J5O10_00165	18.244	-15.0982	3.1458
J5O10_00170	5.38215
J5O10_00230	4.51208		3.42897
J5O10_00235	3.66618		3.45544
J5O10_00420	2.81462	-1.58692	1.2277	product=ATP-dependent Clp protease ATP-binding subunit;protein_id=PRJNA716140:J5O10_00420;transl_table=11;translation=length.815
J5O10_00425	1.39683			product=DNA repair protein RadA;protein_id=PRJNA716140:J5O10_00425;transl_table=11;translation=length.457
J5O10_00435			1.26257	product=PIN/TRAM domain-containing protein;protein_id=PRJNA716140:J5O10_00435;transl_table=11;translation=length.364
J5O10_00440		2.40237	2.09455	product=hypothetical protein;protein_id=PRJNA716140:J5O10_00440;transl_table=11;translation=length.725
J5O10_00450	-22.7034		-17.5477	product=cellulase family glycosylhydrolase;protein_id=PRJNA716140:J5O10_00450;transl_table=11;translation=length.388
J5O10_00460	-22.3012		-20.1058	product=MFS transporter;protein_id=PRJNA716140:J5O10_00460;transl_table=11;translation=length.457
J5O10_00475	-4.54184			product=aspartyl protease family protein;protein_id=PRJNA716140:J5O10_00475;transl_table=11;translation=length.483
J5O10_00485	-22.6663		-18.285	product=thiamine pyrophosphate-dependent dehydrogenase E1 component subunit alpha;protein_id=PRJNA716140:J5O10_00485;transl_table=11;translation=length.320
J5O10_00490	-21.899		-19.925	product=alpha-ketoacid dehydrogenase subunit beta;protein_id=PRJNA716140:J5O10_00490;transl_table=11;translation=length.328
J5O10_00500	-9.80491		-7.30034	eC_number=1.8.1.4;gO_function=GO:0004148 - dihydrolipoyl dehydrogenase activity [Evidence IEA];gO_process=GO:0006096 - glycolytic process [Evidence IEA],GO:0045454 - cell redox homeostasis [Evidence IEA],GO:0051068 - dihydrolipoamide metabolic process [Evidence IEA];Name=lpdA;Note=Derived by automated computational analysis using gene prediction method: Protein Homology.;codon_start=1;inference=C…
J5O10_00505	-23.7177		-18.1341	product=sigma 54-interacting transcriptional regulator;protein_id=PRJNA716140:J5O10_00505;transl_table=11;translation=length.982
J5O10_00520	-4.82537			product=PTS galactitol transporter subunit IIC;protein_id=PRJNA716140:J5O10_00520;transl_table=11;translation=length.454
J5O10_00570			-1.11166	eC_number=6.1.1.16;gO_component=GO:0005737 - cytoplasm [Evidence IEA];gO_function=GO:0004817 - cysteine-tRNA ligase activity [Evidence IEA];gO_process=GO:0006423 - cysteinyl-tRNA aminoacylation [Evidence IEA];Name=cysS;Note=Derived by automated computational analysis using gene prediction method: Protein Homology.;codon_start=1;inference=COORDINATES: similar to AA sequence:RefSeq:WP_009895184.1;l…
J5O10_00595	-2.79771			product=RNA polymerase sporulation sigma factor SigH;protein_id=PRJNA716140:J5O10_00595;transl_table=11;translation=length.215
J5O10_00700		-2.14489		product=30S ribosomal protein S19;protein_id=PRJNA716140:J5O10_00700;transl_table=11;translation=length.93
J5O10_00780	1.75235			product=preprotein translocase subunit SecY;protein_id=PRJNA716140:J5O10_00780;transl_table=11;translation=length.422
J5O10_00790	1.25118			eC_number=3.4.11.18;gO_process=GO:0036211 - protein modification process [Evidence IEA];Name=map;Note=Derived by automated computational analysis using gene prediction method: Protein Homology.;codon_start=1;inference=COORDINATES: similar to AA sequence:RefSeq:WP_003421130.1;locus_tag=J5O10_00790;product=type I methionyl aminopeptidase;protein_id=PRJNA716140:J5O10_00790;transl_table=11;translatio…
J5O10_00865			-5.12628	eC_number=3.5.1.28;gO_function=GO:0008745 - N-acetylmuramoyl-L-alanine amidase activity [Evidence IEA];gO_process=GO:0030436 - asexual sporulation [Evidence IEA];Name=cwlD;Note=Derived by automated computational analysis using gene prediction method: Protein Homology.;codon_start=1;inference=COORDINATES: similar to AA sequence:RefSeq:WP_011860636.1;locus_tag=J5O10_00865;product=N-acetylmuramoyl-L…
J5O10_00870	17.1018	-14.8259
J5O10_00880	14.8348	-12.2122	2.62256
J5O10_00885	10.6306	-6.07134	4.55926
J5O10_00945	15.8176	-13.1234
J5O10_00950	7.16487		4.80337
J5O10_00955	4.05077
J5O10_00980	17.9039	-13.3949	4.50897
J5O10_00990	18.0214	-15.0433	2.97806
J5O10_01000			2.1558	product=pyridoxal phosphate-dependent aminotransferase;protein_id=PRJNA716140:J5O10_01000;transl_table=11;translation=length.394
J5O10_01010	1.62988			product=anaerobic ribonucleoside-triphosphate reductase activating protein;protein_id=PRJNA716140:J5O10_01010;transl_table=11;translation=length.179
J5O10_01015	11.3875	-8.93048
J5O10_01025	16.8808	-13.8006	3.08014
J5O10_01045	15.3146	-11.7519	3.56276
J5O10_01055	18.4828	-15.9243	2.55842
J5O10_01120	1.23969		1.13088	eC_number=2.3.1.19;gO_function=GO:0050182 - phosphate butyryltransferase activity [Evidence IEA];gO_process=GO:0006113 - fermentation [Evidence IEA];Name=ptb;Note=Derived by automated computational analysis using gene prediction method: Protein Homology.;codon_start=1;inference=COORDINATES: similar to AA sequence:RefSeq:WP_003425473.1;locus_tag=J5O10_01120;product=phosphate butyryltransferase;pro…
J5O10_01125	1.41894		2.15935	eC_number=2.7.2.7;gO_function=GO:0047761 - butyrate kinase activity [Evidence IEA];gO_process=GO:0006113 - fermentation [Evidence IEA];Name=buk;Note=Derived by automated computational analysis using gene prediction method: Protein Homology.;codon_start=1;inference=COORDINATES: similar to AA sequence:RefSeq:WP_003420702.1;locus_tag=J5O10_01125;product=butyrate kinase;protein_id=PRJNA716140:J5O10_0…
J5O10_01130	1.91918		2.05581	product=ATP-binding protein;protein_id=PRJNA716140:J5O10_01130;transl_table=11;translation=length.225
J5O10_01140	1.07332		2.08115	product=3-methyl-2-oxobutanoate dehydrogenase subunit VorB;protein_id=PRJNA716140:J5O10_01140;transl_table=11;translation=length.359
J5O10_01150			2.15064	product=2-oxoacid:acceptor oxidoreductase family protein;protein_id=PRJNA716140:J5O10_01150;transl_table=11;translation=length.185
J5O10_01160	1.12869	-1.46731		eC_number=2.6.1.16;gO_function=GO:0004360 - glutamine-fructose-6-phosphate transaminase (isomerizing) activity [Evidence IEA];gO_process=GO:0006040 - amino sugar metabolic process [Evidence IEA],GO:0009252 - peptidoglycan biosynthetic process [Evidence IEA];Name=glmS;Note=Derived by automated computational analysis using gene prediction method: Protein Homology.;codon_start=1;inference=COORDINATE…
J5O10_01185	-4.09861		-6.34734	product=M23 family metallopeptidase;protein_id=PRJNA716140:J5O10_01185;transl_table=11;translation=length.222
J5O10_01190	-5.99986		-9.58918	product=sporulation transcriptional regulator SpoIIID;protein_id=PRJNA716140:J5O10_01190;transl_table=11;translation=length.86
J5O10_01205			-6.36637	product=spore protease YyaC;protein_id=PRJNA716140:J5O10_01205;transl_table=11;translation=length.169
J5O10_01215	-2.65981		-5.11958	product=hypothetical protein;protein_id=PRJNA716140:J5O10_01215;transl_table=11;translation=length.365
J5O10_01245	-22.9605		-20.6493	eC_number=2.7.1.205;gO_function=GO:0008982 - protein-N(PI)-phosphohistidine-sugar phosphotransferase activity [Evidence IEA],GO:0019191 - cellobiose transmembrane transporter activity [Evidence IEA];gO_process=GO:0009401 - phosphoenolpyruvate-dependent sugar phosphotransferase system [Evidence IEA];Name=celB;Note=Derived by automated computational analysis using gene prediction method: Protein Ho…
J5O10_01255	-23.0014	5.19125	-17.8102	product=N(4)-(beta-N-acetylglucosaminyl)-L-asparaginase;protein_id=PRJNA716140:J5O10_01255;transl_table=11;translation=length.319
J5O10_01270	-1.74734			product=ribosome-associated translation inhibitor RaiA;protein_id=PRJNA716140:J5O10_01270;transl_table=11;translation=length.183
J5O10_01300	-8.57282		-6.77272	product=DUF4116 domain-containing protein;protein_id=PRJNA716140:J5O10_01300;transl_table=11;translation=length.346
J5O10_01305	-8.53218		-5.20484	product=tRNA (adenosine(37)-N6)-threonylcarbamoyltransferase complex ATPase subunit type 1 TsaE;protein_id=PRJNA716140:J5O10_01305;transl_table=11;translation=length.150
J5O10_01325			-1.97923	eC_number=4.1.1.83;gO_function=GO:0003824 - catalytic activity [Evidence IEA];Name=hpdB;Note=Derived by automated computational analysis using gene prediction method: Protein Homology.;codon_start=1;inference=COORDINATES: similar to AA sequence:RefSeq:WP_016729211.1;locus_tag=J5O10_01325;product=4-hydroxyphenylacetate decarboxylase large subunit;protein_id=PRJNA716140:J5O10_01325;transl_table=11;…
J5O10_01350	-8.16276		-4.72288	product=VOC family protein;protein_id=PRJNA716140:J5O10_01350;transl_table=11;translation=length.155
J5O10_01380		2.42681	2.04346	product=redox-sensing transcriptional repressor Rex;protein_id=PRJNA716140:J5O10_01380;transl_table=11;translation=length.210
J5O10_01390	1.91652		3.67686	product=4Fe-4S binding protein;protein_id=PRJNA716140:J5O10_01390;transl_table=11;translation=length.56
J5O10_01400	1.3277			eC_number=1.2.7.4;gO_function=GO:0018492 - carbon-monoxide dehydrogenase (acceptor) activity [Evidence IEA];Name=cooS;Note=Derived by automated computational analysis using gene prediction method: Protein Homology.;codon_start=1;inference=COORDINATES: similar to AA sequence:RefSeq:WP_009888019.1;locus_tag=J5O10_01400;product=anaerobic carbon-monoxide dehydrogenase catalytic subunit;protein_id=PRJ…
J5O10_01405	1.54064	-1.38525		product=4Fe-4S dicluster domain-containing protein;protein_id=PRJNA716140:J5O10_01405;transl_table=11;translation=length.157
J5O10_01410	1.97937	-1.57676		product=FAD-dependent oxidoreductase;protein_id=PRJNA716140:J5O10_01410;transl_table=11;translation=length.408
J5O10_01440			1.83363	eC_number=1.4.1.2;Name=gluD;Note=Derived by automated computational analysis using gene prediction method: Protein Homology.;codon_start=1;inference=COORDINATES: similar to AA sequence:RefSeq:WP_003420866.1;locus_tag=J5O10_01440;product=NAD-specific glutamate dehydrogenase;protein_id=PRJNA716140:J5O10_01440;transl_table=11;translation=length.421
J5O10_01460	-22.7615	4.186	-18.5755	product=dihydroorotate dehydrogenase electron transfer subunit;protein_id=PRJNA716140:J5O10_01460;transl_table=11;translation=length.230
J5O10_01470	-7.5798		-5.42775	eC_number=2.4.2.10;gO_function=GO:0004588 - orotate phosphoribosyltransferase activity [Evidence IEA];gO_process=GO:0009220 - pyrimidine ribonucleotide biosynthetic process [Evidence IEA];Name=pyrE;Note=Derived by automated computational analysis using gene prediction method: Protein Homology.;codon_start=1;inference=COORDINATES: similar to AA sequence:RefSeq:WP_003420885.1;locus_tag=J5O10_01470;…
J5O10_01515		-3.17156	-2.62533
J5O10_01520			1.5763	eC_number=6.3.5.2;gO_function=GO:0003922 - GMP synthase (glutamine-hydrolyzing) activity [Evidence IEA],GO:0005524 - ATP binding [Evidence IEA],GO:0016462 - pyrophosphatase activity [Evidence IEA];gO_process=GO:0006177 - GMP biosynthetic process [Evidence IEA];Name=guaA;Note=Derived by automated computational analysis using gene prediction method: Protein Homology.;codon_start=1;inference=COORDIN…
J5O10_01540	-7.93914	2.73864	-5.20049	product=hypothetical protein;protein_id=PRJNA716140:J5O10_01540;transl_table=11;translation=length.68
J5O10_01555	-3.08946			product=metallophosphoesterase;protein_id=PRJNA716140:J5O10_01555;transl_table=11;translation=length.387
J5O10_01570	-5.16707			product=chromate transporter;protein_id=PRJNA716140:J5O10_01570;transl_table=11;translation=length.188
J5O10_01575	-20.9189		-20.3711	product=alpha/beta hydrolase;protein_id=PRJNA716140:J5O10_01575;transl_table=11;translation=length.277
J5O10_01580	-5.74409			product=excinuclease ABC subunit UvrA;protein_id=PRJNA716140:J5O10_01580;transl_table=11;translation=length.1142
J5O10_01610	-23.022	5.47839	-17.5436	product=class II D-tagatose-bisphosphate aldolase%2C non-catalytic subunit;protein_id=PRJNA716140:J5O10_01610;transl_table=11;translation=length.421
J5O10_01620	-5.50003	-4.4772	-9.97723	product=spore coat protein;protein_id=PRJNA716140:J5O10_01620;transl_table=11;translation=length.97
J5O10_01625		-4.43546	-6.33267	product=hypothetical protein;protein_id=PRJNA716140:J5O10_01625;transl_table=11;translation=length.71
J5O10_01630	-7.41388			product=nitroreductase family protein;protein_id=PRJNA716140:J5O10_01630;transl_table=11;translation=length.170
J5O10_01685		6.49458		eC_number=5.1.3.13;gO_function=GO:0008830 - dTDP-4-dehydrorhamnose 3%2C5-epimerase activity [Evidence IEA];gO_process=GO:0009243 - O antigen biosynthetic process [Evidence IEA],GO:0019305 - dTDP-rhamnose biosynthetic process [Evidence IEA];Name=rfbC;Note=Derived by automated computational analysis using gene prediction method: Protein Homology.;codon_start=1;inference=COORDINATES: similar to AA s…
J5O10_01775	-4.7204			product=glycosyltransferase;protein_id=PRJNA716140:J5O10_01775;transl_table=11;translation=length.704
J5O10_01805		2.27719	2.35986	product=molecular chaperone HtpG;protein_id=PRJNA716140:J5O10_01805;transl_table=11;translation=length.645
J5O10_01825	-4.5867			product=DUF3788 domain-containing protein;protein_id=PRJNA716140:J5O10_01825;transl_table=11;translation=length.138
J5O10_01835	3.56022	3.35186	6.91208	product=pyridoxamine 5'-phosphate oxidase family protein;protein_id=PRJNA716140:J5O10_01835;transl_table=11;translation=length.131
J5O10_01855	-21.6298		-15.4122	product=PTS sugar transporter subunit IIA;protein_id=PRJNA716140:J5O10_01855;transl_table=11;translation=length.134
J5O10_01890	-23.4847	6.26181	-17.2229	product=M20 family metallopeptidase;protein_id=PRJNA716140:J5O10_01890;transl_table=11;translation=length.435
J5O10_01910	-21.4092		-20.202	product=ABC transporter permease;protein_id=PRJNA716140:J5O10_01910;transl_table=11;translation=length.252
J5O10_01930	-4.53312			product=LacI family transcriptional regulator;protein_id=PRJNA716140:J5O10_01930;transl_table=11;translation=length.340
J5O10_01935	-8.42288		-5.73721	eC_number=2.7.1.15;gO_function=GO:0004747 - ribokinase activity [Evidence IEA];gO_process=GO:0019303 - D-ribose catabolic process [Evidence IEA];Name=rbsK;Note=Derived by automated computational analysis using gene prediction method: Protein Homology.;codon_start=1;inference=COORDINATES: similar to AA sequence:RefSeq:WP_003421061.1;locus_tag=J5O10_01935;product=ribokinase;protein_id=PRJNA716140:J…
J5O10_01945	-22.6917		-21.2187	product=sugar ABC transporter ATP-binding protein;protein_id=PRJNA716140:J5O10_01945;transl_table=11;translation=length.503
J5O10_01985			-2.3867	product=HAD-IB family hydrolase;protein_id=PRJNA716140:J5O10_01985;transl_table=11;translation=length.242
J5O10_01990	-3.4336			product=hypothetical protein;protein_id=PRJNA716140:J5O10_01990;transl_table=11;translation=length.362
J5O10_01995		-7.6782	-8.30536	product=hypothetical protein;protein_id=PRJNA716140:J5O10_01995;transl_table=11;translation=length.296
J5O10_02005	2.04142		1.63364	product=heavy metal translocating P-type ATPase;protein_id=PRJNA716140:J5O10_02005;transl_table=11;translation=length.795
J5O10_02010	10.7054	-6.94802	3.75743
J5O10_02015	17.3042	-14.0143	3.28993
J5O10_02050		2.19627	1.71182	product=cobalt ECF transporter T component CbiQ;protein_id=PRJNA716140:J5O10_02050;transl_table=11;translation=length.232
J5O10_02055		2.33145		product=energy-coupling factor ABC transporter ATP-binding protein;protein_id=PRJNA716140:J5O10_02055;transl_table=11;translation=length.272
J5O10_02085	1.27508		1.65351	eC_number=3.6.1.1;Name=J5O10_02085;Note=Derived by automated computational analysis using gene prediction method: Protein Homology.;codon_start=1;inference=COORDINATES: similar to AA sequence:RefSeq:WP_003427831.1;product=putative manganese-dependent inorganic diphosphatase;protein_id=PRJNA716140:J5O10_02085;transl_table=11;translation=length.532
J5O10_02095	-6.45907			product=hypothetical protein;protein_id=PRJNA716140:J5O10_02095;transl_table=11;translation=length.113
J5O10_02175	-8.5393	4.98223		product=GRP family sugar transporter;protein_id=PRJNA716140:J5O10_02175;transl_table=11;translation=length.287
J5O10_02180	-5.22619			eC_number=2.7.1.-;gO_function=GO:0015573 - beta-glucoside transmembrane transporter activity [Evidence IEA];gO_process=GO:0009401 - phosphoenolpyruvate-dependent sugar phosphotransferase system [Evidence IEA],GO:0015759 - beta-glucoside transport [Evidence IEA];Name=J5O10_02180;Note=Derived by automated computational analysis using gene prediction method: Protein Homology.;codon_start=1;inference…
J5O10_02185	-5.89716		-4.89408	product=family 1 glycosylhydrolase;protein_id=PRJNA716140:J5O10_02185;transl_table=11;translation=length.488
J5O10_02195	-4.3683			eC_number=6.3.5.4;gO_function=GO:0004066 - asparagine synthase (glutamine-hydrolyzing) activity [Evidence IEA];gO_process=GO:0006529 - asparagine biosynthetic process [Evidence IEA];Name=asnB;Note=Derived by automated computational analysis using gene prediction method: Protein Homology.;codon_start=1;inference=COORDINATES: similar to AA sequence:RefSeq:WP_003417334.1;locus_tag=J5O10_02195;produc…
J5O10_02210	2.5762		2.6061	product=D-2-hydroxyacid dehydrogenase;protein_id=PRJNA716140:J5O10_02210;transl_table=11;translation=length.332
J5O10_02215	2.91419		4.73973	product=isocaprenoyl-CoA:2-hydroxyisocaproate CoA-transferase HadA;protein_id=PRJNA716140:J5O10_02215;transl_table=11;translation=length.399
J5O10_02220	3.80188		4.57259	product=2-hydroxyisocaproyl-CoA dehydratase activator HadI;protein_id=PRJNA716140:J5O10_02220;transl_table=11;translation=length.266
J5O10_02225	4.33871		4.80348	product=(R)-2-hydroxyisocaproyl-CoA dehydratase subunit HadB;protein_id=PRJNA716140:J5O10_02225;transl_table=11;translation=length.408
J5O10_02230	4.15796		4.74449	eC_number=4.2.1.157;Name=hadC;Note=Derived by automated computational analysis using gene prediction method: Protein Homology.;codon_start=1;inference=COORDINATES: similar to AA sequence:RefSeq:WP_003427763.1;locus_tag=J5O10_02230;product=(R)-2-hydroxyisocaproyl-CoA dehydratase subunit beta;protein_id=PRJNA716140:J5O10_02230;transl_table=11;translation=length.375
J5O10_02235	3.87077		4.73724	product=putative isocaproyl-CoA dehydrogenase AcdB;protein_id=PRJNA716140:J5O10_02235;transl_table=11;translation=length.377
J5O10_02240	4.56011		5.36909	product=electron transfer flavoprotein subunit beta;protein_id=PRJNA716140:J5O10_02240;transl_table=11;translation=length.261
J5O10_02245	4.13711		4.24197	product=electron transfer flavoprotein subunit alpha/FixB family protein;protein_id=PRJNA716140:J5O10_02245;transl_table=11;translation=length.345
J5O10_02250		2.88485	3.43543	product=sigma 54-interacting transcriptional regulator;protein_id=PRJNA716140:J5O10_02250;transl_table=11;translation=length.543
J5O10_02255	1.33811	0.979764	2.31787	eC_number=4.1.2.13;gO_function=GO:0004332 - fructose-bisphosphate aldolase activity [Evidence IEA];gO_process=GO:0006096 - glycolytic process [Evidence IEA];Name=fba;Note=Derived by automated computational analysis using gene prediction method: Protein Homology.;codon_start=1;inference=COORDINATES: similar to AA sequence:RefSeq:WP_011860777.1;locus_tag=J5O10_02255;product=class II fructose-1%2C6-…
J5O10_02270			1.56759	eC_number=2.1.1.190;gO_function=GO:0008649 - rRNA methyltransferase activity [Evidence IEA];Name=rlmD;Note=Derived by automated computational analysis using gene prediction method: Protein Homology.;codon_start=1;inference=COORDINATES: similar to AA sequence:RefSeq:WP_003417358.1;locus_tag=J5O10_02270;product=23S rRNA (uracil(1939)-C(5))-methyltransferase RlmD;protein_id=PRJNA716140:J5O10_02270;t…
J5O10_02285	-21.2865		-18.3347	product=restriction endonuclease;protein_id=PRJNA716140:J5O10_02285;transl_table=11;translation=length.189
J5O10_02335	-21.8116		-21.0578	product=DUF3784 domain-containing protein;protein_id=PRJNA716140:J5O10_02335;transl_table=11;translation=length.103
J5O10_02340	-2.70988			eC_number=7.2.2.14;gO_function=GO:0015444 - P-type magnesium transporter activity [Evidence IEA];gO_process=GO:0015693 - magnesium ion transport [Evidence IEA];Name=mgtA;Note=Derived by automated computational analysis using gene prediction method: Protein Homology.;codon_start=1;inference=COORDINATES: similar to AA sequence:RefSeq:WP_002571344.1;locus_tag=J5O10_02340;product=magnesium-translocat…
J5O10_02350	-7.54163		-5.60683
J5O10_02355	-21.1774		-19.9136	product=flavodoxin family protein;protein_id=PRJNA716140:J5O10_02355;transl_table=11;translation=length.191
J5O10_02380	-6.48945			product=PLP-dependent transferase;protein_id=PRJNA716140:J5O10_02380;transl_table=11;translation=length.92
J5O10_02395	-22.4856		-18.156	eC_number=1.4.1.-;Name=ord;Note=Derived by automated computational analysis using gene prediction method: Protein Homology.;codon_start=1;inference=COORDINATES: similar to AA sequence:RefSeq:WP_003434659.1;locus_tag=J5O10_02395;product=2%2C4-diaminopentanoate dehydrogenase;protein_id=PRJNA716140:J5O10_02395;transl_table=11;translation=length.355
J5O10_02400	-5.90975			eC_number=2.3.1.263;Name=ortA;Note=Derived by automated computational analysis using gene prediction method: Protein Homology.;codon_start=1;inference=COORDINATES: similar to AA sequence:RefSeq:WP_003426242.1;locus_tag=J5O10_02400;product=2-amino-4-oxopentanoate thiolase subunit OrtA;protein_id=PRJNA716140:J5O10_02400;transl_table=11;translation=length.102
J5O10_02405	-8.60773		-7.87401	eC_number=2.3.1.263;Name=ortB;Note=Derived by automated computational analysis using gene prediction method: Protein Homology.;codon_start=1;inference=COORDINATES: similar to AA sequence:RefSeq:WP_009888273.1;locus_tag=J5O10_02405;product=2-amino-4-oxopentanoate thiolase subunit OrtB;protein_id=PRJNA716140:J5O10_02405;transl_table=11;translation=length.476
J5O10_02410	-6.49093			product=ornithine aminomutase subunit alpha;protein_id=PRJNA716140:J5O10_02410;transl_table=11;translation=length.124
J5O10_02415	-9.96204		-8.25111	eC_number=5.4.3.5;Name=oraE;Note=Derived by automated computational analysis using gene prediction method: Protein Homology.;codon_start=1;inference=COORDINATES: similar to AA sequence:RefSeq:WP_009892628.1;locus_tag=J5O10_02415;product=D-ornithine 4%2C5-aminomutase subunit OraE;protein_id=PRJNA716140:J5O10_02415;transl_table=11;translation=length.734
J5O10_02420	-22.6911		-22.0692	product=GlmL-related ornithine degradation protein;protein_id=PRJNA716140:J5O10_02420;transl_table=11;translation=length.469
J5O10_02425	-8.57982		-6.91203	eC_number=5.1.1.12;Name=orr;Note=Derived by automated computational analysis using gene prediction method: Protein Homology.;codon_start=1;inference=COORDINATES: similar to AA sequence:RefSeq:WP_016728754.1;locus_tag=J5O10_02425;product=ornithine racemase Orr;protein_id=PRJNA716140:J5O10_02425;transl_table=11;translation=length.354
J5O10_02430	-4.84693			product=Na+/H+ antiporter NhaC;protein_id=PRJNA716140:J5O10_02430;transl_table=11;translation=length.473
J5O10_02435	-7.93483	3.75129	-4.18354	product=GyrI-like domain-containing protein;protein_id=PRJNA716140:J5O10_02435;transl_table=11;translation=length.154
J5O10_02460	-2.4872			product=ATP-binding domain-containing protein;protein_id=PRJNA716140:J5O10_02460;transl_table=11;translation=length.704
J5O10_02475	-4.73813			product=FtsX-like permease family protein;protein_id=PRJNA716140:J5O10_02475;transl_table=11;translation=length.886
J5O10_02510	-21.3777		-18.3071	product=ABC transporter permease;protein_id=PRJNA716140:J5O10_02510;transl_table=11;translation=length.246
J5O10_02520	-6.07884			product=hypothetical protein;protein_id=PRJNA716140:J5O10_02520;transl_table=11;translation=length.188
J5O10_02550	-21.947		-17.5482	product=hypothetical protein;protein_id=PRJNA716140:J5O10_02550;transl_table=11;translation=length.228
J5O10_02565	-21.2681		-17.2787	product=hypothetical protein;protein_id=PRJNA716140:J5O10_02565;transl_table=11;translation=length.210
J5O10_02575	-22.2045		-20.0631	product=DUF4179 domain-containing protein;protein_id=PRJNA716140:J5O10_02575;transl_table=11;translation=length.344
J5O10_02580	-21.5616		-12.7061	product=sigma-70 family RNA polymerase sigma factor;protein_id=PRJNA716140:J5O10_02580;transl_table=11;translation=length.186
J5O10_02595	-2.69817	1.95339		product=hypothetical protein;protein_id=PRJNA716140:J5O10_02595;transl_table=11;translation=length.203
J5O10_02610	-2.6026			product=DUF4367 domain-containing protein;protein_id=PRJNA716140:J5O10_02610;transl_table=11;translation=length.237
J5O10_02615	-8.25637		-5.70562	product=hypothetical protein;protein_id=PRJNA716140:J5O10_02615;transl_table=11;translation=length.73
J5O10_02620	-8.3103	2.97634	-5.33396	product=hypothetical protein;protein_id=PRJNA716140:J5O10_02620;transl_table=11;translation=length.40
J5O10_02625	-5.27502		-3.864	product=hypothetical protein;protein_id=PRJNA716140:J5O10_02625;transl_table=11;translation=length.44
J5O10_02655	-5.55526
J5O10_02660	-4.19397			product=CatA-like O-acetyltransferase;protein_id=PRJNA716140:J5O10_02660;transl_table=11;translation=length.76
J5O10_02665	-6.36573		-5.92626	product=TetR/AcrR family transcriptional regulator;protein_id=PRJNA716140:J5O10_02665;transl_table=11;translation=length.192
J5O10_02755		2.95011		product=phosphoribosylaminoimidazolesuccinocarboxamide synthase;protein_id=PRJNA716140:J5O10_02755;transl_table=11;translation=length.226
J5O10_02790	-22.2582		-20.963	product=HAMP domain-containing histidine kinase;protein_id=PRJNA716140:J5O10_02790;transl_table=11;translation=length.464
J5O10_02795	-2.91092		-1.87354
J5O10_02820	-1.24781	1.8625		product=hypothetical protein;protein_id=PRJNA716140:J5O10_02820;transl_table=11;translation=length.392
J5O10_02845	-2.95145			product=transcriptional regulator;protein_id=PRJNA716140:J5O10_02845;transl_table=11;translation=length.428
J5O10_02860	4.79681		6.25859	product=amidohydrolase;protein_id=PRJNA716140:J5O10_02860;transl_table=11;translation=length.436
J5O10_02865	3.76877		4.43744	product=hypothetical protein;protein_id=PRJNA716140:J5O10_02865;transl_table=11;translation=length.156
J5O10_02870	3.6898		6.57968	product=DUF3100 domain-containing protein;protein_id=PRJNA716140:J5O10_02870;transl_table=11;translation=length.283
J5O10_02905		2.17542		eC_number=2.7.7.65;gO_function=GO:0009975 - cyclase activity [Evidence IEA];gO_process=GO:0009966 - regulation of signal transduction [Evidence IEA];Name=J5O10_02905;Note=Derived by automated computational analysis using gene prediction method: Protein Homology.;codon_start=1;inference=COORDINATES: similar to AA sequence:RefSeq:WP_009895564.1;product=diguanylate cyclase;protein_id=PRJNA716140:J5O…
J5O10_02945		2.91962	2.48922	product=hypothetical protein;protein_id=PRJNA716140:J5O10_02945;transl_table=11;translation=length.203
J5O10_02950			-2.88366	product=DUF975 family protein;protein_id=PRJNA716140:J5O10_02950;transl_table=11;translation=length.259
J5O10_02955	-5.72297		-3.94736	product=BlaI/MecI/CopY family transcriptional regulator;protein_id=PRJNA716140:J5O10_02955;transl_table=11;translation=length.119
J5O10_02965	-21.3998		-22.152	product=hypothetical protein;protein_id=PRJNA716140:J5O10_02965;transl_table=11;translation=length.136
J5O10_02970	-3.83689		-4.02206	product=hypothetical protein;protein_id=PRJNA716140:J5O10_02970;transl_table=11;translation=length.218
J5O10_02975	-22.7561	-6.00209	-28.7582	product=spore cortex-lytic germination protein SleC;protein_id=PRJNA716140:J5O10_02975;transl_table=11;translation=length.423
J5O10_02990	-2.383			eC_number=3.4.21.89;gO_function=GO:0004252 - serine-type endopeptidase activity [Evidence IEA];gO_process=GO:0006465 - signal peptide processing [Evidence IEA],GO:0009306 - protein secretion [Evidence IEA];Name=lepB;Note=Derived by automated computational analysis using gene prediction method: Protein Homology.;codon_start=1;inference=COORDINATES: similar to AA sequence:RefSeq:WP_003417931.1;locu…
J5O10_02995	-3.33786	3.43438		eC_number=3.4.21.89;gO_function=GO:0004252 - serine-type endopeptidase activity [Evidence IEA];gO_process=GO:0006465 - signal peptide processing [Evidence IEA],GO:0009306 - protein secretion [Evidence IEA];Name=lepB;Note=Derived by automated computational analysis using gene prediction method: Protein Homology.;codon_start=1;inference=COORDINATES: similar to AA sequence:RefSeq:WP_003417934.1;locu…
J5O10_03005			-1.83476	product=nucleoside kinase;protein_id=PRJNA716140:J5O10_03005;transl_table=11;translation=length.555
J5O10_03010		2.54311	2.23788	eC_number=3.5.1.2;gO_function=GO:0004359 - glutaminase activity [Evidence IEA];gO_process=GO:0006541 - glutamine metabolic process [Evidence IEA];Name=glsA;Note=Derived by automated computational analysis using gene prediction method: Protein Homology.;codon_start=1;inference=COORDINATES: similar to AA sequence:RefSeq:WP_003417962.1;locus_tag=J5O10_03010;product=glutaminase A;protein_id=PRJNA7161…
J5O10_03015		3.63301	2.90621	product=helix-turn-helix domain-containing protein;protein_id=PRJNA716140:J5O10_03015;transl_table=11;translation=length.187
J5O10_03025			1.66761	product=aldo/keto reductase;protein_id=PRJNA716140:J5O10_03025;transl_table=11;translation=length.331
J5O10_03040	-2.92699	-2.58273	-5.50972	product=AAA family ATPase;protein_id=PRJNA716140:J5O10_03040;transl_table=11;translation=length.745
J5O10_03050			2.1258	eC_number=2.1.1.207;gO_function=GO:0008175 - tRNA methyltransferase activity [Evidence IEA];gO_process=GO:0006400 - tRNA modification [Evidence IEA];Name=trmL;Note=Derived by automated computational analysis using gene prediction method: Protein Homology.;codon_start=1;inference=COORDINATES: similar to AA sequence:RefSeq:WP_003429657.1;locus_tag=J5O10_03050;product=tRNA (uridine(34)/cytosine(34)/…
J5O10_03065	1.81023		3.49561	product=hypothetical protein;protein_id=PRJNA716140:J5O10_03065;transl_table=11;translation=length.112
J5O10_03080	-7.15901		-8.53108	product=hypothetical protein;protein_id=PRJNA716140:J5O10_03080;transl_table=11;translation=length.253
J5O10_03085	-22.835		-22.3983	product=putative sporulation protein YtxC;protein_id=PRJNA716140:J5O10_03085;transl_table=11;translation=length.272
J5O10_03110		4.03053		product=GHKL domain-containing protein;protein_id=PRJNA716140:J5O10_03110;transl_table=11;translation=length.446
J5O10_03115	-2.64364		-1.99377	product=hydrolase;protein_id=PRJNA716140:J5O10_03115;transl_table=11;translation=length.189
J5O10_03135	1.52623			product=NADP-dependent glyceraldehyde-3-phosphate dehydrogenase;protein_id=PRJNA716140:J5O10_03135;transl_table=11;translation=length.486
J5O10_03165	-7.14029	4.3485	-2.79179	product=hypothetical protein;protein_id=PRJNA716140:J5O10_03165;transl_table=11;translation=length.91
J5O10_03170	-5.1206	4.45144		product=hypothetical protein;protein_id=PRJNA716140:J5O10_03170;transl_table=11;translation=length.95
J5O10_03175	-11.2941	4.35179	-6.94234	product=ATP-binding protein;protein_id=PRJNA716140:J5O10_03175;transl_table=11;translation=length.838
J5O10_03180	-4.38091	3.74112		product=50S ribosome-binding GTPase;protein_id=PRJNA716140:J5O10_03180;transl_table=11;translation=length.1736
J5O10_03195	-21.316		-18.8187	product=DUF3788 domain-containing protein;protein_id=PRJNA716140:J5O10_03195;transl_table=11;translation=length.146
J5O10_03210			-10.6976	product=spore coat associated protein CotJA;protein_id=PRJNA716140:J5O10_03210;transl_table=11;translation=length.73
J5O10_03215	-5.86319		-9.94783	product=spore coat protein CotJB;protein_id=PRJNA716140:J5O10_03215;transl_table=11;translation=length.87
J5O10_03220	-20.9873	-6.81015	-27.7975	product=manganese catalase family protein;protein_id=PRJNA716140:J5O10_03220;transl_table=11;translation=length.190
J5O10_03255		2.49457		product=ClC family H(+)/Cl(-) exchange transporter;protein_id=PRJNA716140:J5O10_03255;transl_table=11;translation=length.524
J5O10_03335	6.96644	-6.76928		product=4Fe-4S binding protein;protein_id=PRJNA716140:J5O10_03335;transl_table=11;translation=length.76
J5O10_03340	5.56597	-4.80263		product=4Fe-4S binding protein;protein_id=PRJNA716140:J5O10_03340;transl_table=11;translation=length.193
J5O10_03365	-8.68221		-6.2078	product=radical SAM protein;protein_id=PRJNA716140:J5O10_03365;transl_table=11;translation=length.296
J5O10_03380	-5.41178			product=Rpn family recombination-promoting nuclease/putative transposase;protein_id=PRJNA716140:J5O10_03380;transl_table=11;translation=length.365
J5O10_03400			3.03415	product=hypothetical protein;protein_id=PRJNA716140:J5O10_03400;transl_table=11;translation=length.101
J5O10_03410		3.93135		product=GntR family transcriptional regulator;protein_id=PRJNA716140:J5O10_03410;transl_table=11;translation=length.216
J5O10_03470	-3.80208		-6.30955	product=glycosylating toxin TcdB;protein_id=PRJNA716140:J5O10_03470;transl_table=11;translation=length.2366
J5O10_03485			-5.67267	product=glycosylating toxin TcdA;protein_id=PRJNA716140:J5O10_03485;transl_table=11;translation=length.2710
J5O10_03495	-6.29833			product=helix-hairpin-helix domain-containing protein;protein_id=PRJNA716140:J5O10_03495;transl_table=11;translation=length.81
J5O10_03520	-22.1873		-17.3195	product=ATP-binding cassette domain-containing protein;protein_id=PRJNA716140:J5O10_03520;transl_table=11;translation=length.304
J5O10_03530	-4.16933			product=HAMP domain-containing histidine kinase;protein_id=PRJNA716140:J5O10_03530;transl_table=11;translation=length.468
J5O10_03540	-3.90744	3.45998		product=glyoxalase/bleomycin resistance/dioxygenase family protein;protein_id=PRJNA716140:J5O10_03540;transl_table=11;translation=length.156
J5O10_03555			-5.1694	product=GNAT family N-acetyltransferase;protein_id=PRJNA716140:J5O10_03555;transl_table=11;translation=length.166
J5O10_03560	-6.19373		-6.01792	product=hypothetical protein;protein_id=PRJNA716140:J5O10_03560;transl_table=11;translation=length.259
J5O10_03570	-8.84687	-3.84661	-12.6935	product=AAA family ATPase;protein_id=PRJNA716140:J5O10_03570;transl_table=11;translation=length.467
J5O10_03575		-1.23792		product=translation initiation factor IF-3;protein_id=PRJNA716140:J5O10_03575;transl_table=11;translation=length.169
J5O10_03600	-2.77495	2.64685		product=CapA family protein;protein_id=PRJNA716140:J5O10_03600;transl_table=11;translation=length.343
J5O10_03620	-23.3676		-22.6543	product=metallophosphoesterase;protein_id=PRJNA716140:J5O10_03620;transl_table=11;translation=length.634
J5O10_03645	-22.7468		-23.673	product=peptidase M3;protein_id=PRJNA716140:J5O10_03645;transl_table=11;translation=length.580
J5O10_03650			2.09316	product=Trk family potassium uptake protein;protein_id=PRJNA716140:J5O10_03650;transl_table=11;translation=length.458
J5O10_03655			1.90891	product=TrkA family potassium uptake protein;protein_id=PRJNA716140:J5O10_03655;transl_table=11;translation=length.223
J5O10_03695	-2.27971	1.99369		product=HD domain-containing protein;protein_id=PRJNA716140:J5O10_03695;transl_table=11;translation=length.192
J5O10_03700	-8.53766		-5.8095	product=8-oxo-dGTP diphosphatase;protein_id=PRJNA716140:J5O10_03700;transl_table=11;translation=length.142
J5O10_03705			1.99067	product=nitroreductase family protein;protein_id=PRJNA716140:J5O10_03705;transl_table=11;translation=length.273
J5O10_03715	1.23383		0.865091	product=aminoacyl-histidine dipeptidase;protein_id=PRJNA716140:J5O10_03715;transl_table=11;translation=length.483
J5O10_03770		-2.79782	-3.8826	eC_number=1.2.7.4;gO_function=GO:0018492 - carbon-monoxide dehydrogenase (acceptor) activity [Evidence IEA];Name=cooS;Note=Derived by automated computational analysis using gene prediction method: Protein Homology.;codon_start=1;inference=COORDINATES: similar to AA sequence:RefSeq:WP_011860935.1;locus_tag=J5O10_03770;product=anaerobic carbon-monoxide dehydrogenase catalytic subunit;protein_id=PRJ…
J5O10_03775	-1.94407	-2.41399	-4.35806	product=carbon monoxide dehydrogenase accessory protein CooC;protein_id=PRJNA716140:J5O10_03775;transl_table=11;translation=length.259
J5O10_03780			-2.61029	eC_number=6.3.4.3;gO_function=GO:0004329 - formate-tetrahydrofolate ligase activity [Evidence IEA],GO:0005524 - ATP binding [Evidence IEA];Name=J5O10_03780;Note=Derived by automated computational analysis using gene prediction method: Protein Homology.;codon_start=1;inference=COORDINATES: similar to AA sequence:RefSeq:WP_014355320.1;product=formate--tetrahydrofolate ligase;protein_id=PRJNA716140:…
J5O10_03785			-3.14659	product=cyclodeaminase/cyclohydrolase family protein;protein_id=PRJNA716140:J5O10_03785;transl_table=11;translation=length.210
J5O10_03790	-1.49806	-1.39542	-2.89348	product=bifunctional 5%2C10-methylene-tetrahydrofolate dehydrogenase/5%2C10-methylene-tetrahydrofolate cyclohydrolase;protein_id=PRJNA716140:J5O10_03790;transl_table=11;translation=length.290
J5O10_03795	-1.33506	-1.34208	-2.67713	product=methylenetetrahydrofolate reductase C-terminal domain-containing protein;protein_id=PRJNA716140:J5O10_03795;transl_table=11;translation=length.224
J5O10_03800	-4.78321		-5.88831	eC_number=1.5.1.20;gO_function=GO:0004489 - methylenetetrahydrofolate reductase (NAD(P)H) activity [Evidence IEA];gO_process=GO:0006555 - methionine metabolic process [Evidence IEA];Name=J5O10_03800;Note=Derived by automated computational analysis using gene prediction method: Protein Homology.;codon_start=1;inference=COORDINATES: similar to AA sequence:RefSeq:WP_016729430.1;product=methylenetetr…
J5O10_03805	-2.38411	-1.24934	-3.63345	eC_number=1.8.1.4;gO_function=GO:0004148 - dihydrolipoyl dehydrogenase activity [Evidence IEA];gO_process=GO:0006096 - glycolytic process [Evidence IEA],GO:0045454 - cell redox homeostasis [Evidence IEA],GO:0051068 - dihydrolipoamide metabolic process [Evidence IEA];Name=lpdA;Note=Derived by automated computational analysis using gene prediction method: Protein Homology.;codon_start=1;inference=C…
J5O10_03810	-1.34523	-1.41165	-2.75688	product=carbon monoxide dehydrogenase accessory protein CooC;protein_id=PRJNA716140:J5O10_03810;transl_table=11;translation=length.256
J5O10_03815	-1.147		-2.15873	product=acetyl-CoA decarbonylase/synthase complex subunit delta;protein_id=PRJNA716140:J5O10_03815;transl_table=11;translation=length.314
J5O10_03825		-2.01502	-3.03538	product=carbon monoxide dehydrogenase/acetyl-CoA synthase methytransferase subunit;protein_id=PRJNA716140:J5O10_03825;transl_table=11;translation=length.268
J5O10_03830		-1.88615	-3.03782	eC_number=2.3.1.169;Name=acsB;Note=Derived by automated computational analysis using gene prediction method: Protein Homology.;codon_start=1;inference=COORDINATES: similar to AA sequence:RefSeq:WP_003418359.1;locus_tag=J5O10_03830;product=acetyl-CoA decarbonylase/synthase complex subunit alpha/beta;protein_id=PRJNA716140:J5O10_03830;transl_table=11;translation=length.708
J5O10_03835			-2.60809	product=glycine cleavage system protein GcvH;protein_id=PRJNA716140:J5O10_03835;transl_table=11;translation=length.125
J5O10_03860	-6.33284			product=CooT family nickel-binding protein;protein_id=PRJNA716140:J5O10_03860;transl_table=11;translation=length.63
J5O10_03865		1.43063		product=DUF3842 family protein;protein_id=PRJNA716140:J5O10_03865;transl_table=11;translation=length.138
J5O10_03875			4.24179	eC_number=3.1.3.15;gO_function=GO:0004401 - histidinol-phosphatase activity [Evidence IEA];gO_process=GO:0000105 - histidine biosynthetic process [Evidence IEA];Name=hisJ;Note=Derived by automated computational analysis using gene prediction method: Protein Homology.;codon_start=1;inference=COORDINATES: similar to AA sequence:RefSeq:WP_009902127.1;locus_tag=J5O10_03875;product=histidinol-phosphat…
J5O10_03890	-22.2911		-20.5001	product=aminotransferase class V-fold PLP-dependent enzyme;protein_id=PRJNA716140:J5O10_03890;transl_table=11;translation=length.365
J5O10_03895	-22.7871		-20.6573	eC_number=2.7.1.30;gO_function=GO:0004370 - glycerol kinase activity [Evidence IEA];gO_process=GO:0006071 - glycerol metabolic process [Evidence IEA];Name=glpK;Note=Derived by automated computational analysis using gene prediction method: Protein Homology.;codon_start=1;inference=COORDINATES: similar to AA sequence:RefSeq:WP_003432232.1;locus_tag=J5O10_03895;product=glycerol kinase GlpK;protein_i…
J5O10_03900	-23.4366		-20.1143	product=ethanolamine utilization protein EutH;protein_id=PRJNA716140:J5O10_03900;transl_table=11;translation=length.371
J5O10_03910		6.34271
J5O10_03915		4.4989		product=flagellar motor protein;protein_id=PRJNA716140:J5O10_03915;transl_table=11;translation=length.262
J5O10_03935		2.29967	1.87984	product=EAL domain-containing protein;protein_id=PRJNA716140:J5O10_03935;transl_table=11;translation=length.1009
J5O10_03940	-9.27849		-9.42024	product=ATP-dependent helicase;protein_id=PRJNA716140:J5O10_03940;transl_table=11;translation=length.688
J5O10_03945	-2.96019			product=transporter substrate-binding domain-containing protein;protein_id=PRJNA716140:J5O10_03945;transl_table=11;translation=length.271
J5O10_03975	-1.99749			product=nitroreductase;protein_id=PRJNA716140:J5O10_03975;transl_table=11;translation=length.213
J5O10_03985	2.50938		3.50177	eC_number=2.3.1.54;gO_component=GO:0005737 - cytoplasm [Evidence IEA];gO_function=GO:0008861 - formate C-acetyltransferase activity [Evidence IEA];gO_process=GO:0006113 - fermentation [Evidence IEA],GO:0015942 - formate metabolic process [Evidence IEA];Name=pflB;Note=Derived by automated computational analysis using gene prediction method: Protein Homology.;codon_start=1;inference=COORDINATES: si…
J5O10_03990	-7.1241		-9.73433	product=calcium/sodium antiporter;protein_id=PRJNA716140:J5O10_03990;transl_table=11;translation=length.331
J5O10_04000	-9.1184		-6.0224	product=BglG family transcription antiterminator;protein_id=PRJNA716140:J5O10_04000;transl_table=11;translation=length.661
J5O10_04015	-8.50571		-7.00952
J5O10_04035	-5.43558		-3.30168	product=anti-sigma F factor antagonist;protein_id=PRJNA716140:J5O10_04035;transl_table=11;translation=length.111
J5O10_04040	-3.79339			eC_number=2.7.11.1;gO_function=GO:0004672 - protein kinase activity [Evidence IEA];gO_process=GO:0030436 - asexual sporulation [Evidence IEA];Name=spoIIAB;Note=Derived by automated computational analysis using gene prediction method: Protein Homology.;codon_start=1;inference=COORDINATES: similar to AA sequence:RefSeq:WP_003418415.1;locus_tag=J5O10_04040;product=anti-sigma F factor;protein_id=PRJN…
J5O10_04045	-10.2045		-8.20048	product=RNA polymerase sporulation sigma factor SigF;protein_id=PRJNA716140:J5O10_04045;transl_table=11;translation=length.254
J5O10_04050	-20.9766		-23.9077	product=stage V sporulation protein AC;protein_id=PRJNA716140:J5O10_04050;transl_table=11;translation=length.145
J5O10_04055	-22.9794		-26.4747	product=stage V sporulation protein AD;protein_id=PRJNA716140:J5O10_04055;transl_table=11;translation=length.337
J5O10_04060	-6.60813		-9.86335	product=stage V sporulation protein AE;protein_id=PRJNA716140:J5O10_04060;transl_table=11;translation=length.120
J5O10_04080	-8.55845	3.30244	-5.25601	product=M20 family metallopeptidase;protein_id=PRJNA716140:J5O10_04080;transl_table=11;translation=length.381
J5O10_04095	-7.91043		-8.00643	product=sporulation protein YunB;protein_id=PRJNA716140:J5O10_04095;transl_table=11;translation=length.232
J5O10_04100	-22.4876		-25.6547	product=peptidase S55;protein_id=PRJNA716140:J5O10_04100;transl_table=11;translation=length.335
J5O10_04105			-5.33362	product=N-acetylmuramoyl-L-alanine amidase;protein_id=PRJNA716140:J5O10_04105;transl_table=11;translation=length.294
J5O10_04125	-1.95941			product=GTPase HflX;protein_id=PRJNA716140:J5O10_04125;transl_table=11;translation=length.427
J5O10_04130	-1.8254		-3.00664	product=HEAT repeat domain-containing protein;protein_id=PRJNA716140:J5O10_04130;transl_table=11;translation=length.225
J5O10_04135		-1.95008		product=NUDIX hydrolase;protein_id=PRJNA716140:J5O10_04135;transl_table=11;translation=length.147
J5O10_04150	-21.5718		-22.8595	product=sulfite exporter TauE/SafE family protein;protein_id=PRJNA716140:J5O10_04150;transl_table=11;translation=length.128
J5O10_04160			1.54205	product=YebC/PmpR family DNA-binding transcriptional regulator;protein_id=PRJNA716140:J5O10_04160;transl_table=11;translation=length.239
J5O10_04175	-22.7662	6.47952	-16.2867	product=CoA transferase;protein_id=PRJNA716140:J5O10_04175;transl_table=11;translation=length.410
J5O10_04180	-22.2605		-19.163	product=acyl-CoA dehydrogenase family protein;protein_id=PRJNA716140:J5O10_04180;transl_table=11;translation=length.380
J5O10_04190	-4.34039			product=electron transfer flavoprotein subunit alpha/FixB family protein;protein_id=PRJNA716140:J5O10_04190;transl_table=11;translation=length.340
J5O10_04210	-3.27423	1.76422	-1.51001	product=flavodoxin family protein;protein_id=PRJNA716140:J5O10_04210;transl_table=11;translation=length.162
J5O10_04215	-1.81465			product=GGDEF and EAL domain-containing protein;protein_id=PRJNA716140:J5O10_04215;transl_table=11;translation=length.642
J5O10_04315	-2.46431			product=MBL fold metallo-hydrolase;protein_id=PRJNA716140:J5O10_04315;transl_table=11;translation=length.186
J5O10_04335	-5.98619			eC_number=2.3.3.14;gO_function=GO:0004410 - homocitrate synthase activity [Evidence IEA];Name=nifV;Note=Derived by automated computational analysis using gene prediction method: Protein Homology.;codon_start=1;inference=COORDINATES: similar to AA sequence:RefSeq:WP_003418528.1;locus_tag=J5O10_04335;product=homocitrate synthase;protein_id=PRJNA716140:J5O10_04335;transl_table=11;translation=length.…
J5O10_04365	-2.19127			product=helix-turn-helix domain-containing protein;protein_id=PRJNA716140:J5O10_04365;transl_table=11;translation=length.103
J5O10_04370	-3.77563			product=CPBP family intramembrane metalloprotease;protein_id=PRJNA716140:J5O10_04370;transl_table=11;translation=length.228
J5O10_04375	-3.31159			product=fumarylacetoacetate hydrolase family protein;protein_id=PRJNA716140:J5O10_04375;transl_table=11;translation=length.294
J5O10_04380	-1.85816	1.6016		eC_number=2.1.2.3;gO_function=GO:0003937 - IMP cyclohydrolase activity [Evidence IEA],GO:0004643 - phosphoribosylaminoimidazolecarboxamide formyltransferase activity [Evidence IEA];gO_process=GO:0006164 - purine nucleotide biosynthetic process [Evidence IEA];Name=J5O10_04380;Note=Derived by automated computational analysis using gene prediction method: Protein Homology.;codon_start=1;inference=CO…
J5O10_04450			4.51346	product=HsmA family protein;protein_id=PRJNA716140:J5O10_04450;transl_table=11;translation=length.132
J5O10_04455			5.99148	product=MarR family winged helix-turn-helix transcriptional regulator;protein_id=PRJNA716140:J5O10_04455;transl_table=11;translation=length.144
J5O10_04465		3.85149		product=ABC transporter permease;protein_id=PRJNA716140:J5O10_04465;transl_table=11;translation=length.303
J5O10_04470		2.74031	2.52976	product=ABC transporter substrate-binding protein;protein_id=PRJNA716140:J5O10_04470;transl_table=11;translation=length.522
J5O10_04475		2.77849	1.61856	product=ABC transporter ATP-binding protein;protein_id=PRJNA716140:J5O10_04475;transl_table=11;translation=length.341
J5O10_04480		1.74848		product=ABC transporter ATP-binding protein;protein_id=PRJNA716140:J5O10_04480;transl_table=11;translation=length.314
J5O10_04490	-22.033		-19.3711	product=hypothetical protein;protein_id=PRJNA716140:J5O10_04490;transl_table=11;translation=length.209
J5O10_04500	-22.4611		-22.5731	product=PTS transporter subunit EIIC;protein_id=PRJNA716140:J5O10_04500;transl_table=11;translation=length.429
J5O10_04515		3.34548		product=protein-ADP-ribose hydrolase;protein_id=PRJNA716140:J5O10_04515;transl_table=11;translation=length.284
J5O10_04520	-2.31654			product=alpha/beta hydrolase;protein_id=PRJNA716140:J5O10_04520;transl_table=11;translation=length.290
J5O10_04535	-4.10345			product=molybdate ABC transporter substrate-binding protein;protein_id=PRJNA716140:J5O10_04535;transl_table=11;translation=length.270
J5O10_04555	-5.62371	-4.58691	-10.2106	product=ABC transporter substrate-binding protein;protein_id=PRJNA716140:J5O10_04555;transl_table=11;translation=length.340
J5O10_04560	-4.43435	-4.4026	-8.83695	product=ATP-binding cassette domain-containing protein;protein_id=PRJNA716140:J5O10_04560;transl_table=11;translation=length.251
J5O10_04565	-9.33847	-3.00057	-12.339	product=ABC transporter permease;protein_id=PRJNA716140:J5O10_04565;transl_table=11;translation=length.300
J5O10_04570			-4.15619	product=ABC transporter substrate-binding protein;protein_id=PRJNA716140:J5O10_04570;transl_table=11;translation=length.345
J5O10_04575	-6.49224		-9.65267	product=ATP-binding cassette domain-containing protein;protein_id=PRJNA716140:J5O10_04575;transl_table=11;translation=length.251
J5O10_04595			-1.89944	product=SPFH/Band 7/PHB domain protein;protein_id=PRJNA716140:J5O10_04595;transl_table=11;translation=length.347
J5O10_04600	-2.11132		-2.88248	eC_number=2.7.7.27;gO_function=GO:0008878 - glucose-1-phosphate adenylyltransferase activity [Evidence IEA];gO_process=GO:0005978 - glycogen biosynthetic process [Evidence IEA];Name=J5O10_04600;Note=Derived by automated computational analysis using gene prediction method: Protein Homology.;codon_start=1;inference=COORDINATES: similar to AA sequence:RefSeq:WP_009892825.1;product=glucose-1-phosphat…
J5O10_04605	-8.82129		-10.1962	eC_number=2.7.7.27;gO_function=GO:0008878 - glucose-1-phosphate adenylyltransferase activity [Evidence IEA];gO_process=GO:0005978 - glycogen biosynthetic process [Evidence IEA];Name=glgD;Note=Derived by automated computational analysis using gene prediction method: Protein Homology.;codon_start=1;inference=COORDINATES: similar to AA sequence:RefSeq:WP_004453566.1;locus_tag=J5O10_04605;product=glu…
J5O10_04610			-3.13373	eC_number=2.4.1.21;gO_function=GO:0004373 - glycogen (starch) synthase activity [Evidence IEA];Name=glgA;Note=Derived by automated computational analysis using gene prediction method: Protein Homology.;codon_start=1;inference=COORDINATES: similar to AA sequence:RefSeq:WP_011053260.1;locus_tag=J5O10_04610;product=glycogen synthase GlgA;protein_id=PRJNA716140:J5O10_04610;transl_table=11;translation…
J5O10_04615	-2.75557		-3.79039	product=glycogen/starch/alpha-glucan phosphorylase;protein_id=PRJNA716140:J5O10_04615;transl_table=11;translation=length.790
J5O10_04620	-1.9537			product=glycoside hydrolase family 13 protein;protein_id=PRJNA716140:J5O10_04620;transl_table=11;translation=length.621
J5O10_04625		4.30362		product=GntR family transcriptional regulator;protein_id=PRJNA716140:J5O10_04625;transl_table=11;translation=length.212
J5O10_04635	-21.8219		-15.5234	eC_number=4.1.1.50;gO_function=GO:0004014 - adenosylmethionine decarboxylase activity [Evidence IEA];gO_process=GO:0008295 - spermidine biosynthetic process [Evidence IEA];Name=speD;Note=Derived by automated computational analysis using gene prediction method: Protein Homology.;codon_start=1;inference=COORDINATES: similar to AA sequence:RefSeq:WP_003418655.1;locus_tag=J5O10_04635;product=adenosyl…
J5O10_04655	1.95831	2.11308	4.07139	product=4Fe-4S dicluster domain-containing protein;protein_id=PRJNA716140:J5O10_04655;transl_table=11;translation=length.496
J5O10_04670		-8.39849	-8.22288	product=hypothetical protein;protein_id=PRJNA716140:J5O10_04670;transl_table=11;translation=length.63
J5O10_04700		-4.16098	-6.91124	product=cation diffusion facilitator family transporter;protein_id=PRJNA716140:J5O10_04700;transl_table=11;translation=length.288
J5O10_04715	-7.78625		-6.83501	eC_number=2.4.2.45;gO_function=GO:0016765 - transferase activity%2C transferring alkyl or aryl (other than methyl) groups [Evidence IEA];Name=J5O10_04715;Note=Derived by automated computational analysis using gene prediction method: Protein Homology.;codon_start=1;inference=COORDINATES: similar to AA sequence:RefSeq:WP_011861057.1;product=decaprenyl-phosphate phosphoribosyltransferase;protein_id=…
J5O10_04750	-25.6725		-27.2331	eC_number=2.3.3.13;gO_function=GO:0003852 - 2-isopropylmalate synthase activity [Evidence IEA];gO_process=GO:0009098 - leucine biosynthetic process [Evidence IEA];Name=leuA;Note=Derived by automated computational analysis using gene prediction method: Protein Homology.;codon_start=1;inference=COORDINATES: similar to AA sequence:RefSeq:WP_009892859.1;locus_tag=J5O10_04750;product=2-isopropylmalate…
J5O10_04755	-11.5935		-13.2156	eC_number=4.2.1.33;gO_component=GO:0009316 - 3-isopropylmalate dehydratase complex [Evidence IEA];gO_function=GO:0003861 - 3-isopropylmalate dehydratase activity [Evidence IEA];gO_process=GO:0009098 - leucine biosynthetic process [Evidence IEA];Name=leuC;Note=Derived by automated computational analysis using gene prediction method: Protein Homology.;codon_start=1;inference=COORDINATES: similar to…
J5O10_04765	-12.7072		-13.3684	eC_number=1.1.1.85;gO_function=GO:0003862 - 3-isopropylmalate dehydrogenase activity [Evidence IEA];gO_process=GO:0009098 - leucine biosynthetic process [Evidence IEA];Name=leuB;Note=Derived by automated computational analysis using gene prediction method: Protein Homology.;codon_start=1;inference=COORDINATES: similar to AA sequence:RefSeq:WP_009895944.1;locus_tag=J5O10_04765;product=3-isopropylm…
J5O10_04775	-3.25052		-2.11834	product=alanine--glyoxylate aminotransferase family protein;protein_id=PRJNA716140:J5O10_04775;transl_table=11;translation=length.358
J5O10_04780	-4.81933	1.90519	-2.91414	product=D-2-hydroxyacid dehydrogenase;protein_id=PRJNA716140:J5O10_04780;transl_table=11;translation=length.313
J5O10_04785	-4.89441		-3.74432	product=DUF1015 family protein;protein_id=PRJNA716140:J5O10_04785;transl_table=11;translation=length.416
J5O10_04790	-4.49405		-3.377	eC_number=2.7.7.65;Name=J5O10_04790;Note=Derived by automated computational analysis using gene prediction method: Protein Homology.;codon_start=1;inference=COORDINATES: similar to AA sequence:RefSeq:WP_004453516.1;product=diguanylate cyclase;protein_id=PRJNA716140:J5O10_04790;transl_table=11;translation=length.1182
J5O10_04860	-6.05002			product=ABC transporter permease;protein_id=PRJNA716140:J5O10_04860;transl_table=11;translation=length.776
J5O10_04875			1.98579	eC_number=3.5.1.25;gO_function=GO:0008448 - N-acetylglucosamine-6-phosphate deacetylase activity [Evidence IEA];gO_process=GO:0006040 - amino sugar metabolic process [Evidence IEA];Name=nagA;Note=Derived by automated computational analysis using gene prediction method: Protein Homology.;codon_start=1;inference=COORDINATES: similar to AA sequence:RefSeq:WP_011861065.1;locus_tag=J5O10_04875;product…
J5O10_04890	-7.29008		-8.75704	product=response regulator transcription factor;protein_id=PRJNA716140:J5O10_04890;transl_table=11;translation=length.234
J5O10_04895			-4.92867	product=HAMP domain-containing histidine kinase;protein_id=PRJNA716140:J5O10_04895;transl_table=11;translation=length.495
J5O10_04925	-21.7469		-17.457	product=polyphosphate polymerase domain-containing protein;protein_id=PRJNA716140:J5O10_04925;transl_table=11;translation=length.229
J5O10_04935	-23.1358		-19.1084	product=CotH kinase family protein;protein_id=PRJNA716140:J5O10_04935;transl_table=11;translation=length.621
J5O10_04945	-6.39771		-5.69815	product=XRE family transcriptional regulator;protein_id=PRJNA716140:J5O10_04945;transl_table=11;translation=length.179
J5O10_04950	-4.2697		-2.95336	product=ABC transporter ATP-binding protein;protein_id=PRJNA716140:J5O10_04950;transl_table=11;translation=length.347
J5O10_04955	-3.04647			product=ABC transporter permease;protein_id=PRJNA716140:J5O10_04955;transl_table=11;translation=length.278
J5O10_04970			-6.1609	eC_number=2.7.7.65;Name=J5O10_04970;Note=Derived by automated computational analysis using gene prediction method: Protein Homology.;codon_start=1;inference=COORDINATES: similar to AA sequence:RefSeq:WP_009902229.1;product=diguanylate cyclase;protein_id=PRJNA716140:J5O10_04970;transl_table=11;translation=length.242
J5O10_04985	-22.1603		-22.3939	product=cellulose biosynthesis cyclic di-GMP-binding regulatory protein BcsB;protein_id=PRJNA716140:J5O10_04985;transl_table=11;translation=length.693
J5O10_04990	-8.87053		-7.59587	product=hydrolase;protein_id=PRJNA716140:J5O10_04990;transl_table=11;translation=length.360
J5O10_04995	-23.2617		-22.4511	eC_number=5.1.3.14;gO_function=GO:0008761 - UDP-N-acetylglucosamine 2-epimerase activity [Evidence IEA];gO_process=GO:0009103 - lipopolysaccharide biosynthetic process [Evidence IEA];Name=wecB;Note=Derived by automated computational analysis using gene prediction method: Protein Homology.;codon_start=1;inference=COORDINATES: similar to AA sequence:RefSeq:WP_009888791.1;locus_tag=J5O10_04995;produ…
J5O10_05000	-22.6094		-20.045	product=glucosaminidase domain-containing protein;protein_id=PRJNA716140:J5O10_05000;transl_table=11;translation=length.324
J5O10_05005	8.27019	-6.04584
J5O10_05010	14.9015	-11.4169	3.4846
J5O10_05020	8.04439		5.21164
J5O10_05035	-8.29234			product=hypothetical protein;protein_id=PRJNA716140:J5O10_05035;transl_table=11;translation=length.637
J5O10_05040	-5.18361			product=ATP-dependent helicase;protein_id=PRJNA716140:J5O10_05040;transl_table=11;translation=length.739
J5O10_05065	-3.88621		-3.61217	product=AAA family ATPase;protein_id=PRJNA716140:J5O10_05065;transl_table=11;translation=length.1182
J5O10_05070	-2.12506			product=hemolysin family protein;protein_id=PRJNA716140:J5O10_05070;transl_table=11;translation=length.417
J5O10_05075	-21.3953		-22.7703	product=sporulation integral membrane protein YtvI;protein_id=PRJNA716140:J5O10_05075;transl_table=11;translation=length.350
J5O10_05085	-2.02688	2.64373		product=cell wall-binding protein Cwp18;protein_id=PRJNA716140:J5O10_05085;transl_table=11;translation=length.350
J5O10_05090		1.83334	1.83168	eC_number=3.1.4.-;Name=yfcE;Note=Derived by automated computational analysis using gene prediction method: Protein Homology.;codon_start=1;inference=COORDINATES: similar to AA sequence:RefSeq:WP_003428581.1;locus_tag=J5O10_05090;product=phosphodiesterase;protein_id=PRJNA716140:J5O10_05090;transl_table=11;translation=length.189
J5O10_05120	-4.11865		-3.70841	product=acyl-CoA dehydrogenase;protein_id=PRJNA716140:J5O10_05120;transl_table=11;translation=length.378
J5O10_05125	-3.3272		-3.96691	product=electron transfer flavoprotein subunit beta/FixA family protein;protein_id=PRJNA716140:J5O10_05125;transl_table=11;translation=length.260
J5O10_05130	-2.63379		-2.67533	product=electron transfer flavoprotein subunit alpha/FixB family protein;protein_id=PRJNA716140:J5O10_05130;transl_table=11;translation=length.336
J5O10_05135	-2.71641		-3.45664	product=enoyl-CoA hydratase-related protein;protein_id=PRJNA716140:J5O10_05135;transl_table=11;translation=length.265
J5O10_05140	-2.96374		-3.09661	eC_number=1.1.1.157;gO_process=GO:0006631 - fatty acid metabolic process [Evidence IEA];Name=J5O10_05140;Note=Derived by automated computational analysis using gene prediction method: Protein Homology.;codon_start=1;inference=COORDINATES: similar to AA sequence:RefSeq:WP_003428570.1;product=3-hydroxybutyryl-CoA dehydrogenase;protein_id=PRJNA716140:J5O10_05140;transl_table=11;translation=length.281
J5O10_05145	-3.62164		-4.01851	product=acetyl-CoA C-acetyltransferase;protein_id=PRJNA716140:J5O10_05145;transl_table=11;translation=length.391
J5O10_05160	2.90838		2.85176	product=acyl carrier protein;protein_id=PRJNA716140:J5O10_05160;transl_table=11;translation=length.75
J5O10_05165	-5.76771		-6.6927	product=hypothetical protein;protein_id=PRJNA716140:J5O10_05165;transl_table=11;translation=length.141
J5O10_05175	-6.60894	-4.74846	-11.3574	product=hypothetical protein;protein_id=PRJNA716140:J5O10_05175;transl_table=11;translation=length.59
J5O10_05180	-5.82052		-8.35536	product=hypothetical protein;protein_id=PRJNA716140:J5O10_05180;transl_table=11;translation=length.66
J5O10_05185	1.33115		1.17424	product=LacI family transcriptional regulator CcpA;protein_id=PRJNA716140:J5O10_05185;transl_table=11;translation=length.338
J5O10_05190	-21.6456	-7.59839	-29.244	product=hypothetical protein;protein_id=PRJNA716140:J5O10_05190;transl_table=11;translation=length.132
J5O10_05195	-22.3905		-22.9266	product=hypothetical protein;protein_id=PRJNA716140:J5O10_05195;transl_table=11;translation=length.303
J5O10_05200	4.33829		2.7148
J5O10_05205	-4.0719	-8.62074	-12.6926	product=exosporium morphogenetic protein CdeC;protein_id=PRJNA716140:J5O10_05205;transl_table=11;translation=length.410
J5O10_05260			4.48228	product=PTS system mannose/fructose/sorbose family transporter subunit IID;protein_id=PRJNA716140:J5O10_05260;transl_table=11;translation=length.280
J5O10_05275	-3.90163			product=molybdopterin molybdotransferase MoeA;protein_id=PRJNA716140:J5O10_05275;transl_table=11;translation=length.393
J5O10_05280	-7.51228		-4.57033	product=molybdopterin-guanine dinucleotide biosynthesis protein B;protein_id=PRJNA716140:J5O10_05280;transl_table=11;translation=length.177
J5O10_05285	-5.70023			product=PTS sugar transporter subunit IIB;protein_id=PRJNA716140:J5O10_05285;transl_table=11;translation=length.91
J5O10_05295	-8.65258		-8.23668	product=hypothetical protein;protein_id=PRJNA716140:J5O10_05295;transl_table=11;translation=length.395
J5O10_05300	-5.15861		-5.44348	product=M20 family metallopeptidase;protein_id=PRJNA716140:J5O10_05300;transl_table=11;translation=length.387
J5O10_05335	-3.50727		-3.09937	product=glycyl-radical enzyme activating protein;protein_id=PRJNA716140:J5O10_05335;transl_table=11;translation=length.300
J5O10_05385	-21.4129		-15.6968	product=hypothetical protein;protein_id=PRJNA716140:J5O10_05385;transl_table=11;translation=length.397
J5O10_05390	-22.3579		-18.4342	product=MBOAT family protein;protein_id=PRJNA716140:J5O10_05390;transl_table=11;translation=length.469
J5O10_05410	-4.30681			product=lytic transglycosylase domain-containing protein;protein_id=PRJNA716140:J5O10_05410;transl_table=11;translation=length.184
J5O10_05415	-2.05123		-2.32073	product=ABC transporter substrate-binding protein;protein_id=PRJNA716140:J5O10_05415;transl_table=11;translation=length.571
J5O10_05420	2.98338			product=heavy-metal-associated domain-containing protein;protein_id=PRJNA716140:J5O10_05420;transl_table=11;translation=length.70
J5O10_05425		-5.67502	-4.61836	product=hypothetical protein;protein_id=PRJNA716140:J5O10_05425;transl_table=11;translation=length.199
J5O10_05445		1.99183		product=electron transport complex subunit RsxC;protein_id=PRJNA716140:J5O10_05445;transl_table=11;translation=length.445
J5O10_05450		2.16699		product=RnfABCDGE type electron transport complex subunit D;protein_id=PRJNA716140:J5O10_05450;transl_table=11;translation=length.325
J5O10_05455		2.42216	1.61902	product=RnfABCDGE type electron transport complex subunit G;protein_id=PRJNA716140:J5O10_05455;transl_table=11;translation=length.189
J5O10_05460		1.78985		product=electron transport complex subunit E;protein_id=PRJNA716140:J5O10_05460;transl_table=11;translation=length.197
J5O10_05470		2.43829	1.5196	product=RnfABCDGE type electron transport complex subunit B;protein_id=PRJNA716140:J5O10_05470;transl_table=11;translation=length.323
J5O10_05475			2.00794	product=Maf family protein;protein_id=PRJNA716140:J5O10_05475;transl_table=11;translation=length.194
J5O10_05480			1.70159	product=DNA repair protein RadC;protein_id=PRJNA716140:J5O10_05480;transl_table=11;translation=length.219
J5O10_05505	-1.89996			product=septum site-determining protein MinC;protein_id=PRJNA716140:J5O10_05505;transl_table=11;translation=length.227
J5O10_05520		1.2603		product=rod shape-determining protein RodA;protein_id=PRJNA716140:J5O10_05520;transl_table=11;translation=length.376
J5O10_05545	1.09412			product=FprA family A-type flavoprotein;protein_id=PRJNA716140:J5O10_05545;transl_table=11;translation=length.397
J5O10_05555			-3.33503	product=TIGR03936 family radical SAM-associated protein;protein_id=PRJNA716140:J5O10_05555;transl_table=11;translation=length.233
J5O10_05565		1.68986	2.16559	product=50S ribosomal protein L21;protein_id=PRJNA716140:J5O10_05565;transl_table=11;translation=length.103
J5O10_05595	-21.8598	-3.18536	-25.0452	product=tyrosine-type recombinase/integrase;protein_id=PRJNA716140:J5O10_05595;transl_table=11;translation=length.188
J5O10_05600	-22.4635		-25.1208	product=sporulation integral membrane protein YlbJ;protein_id=PRJNA716140:J5O10_05600;transl_table=11;translation=length.419
J5O10_05610	-3.35862			product=nickel-dependent lactate racemase;protein_id=PRJNA716140:J5O10_05610;transl_table=11;translation=length.424
J5O10_05615	-2.54401	2.38433		product=electron transfer flavoprotein subunit beta/FixA family protein;protein_id=PRJNA716140:J5O10_05615;transl_table=11;translation=length.262
J5O10_05620	-2.65286			product=electron transfer flavoprotein subunit alpha;protein_id=PRJNA716140:J5O10_05620;transl_table=11;translation=length.406
J5O10_05625	-2.30163		-1.86679	product=FAD-binding oxidoreductase;protein_id=PRJNA716140:J5O10_05625;transl_table=11;translation=length.463
J5O10_05640	1.80402			product=DUF177 domain-containing protein;protein_id=PRJNA716140:J5O10_05640;transl_table=11;translation=length.174
J5O10_05650			1.63931	product=transcription factor FapR;protein_id=PRJNA716140:J5O10_05650;transl_table=11;translation=length.185
J5O10_05655			1.60858	eC_number=2.3.1.274;gO_function=GO:0043811 - phosphate:acyl-[acyl carrier protein] acyltransferase activity [Evidence IEA];gO_process=GO:0008610 - lipid biosynthetic process [Evidence IEA];Name=plsX;Note=Derived by automated computational analysis using gene prediction method: Protein Homology.;codon_start=1;inference=COORDINATES: similar to AA sequence:RefSeq:WP_003419116.1;locus_tag=J5O10_05655…
J5O10_05660	2.68305		2.62892	product=ketoacyl-ACP synthase III;protein_id=PRJNA716140:J5O10_05660;transl_table=11;translation=length.328
J5O10_05685	1.20181		1.93313	eC_number=2.3.1.179;gO_function=GO:0004315 - 3-oxoacyl-[acyl-carrier-protein] synthase activity [Evidence IEA];gO_process=GO:0006633 - fatty acid biosynthetic process [Evidence IEA];Name=fabF;Note=Derived by automated computational analysis using gene prediction method: Protein Homology.;codon_start=1;inference=COORDINATES: similar to AA sequence:RefSeq:WP_003438103.1;locus_tag=J5O10_05685;produc…
J5O10_05705	-7.76578			product=gamma-glutamyl-gamma-aminobutyrate hydrolase family protein;protein_id=PRJNA716140:J5O10_05705;transl_table=11;translation=length.241
J5O10_05725	-6.86073	-3.50304	-10.3638	product=stage III sporulation protein AA;protein_id=PRJNA716140:J5O10_05725;transl_table=11;translation=length.322
J5O10_05730	-21.1721		-23.1842	product=stage III sporulation protein AB;protein_id=PRJNA716140:J5O10_05730;transl_table=11;translation=length.173
J5O10_05735		-6.83886	-7.0531	product=stage III sporulation protein AC;protein_id=PRJNA716140:J5O10_05735;transl_table=11;translation=length.65
J5O10_05740	-6.9585		-8.61264	product=stage III sporulation protein AD;protein_id=PRJNA716140:J5O10_05740;transl_table=11;translation=length.125
J5O10_05745	-22.4566		-24.2097	product=stage III sporulation protein AE;protein_id=PRJNA716140:J5O10_05745;transl_table=11;translation=length.401
J5O10_05750	-6.15514		-7.98436	product=stage III sporulation protein AF;protein_id=PRJNA716140:J5O10_05750;transl_table=11;translation=length.205
J5O10_05755	-21.2922	-3.98177	-25.274	product=stage III sporulation protein AG;protein_id=PRJNA716140:J5O10_05755;transl_table=11;translation=length.184
J5O10_05760	-8.40992	-4.15311	-12.563	product=SpoIIIAH-like family protein;protein_id=PRJNA716140:J5O10_05760;transl_table=11;translation=length.228
J5O10_05820	-3.42553			product=GNAT family N-acetyltransferase;protein_id=PRJNA716140:J5O10_05820;transl_table=11;translation=length.163
J5O10_05825		6.8311		product=GNAT family N-acetyltransferase;protein_id=PRJNA716140:J5O10_05825;transl_table=11;translation=length.146
J5O10_05835	-2.99884			product=sporulation transcription factor Spo0A;protein_id=PRJNA716140:J5O10_05835;transl_table=11;translation=length.274
J5O10_05840		2.68409		product=putative cytokinetic ring protein SteA;protein_id=PRJNA716140:J5O10_05840;transl_table=11;translation=length.373
J5O10_05845	-3.54014			product=copper transporter;protein_id=PRJNA716140:J5O10_05845;transl_table=11;translation=length.291
J5O10_05875	-3.91304		-3.24292	product=tyrosine-type recombinase/integrase;protein_id=PRJNA716140:J5O10_05875;transl_table=11;translation=length.304
J5O10_05915		-9.00277	-7.97252	product=sigma-70 family RNA polymerase sigma factor;protein_id=PRJNA716140:J5O10_05915;transl_table=11;translation=length.94
J5O10_05925	-6.52881		-3.9799	product=FxLYD domain-containing protein;protein_id=PRJNA716140:J5O10_05925;transl_table=11;translation=length.270
J5O10_05935			2.75536	product=hypothetical protein;protein_id=PRJNA716140:J5O10_05935;transl_table=11;translation=length.52
J5O10_05975	-7.35573			product=glycopeptide resistance protein VanZ1;protein_id=PRJNA716140:J5O10_05975;transl_table=11;translation=length.169
J5O10_05985	-6.49701	-6.96035	-13.4574	product=sigma-70 family RNA polymerase sigma factor;protein_id=PRJNA716140:J5O10_05985;transl_table=11;translation=length.138
J5O10_06035	-5.03078		-3.79805	product=signal recognition particle-docking protein FtsY;protein_id=PRJNA716140:J5O10_06035;transl_table=11;translation=length.423
J5O10_06080	-7.53704		-6.70676	product=branched-chain amino acid transport system II carrier protein;protein_id=PRJNA716140:J5O10_06080;transl_table=11;translation=length.430
J5O10_06090			2.32927	eC_number=1.17.4.1;gO_function=GO:0004748 - ribonucleoside-diphosphate reductase activity%2C thioredoxin disulfide as acceptor [Evidence IEA];Name=J5O10_06090;Note=Derived by automated computational analysis using gene prediction method: Protein Homology.;codon_start=1;inference=COORDINATES: similar to AA sequence:RefSeq:WP_003428321.1;product=adenosylcobalamin-dependent ribonucleoside-diphosphat…
J5O10_06115	-22.0521		-17.6694	product=ABC transporter permease;protein_id=PRJNA716140:J5O10_06115;transl_table=11;translation=length.354
J5O10_06120	-7.96265			product=ABC transporter permease;protein_id=PRJNA716140:J5O10_06120;transl_table=11;translation=length.366
J5O10_06145	-8.06338			product=YifB family Mg chelatase-like AAA ATPase;protein_id=PRJNA716140:J5O10_06145;transl_table=11;translation=length.533
J5O10_06155			-1.64	eC_number=5.6.2.1;gO_component=GO:0005737 - cytoplasm [Evidence IEA];gO_function=GO:0003677 - DNA binding [Evidence IEA],GO:0003917 - DNA topoisomerase type I (single strand cut%2C ATP-independent) activity [Evidence IEA];gO_process=GO:0006260 - DNA replication [Evidence IEA],GO:0006265 - DNA topological change [Evidence IEA];Name=topA;Note=Derived by automated computational analysis using gene p…
J5O10_06160	-1.30715		-1.11637	product=GTP-sensing pleiotropic transcriptional regulator CodY;protein_id=PRJNA716140:J5O10_06160;transl_table=11;translation=length.261
J5O10_06165	-5.90398		-5.42062	product=replication-associated recombination protein A;protein_id=PRJNA716140:J5O10_06165;transl_table=11;translation=length.421
J5O10_06170	-4.00405			eC_number=2.3.1.-;gO_function=GO:0008080 - N-acetyltransferase activity [Evidence IEA];Name=J5O10_06170;Note=Derived by automated computational analysis using gene prediction method: Protein Homology.;codon_start=1;inference=COORDINATES: similar to AA sequence:RefSeq:WP_003419406.1;product=GNAT family N-acetyltransferase;protein_id=PRJNA716140:J5O10_06170;transl_table=11;translation=length.256
J5O10_06215	-6.07616			product=DUF1292 domain-containing protein;protein_id=PRJNA716140:J5O10_06215;transl_table=11;translation=length.95
J5O10_06220			2.33	product=transcriptional repressor;protein_id=PRJNA716140:J5O10_06220;transl_table=11;translation=length.152
J5O10_06235			-6.31125	product=spore protein;protein_id=PRJNA716140:J5O10_06235;transl_table=11;translation=length.66
J5O10_06240		-5.11662	-6.66656	product=D-alanyl-D-alanine carboxypeptidase;protein_id=PRJNA716140:J5O10_06240;transl_table=11;translation=length.387
J5O10_06275	-21.4465		-22.4556	product=GerW family sporulation protein;protein_id=PRJNA716140:J5O10_06275;transl_table=11;translation=length.142
J5O10_06280	-6.95112			product=MarR family transcriptional regulator;protein_id=PRJNA716140:J5O10_06280;transl_table=11;translation=length.146
J5O10_06290	-6.48925			product=YwaF family protein;protein_id=PRJNA716140:J5O10_06290;transl_table=11;translation=length.222
J5O10_06335			-2.74065	product=ribosomal L7Ae/L30e/S12e/Gadd45 family protein;protein_id=PRJNA716140:J5O10_06335;transl_table=11;translation=length.103
J5O10_06355			-1.53553	eC_number=5.4.99.25;gO_function=GO:0004730 - pseudouridylate synthase activity [Evidence IEA];gO_process=GO:0006400 - tRNA modification [Evidence IEA];Name=truB;Note=Derived by automated computational analysis using gene prediction method: Protein Homology.;codon_start=1;inference=COORDINATES: similar to AA sequence:RefSeq:WP_009896221.1;locus_tag=J5O10_06355;product=tRNA pseudouridine(55) syntha…
J5O10_06360			1.73257	eC_number=2.7.1.26,2.7.7.2;gO_function=GO:0003919 - FMN adenylyltransferase activity [Evidence IEA];Name=J5O10_06360;Note=Derived by automated computational analysis using gene prediction method: Protein Homology.;codon_start=1;inference=COORDINATES: similar to AA sequence:RefSeq:WP_009889098.1;product=bifunctional riboflavin kinase/FAD synthetase;protein_id=PRJNA716140:J5O10_06360;transl_table=1…
J5O10_06380	-23.19		-23.5657	product=polysaccharide deacetylase family protein;protein_id=PRJNA716140:J5O10_06380;transl_table=11;translation=length.247
J5O10_06385			-1.65703	product=insulinase family protein;protein_id=PRJNA716140:J5O10_06385;transl_table=11;translation=length.415
J5O10_06395			-1.55741	eC_number=2.7.2.4;gO_function=GO:0004072 - aspartate kinase activity [Evidence IEA];gO_process=GO:0009089 - lysine biosynthetic process via diaminopimelate [Evidence IEA];Name=dapG;Note=Derived by automated computational analysis using gene prediction method: Protein Homology.;codon_start=1;inference=COORDINATES: similar to AA sequence:RefSeq:WP_003419506.1;locus_tag=J5O10_06395;product=aspartate…
J5O10_06400			-1.86369	product=ATP-dependent Clp protease proteolytic subunit;protein_id=PRJNA716140:J5O10_06400;transl_table=11;translation=length.244
J5O10_06465	-3.67786	2.7659		product=tyrosine-type recombinase/integrase;protein_id=PRJNA716140:J5O10_06465;transl_table=11;translation=length.303
J5O10_06480	-1.69132	1.56655		product=pyridoxal phosphate-dependent aminotransferase;protein_id=PRJNA716140:J5O10_06480;transl_table=11;translation=length.398
J5O10_06530		4.76088		product=lantibiotic protection ABC transporter ATP-binding protein;protein_id=PRJNA716140:J5O10_06530;transl_table=11;translation=length.235
J5O10_06535	-21.5036		-19.8649	product=lantibiotic immunity ABC transporter MutE/EpiE family permease subunit;protein_id=PRJNA716140:J5O10_06535;transl_table=11;translation=length.239
J5O10_06540			-5.49816	product=lantibiotic immunity ABC transporter MutG family permease subunit;protein_id=PRJNA716140:J5O10_06540;transl_table=11;translation=length.256
J5O10_06555	-21.4964		-24.37	product=amidase domain-containing protein;protein_id=PRJNA716140:J5O10_06555;transl_table=11;translation=length.384
J5O10_06595			-2.29253	product=hypothetical protein;protein_id=PRJNA716140:J5O10_06595;transl_table=11;translation=length.147
J5O10_06600		-2.00666	-2.92491	product=phage tail sheath subtilisin-like domain-containing protein;protein_id=PRJNA716140:J5O10_06600;transl_table=11;translation=length.354
J5O10_06605			-3.76067	product=phage tail tube protein;protein_id=PRJNA716140:J5O10_06605;transl_table=11;translation=length.142
J5O10_06610		-2.84417	-3.01241	product=phage portal protein;protein_id=PRJNA716140:J5O10_06610;transl_table=11;translation=length.148
J5O10_06615		-2.7133	-4.3804	product=hypothetical protein;protein_id=PRJNA716140:J5O10_06615;transl_table=11;translation=length.817
J5O10_06620		-3.13924	-5.30018	product=hypothetical protein;protein_id=PRJNA716140:J5O10_06620;transl_table=11;translation=length.140
J5O10_06625		-2.55779	-4.25244	product=NlpC/P60 family protein;protein_id=PRJNA716140:J5O10_06625;transl_table=11;translation=length.509
J5O10_06630		-2.72568	-3.25934	product=DUF2577 domain-containing protein;protein_id=PRJNA716140:J5O10_06630;transl_table=11;translation=length.108
J5O10_06635		-3.54605	-3.4888	product=DUF2634 domain-containing protein;protein_id=PRJNA716140:J5O10_06635;transl_table=11;translation=length.142
J5O10_06640		-3.33738	-5.10878	product=baseplate J/gp47 family protein;protein_id=PRJNA716140:J5O10_06640;transl_table=11;translation=length.350
J5O10_06645	-2.79646		-5.28766	product=YmfQ family protein;protein_id=PRJNA716140:J5O10_06645;transl_table=11;translation=length.232
J5O10_06650			-4.74919	product=phage tail protein;protein_id=PRJNA716140:J5O10_06650;transl_table=11;translation=length.328
J5O10_06655		-3.22973	-4.19254	product=chromosome condensation regulator;protein_id=PRJNA716140:J5O10_06655;transl_table=11;translation=length.1725
J5O10_06660	-21.3857		-23.5714	product=CD1375 family protein;protein_id=PRJNA716140:J5O10_06660;transl_table=11;translation=length.117
J5O10_06665			-4.77071	product=hypothetical protein;protein_id=PRJNA716140:J5O10_06665;transl_table=11;translation=length.86
J5O10_06715		5.14023		product=LamB/YcsF family protein;protein_id=PRJNA716140:J5O10_06715;transl_table=11;translation=length.263
J5O10_06725	-4.4739			eC_number=3.5.2.9;Name=pxpB;Note=Derived by automated computational analysis using gene prediction method: Protein Homology.;codon_start=1;inference=COORDINATES: similar to AA sequence:RefSeq:WP_009889166.1;locus_tag=J5O10_06725;product=5-oxoprolinase subunit PxpB;protein_id=PRJNA716140:J5O10_06725;transl_table=11;translation=length.231
J5O10_06730	-8.52196		-6.78958	product=biotin-dependent carboxyltransferase family protein;protein_id=PRJNA716140:J5O10_06730;transl_table=11;translation=length.328
J5O10_06740	-22.2088		-19.4012	product=dipeptide epimerase;protein_id=PRJNA716140:J5O10_06740;transl_table=11;translation=length.355
J5O10_06750	-6.53399		-4.69125	product=CocE/NonD family hydrolase;protein_id=PRJNA716140:J5O10_06750;transl_table=11;translation=length.698
J5O10_06760	-8.46224		-7.38651	product=DMT family transporter;protein_id=PRJNA716140:J5O10_06760;transl_table=11;translation=length.296
J5O10_06785	-22.6375		-23.5453	product=M20 family metallopeptidase;protein_id=PRJNA716140:J5O10_06785;transl_table=11;translation=length.389
J5O10_06790	-21.5323		-22.0484	product=LD-carboxypeptidase;protein_id=PRJNA716140:J5O10_06790;transl_table=11;translation=length.287
J5O10_06810	-1.78613	-2.36739	-4.15353	product=amino acid adenylation domain-containing protein;protein_id=PRJNA716140:J5O10_06810;transl_table=11;translation=length.729
J5O10_06815	-1.73486			product=oligopeptide transporter%2C OPT family;protein_id=PRJNA716140:J5O10_06815;transl_table=11;translation=length.643
J5O10_06845	-6.20988		-5.43045	product=transcriptional regulator DdlR;protein_id=PRJNA716140:J5O10_06845;transl_table=11;translation=length.482
J5O10_06860		2.14722		product=Cof-type HAD-IIB family hydrolase;protein_id=PRJNA716140:J5O10_06860;transl_table=11;translation=length.259
J5O10_06865	-6.38204		-6.39192	product=zinc dependent phospholipase C family protein;protein_id=PRJNA716140:J5O10_06865;transl_table=11;translation=length.194
J5O10_06890	-5.71827		-7.07905	product=DMT family transporter;protein_id=PRJNA716140:J5O10_06890;transl_table=11;translation=length.142
J5O10_06925	-6.60628		-6.19814	product=MerR family transcriptional regulator;protein_id=PRJNA716140:J5O10_06925;transl_table=11;translation=length.269
J5O10_06945	-6.46475		-4.98099	eC_number=2.3.1.-;Name=J5O10_06945;Note=Derived by automated computational analysis using gene prediction method: Protein Homology.;codon_start=1;inference=COORDINATES: similar to AA sequence:RefSeq:WP_009896340.1;product=GNAT family N-acetyltransferase;protein_id=PRJNA716140:J5O10_06945;transl_table=11;translation=length.261
J5O10_06950	-21.6878		-25.1527	product=delta-lactam-biosynthetic de-N-acetylase;protein_id=PRJNA716140:J5O10_06950;transl_table=11;translation=length.274
J5O10_06965	-4.76127	-5.29992	-10.0612	eC_number=1.11.1.24;gO_function=GO:0008379 - thioredoxin peroxidase activity [Evidence IEA],GO:0051920 - peroxiredoxin activity [Evidence IEA];gO_process=GO:0098869 - cellular oxidant detoxification [Evidence IEA];Name=J5O10_06965;Note=Derived by automated computational analysis using gene prediction method: Protein Homology.;codon_start=1;inference=COORDINATES: similar to AA sequence:RefSeq:WP_0…
J5O10_06990	-8.59747		-6.23051	product=tetratricopeptide repeat protein;protein_id=PRJNA716140:J5O10_06990;transl_table=11;translation=length.463
J5O10_07065	1.64284			eC_number=2.5.1.54;gO_function=GO:0003849 - 3-deoxy-7-phosphoheptulonate synthase activity [Evidence IEA];gO_process=GO:0009423 - chorismate biosynthetic process [Evidence IEA];Name=aroF;Note=Derived by automated computational analysis using gene prediction method: Protein Homology.;codon_start=1;inference=COORDINATES: similar to AA sequence:RefSeq:WP_003419887.1;locus_tag=J5O10_07065;product=3-d…
J5O10_07115		-5.58854	-6.13589	product=hypothetical protein;protein_id=PRJNA716140:J5O10_07115;transl_table=11;translation=length.148
J5O10_07135	-23.3862		-21.514	product=ABC transporter permease;protein_id=PRJNA716140:J5O10_07135;transl_table=11;translation=length.853
J5O10_07140		1.86084		product=4Fe-4S dicluster domain-containing protein;protein_id=PRJNA716140:J5O10_07140;transl_table=11;translation=length.424
J5O10_07145	-2.89631	1.97831		product=cell wall-binding protein Cwp20;protein_id=PRJNA716140:J5O10_07145;transl_table=11;translation=length.1013
J5O10_07195		1.79703	3.21692	product=ferrous iron transport protein B;protein_id=PRJNA716140:J5O10_07195;transl_table=11;translation=length.718
J5O10_07220	-2.82584	2.44727		product=NrtA/SsuA/CpmA family ABC transporter substrate-binding protein;protein_id=PRJNA716140:J5O10_07220;transl_table=11;translation=length.330
J5O10_07230		-4.7088	-6.9127	product=hypothetical protein;protein_id=PRJNA716140:J5O10_07230;transl_table=11;translation=length.199
J5O10_07245	-3.10864			product=methionine ABC transporter ATP-binding protein;protein_id=PRJNA716140:J5O10_07245;transl_table=11;translation=length.321
J5O10_07260	-4.9819			product=PAS domain-containing sensor histidine kinase;protein_id=PRJNA716140:J5O10_07260;transl_table=11;translation=length.912
J5O10_07265		4.36082		product=DNA-3-methyladenine glycosylase;protein_id=PRJNA716140:J5O10_07265;transl_table=11;translation=length.202
J5O10_07270		1.88427	2.09637	product=XRE family transcriptional regulator;protein_id=PRJNA716140:J5O10_07270;transl_table=11;translation=length.194
J5O10_07290	-2.29032		-2.85164	product=sigma-70 family RNA polymerase sigma factor;protein_id=PRJNA716140:J5O10_07290;transl_table=11;translation=length.294
J5O10_07320	-5.42177			product=permease;protein_id=PRJNA716140:J5O10_07320;transl_table=11;translation=length.518
J5O10_07345	-8.01278		-5.0626	product=ABC transporter ATP-binding protein;protein_id=PRJNA716140:J5O10_07345;transl_table=11;translation=length.291
J5O10_07370	-8.54536	3.0631	-5.48226	product=4Fe-4S binding protein;protein_id=PRJNA716140:J5O10_07370;transl_table=11;translation=length.299
J5O10_07375	-8.28311		-5.06804	product=hypothetical protein;protein_id=PRJNA716140:J5O10_07375;transl_table=11;translation=length.189
J5O10_07385	-2.84045	-3.77639	-6.61685	product=DUF2935 domain-containing protein;protein_id=PRJNA716140:J5O10_07385;transl_table=11;translation=length.304
J5O10_07390	-7.18845			product=hypothetical protein;protein_id=PRJNA716140:J5O10_07390;transl_table=11;translation=length.60
J5O10_07395	-5.30573			product=pantoate--beta-alanine ligase;protein_id=PRJNA716140:J5O10_07395;transl_table=11;translation=length.282
J5O10_07400	-9.13022	4.19235	-4.93787	eC_number=2.1.2.11;gO_function=GO:0003864 - 3-methyl-2-oxobutanoate hydroxymethyltransferase activity [Evidence IEA];gO_process=GO:0015940 - pantothenate biosynthetic process [Evidence IEA];Name=panB;Note=Derived by automated computational analysis using gene prediction method: Protein Homology.;codon_start=1;inference=COORDINATES: similar to AA sequence:RefSeq:WP_011721175.1;locus_tag=J5O10_0740…
J5O10_07405	-8.48958		-5.05482	product=DUF2520 domain-containing protein;protein_id=PRJNA716140:J5O10_07405;transl_table=11;translation=length.293
J5O10_07420		-5.3747	-5.7245	product=ferrous iron transport protein B;protein_id=PRJNA716140:J5O10_07420;transl_table=11;translation=length.706
J5O10_07425		-5.08234	-9.04077	product=ferrous iron transport protein A;protein_id=PRJNA716140:J5O10_07425;transl_table=11;translation=length.75
J5O10_07435	-4.24603			product=YybS family protein;protein_id=PRJNA716140:J5O10_07435;transl_table=11;translation=length.322
J5O10_07445	2.16369		2.7046	product=polysaccharide deacetylase;protein_id=PRJNA716140:J5O10_07445;transl_table=11;translation=length.293
J5O10_07465		2.20451		eC_number=3.5.2.3;gO_function=GO:0004151 - dihydroorotase activity [Evidence IEA],GO:0046872 - metal ion binding [Evidence IEA];gO_process=GO:0006221 - pyrimidine nucleotide biosynthetic process [Evidence IEA];Name=J5O10_07465;Note=Derived by automated computational analysis using gene prediction method: Protein Homology.;codon_start=1;inference=COORDINATES: similar to AA sequence:RefSeq:WP_00342…
J5O10_07495	-7.27425			product=ABC transporter ATP-binding protein;protein_id=PRJNA716140:J5O10_07495;transl_table=11;translation=length.255
J5O10_07610		2.3503		eC_number=2.3.2.2;gO_process=GO:0006750 - glutathione biosynthetic process [Evidence IEA];Name=ggt;Note=Derived by automated computational analysis using gene prediction method: Protein Homology.;codon_start=1;inference=COORDINATES: similar to AA sequence:RefSeq:WP_016728540.1;locus_tag=J5O10_07610;product=gamma-glutamyltransferase;protein_id=PRJNA716140:J5O10_07610;transl_table=11;translation=le…
J5O10_07620	-2.93725	1.55607	-1.38118	product=sulfide/dihydroorotate dehydrogenase-like FAD/NAD-binding protein;protein_id=PRJNA716140:J5O10_07620;transl_table=11;translation=length.297
J5O10_07625	-2.80342		-1.69031	eC_number=1.4.1.13;gO_function=GO:0004355 - glutamate synthase (NADPH) activity [Evidence IEA];gO_process=GO:0006537 - glutamate biosynthetic process [Evidence IEA];Name=gltA;Note=Derived by automated computational analysis using gene prediction method: Protein Homology.;codon_start=1;inference=COORDINATES: similar to AA sequence:RefSeq:WP_009893107.1;locus_tag=J5O10_07625;product=NADPH-dependent…
J5O10_07630	-3.47115			product=EAL domain-containing protein;protein_id=PRJNA716140:J5O10_07630;transl_table=11;translation=length.739
J5O10_07655		-5.09076	-4.96449	product=NAD(P)H-dependent oxidoreductase;protein_id=PRJNA716140:J5O10_07655;transl_table=11;translation=length.217
J5O10_07660	-6.0061		-4.89587	product=hypothetical protein;protein_id=PRJNA716140:J5O10_07660;transl_table=11;translation=length.69
J5O10_07670	-2.11299			product=hemolysin III family protein;protein_id=PRJNA716140:J5O10_07670;transl_table=11;translation=length.217
J5O10_07675	6.22744			product=hypothetical protein;protein_id=PRJNA716140:J5O10_07675;transl_table=11;translation=length.58
J5O10_07685	-7.42122		-7.25452	eC_number=2.4.2.17;gO_function=GO:0003879 - ATP phosphoribosyltransferase activity [Evidence IEA];gO_process=GO:0000105 - histidine biosynthetic process [Evidence IEA];Name=hisG;Note=Derived by automated computational analysis using gene prediction method: Protein Homology.;codon_start=1;inference=COORDINATES: similar to AA sequence:RefSeq:WP_009902568.1;locus_tag=J5O10_07685;product=ATP phosphor…
J5O10_07690	-8.70528		-7.14952	eC_number=2.6.1.9;gO_function=GO:0004400 - histidinol-phosphate transaminase activity [Evidence IEA];gO_process=GO:0000105 - histidine biosynthetic process [Evidence IEA];Name=hisC;Note=Derived by automated computational analysis using gene prediction method: Protein Homology.;codon_start=1;inference=COORDINATES: similar to AA sequence:RefSeq:WP_003429779.1;locus_tag=J5O10_07690;product=histidino…
J5O10_07715	-4.86182		-5.36664	eC_number=3.5.4.19,3.6.1.31;gO_function=GO:0004635 - phosphoribosyl-AMP cyclohydrolase activity [Evidence IEA],GO:0004636 - phosphoribosyl-ATP diphosphatase activity [Evidence IEA];gO_process=GO:0000105 - histidine biosynthetic process [Evidence IEA];Name=hisIE;Note=Derived by automated computational analysis using gene prediction method: Protein Homology.;codon_start=1;inference=COORDINATES: sim…
J5O10_07735			-6.23378	product=sigma-70 family RNA polymerase sigma factor;protein_id=PRJNA716140:J5O10_07735;transl_table=11;translation=length.160
J5O10_07740	-5.99573		-6.97901	product=anti-sigma-V factor rsiV;protein_id=PRJNA716140:J5O10_07740;transl_table=11;translation=length.289
J5O10_07745	-23.3904		-21.2681	product=RsiV family protein;protein_id=PRJNA716140:J5O10_07745;transl_table=11;translation=length.73
J5O10_07760	-6.59865		-7.6298	product=ACT domain-containing protein;protein_id=PRJNA716140:J5O10_07760;transl_table=11;translation=length.79
J5O10_07765	-4.66752		-4.61432	eC_number=1.1.1.86;Name=ilvC;Note=Derived by automated computational analysis using gene prediction method: Protein Homology.;codon_start=1;inference=COORDINATES: similar to AA sequence:RefSeq:WP_009893123.1;locus_tag=J5O10_07765;product=ketol-acid reductoisomerase;protein_id=PRJNA716140:J5O10_07765;transl_table=11;translation=length.329
J5O10_07770	-6.11218		-6.08494	eC_number=2.2.1.6;gO_component=GO:0005948 - acetolactate synthase complex [Evidence IEA];gO_function=GO:0003984 - acetolactate synthase activity [Evidence IEA];gO_process=GO:0009097 - isoleucine biosynthetic process [Evidence IEA],GO:0009099 - valine biosynthetic process [Evidence IEA];Name=ilvB;Note=Derived by automated computational analysis using gene prediction method: Protein Homology.;codon…
J5O10_07775	-7.69698	-4.64601	-12.343	product=manganese catalase family protein;protein_id=PRJNA716140:J5O10_07775;transl_table=11;translation=length.225
J5O10_07780		-1.61434	-1.73176	product=thioredoxin domain-containing protein;protein_id=PRJNA716140:J5O10_07780;transl_table=11;translation=length.678
J5O10_07785	-7.66031			product=MarR family transcriptional regulator;protein_id=PRJNA716140:J5O10_07785;transl_table=11;translation=length.102
J5O10_07795	-21.9467		-16.9051	product=ABC transporter ATP-binding protein;protein_id=PRJNA716140:J5O10_07795;transl_table=11;translation=length.255
J5O10_07800	-5.01704			product=ABC transporter permease;protein_id=PRJNA716140:J5O10_07800;transl_table=11;translation=length.706
J5O10_07810	-8.28087			product=N-acetyltransferase;protein_id=PRJNA716140:J5O10_07810;transl_table=11;translation=length.173
J5O10_07815	-21.8493		-20.855	product=G5 domain-containing protein;protein_id=PRJNA716140:J5O10_07815;transl_table=11;translation=length.265
J5O10_07835	-5.3758		-5.46904	product=PAS domain-containing sensor histidine kinase;protein_id=PRJNA716140:J5O10_07835;transl_table=11;translation=length.618
J5O10_07845		-5.51643	-7.92116	product=hypothetical protein;protein_id=PRJNA716140:J5O10_07845;transl_table=11;translation=length.164
J5O10_07850	-4.3614			eC_number=1.1.1.23;gO_function=GO:0004399 - histidinol dehydrogenase activity [Evidence IEA];gO_process=GO:0000105 - histidine biosynthetic process [Evidence IEA];Name=hisD;Note=Derived by automated computational analysis using gene prediction method: Protein Homology.;codon_start=1;inference=COORDINATES: similar to AA sequence:RefSeq:WP_009902633.1;locus_tag=J5O10_07850;product=histidinol dehydr…
J5O10_07870	-24.6263		-21.8774	product=ROK family protein;protein_id=PRJNA716140:J5O10_07870;transl_table=11;translation=length.119
J5O10_07900			-4.3672	eC_number=2.5.1.47;gO_function=GO:0004124 - cysteine synthase activity [Evidence IEA];gO_process=GO:0006535 - cysteine biosynthetic process from serine [Evidence IEA];Name=cysK;Note=Derived by automated computational analysis using gene prediction method: Protein Homology.;codon_start=1;inference=COORDINATES: similar to AA sequence:RefSeq:WP_009902642.1;locus_tag=J5O10_07900;product=cysteine synt…
J5O10_07910		-5.2061	-6.3138	product=ferredoxin;protein_id=PRJNA716140:J5O10_07910;transl_table=11;translation=length.62
J5O10_07920	-22.3427		-22.0143	product=hypothetical protein;protein_id=PRJNA716140:J5O10_07920;transl_table=11;translation=length.414
J5O10_07930	-21.6267		-17.0416	eC_number=2.7.1.49,2.7.4.7;gO_function=GO:0008902 - hydroxymethylpyrimidine kinase activity [Evidence IEA],GO:0008972 - phosphomethylpyrimidine kinase activity [Evidence IEA];gO_process=GO:0009228 - thiamine biosynthetic process [Evidence IEA];Name=thiD;Note=Derived by automated computational analysis using gene prediction method: Protein Homology.;codon_start=1;inference=COORDINATES: similar to …
J5O10_07935	-21.919		-16.5242	eC_number=2.7.1.50;gO_function=GO:0004417 - hydroxyethylthiazole kinase activity [Evidence IEA];gO_process=GO:0009228 - thiamine biosynthetic process [Evidence IEA];Name=thiM;Note=Derived by automated computational analysis using gene prediction method: Protein Homology.;codon_start=1;inference=COORDINATES: similar to AA sequence:RefSeq:WP_018112777.1;locus_tag=J5O10_07935;product=hydroxyethylthi…
J5O10_07940	-21.5216		-19.4707	eC_number=2.5.1.3;gO_function=GO:0004789 - thiamine-phosphate diphosphorylase activity [Evidence IEA];gO_process=GO:0009228 - thiamine biosynthetic process [Evidence IEA];Name=thiE;Note=Derived by automated computational analysis using gene prediction method: Protein Homology.;codon_start=1;inference=COORDINATES: similar to AA sequence:RefSeq:WP_003436488.1;locus_tag=J5O10_07940;product=thiamine …
J5O10_07945		3.86255	3.76535	product=PTS sugar transporter subunit IIB;protein_id=PRJNA716140:J5O10_07945;transl_table=11;translation=length.100
J5O10_07950	-6.60536			product=ABC transporter permease;protein_id=PRJNA716140:J5O10_07950;transl_table=11;translation=length.249
J5O10_07980	-6.52004			product=hypothetical protein;protein_id=PRJNA716140:J5O10_07980;transl_table=11;translation=length.399
J5O10_07995	-2.82693		-3.11926	product=amidohydrolase family protein;protein_id=PRJNA716140:J5O10_07995;transl_table=11;translation=length.393
J5O10_08010	-4.30912			product=ABC transporter permease;protein_id=PRJNA716140:J5O10_08010;transl_table=11;translation=length.686
J5O10_08020	-6.60817			product=GntR family transcriptional regulator;protein_id=PRJNA716140:J5O10_08020;transl_table=11;translation=length.122
J5O10_08030	-6.61375		-7.51175	product=ABC transporter permease;protein_id=PRJNA716140:J5O10_08030;transl_table=11;translation=length.254
J5O10_08045	-3.46555		-3.8271	product=PepSY domain-containing protein;protein_id=PRJNA716140:J5O10_08045;transl_table=11;translation=length.205
J5O10_08050		-1.55371	-1.37939	product=FprA family A-type flavoprotein;protein_id=PRJNA716140:J5O10_08050;transl_table=11;translation=length.843
J5O10_08060	-21.2256		-20.6298	product=metal-dependent hydrolase;protein_id=PRJNA716140:J5O10_08060;transl_table=11;translation=length.178
J5O10_08065	-21.4696	-4.46124	-25.9309	product=superoxide dismutase;protein_id=PRJNA716140:J5O10_08065;transl_table=11;translation=length.224
J5O10_08070	-22.4116		-23.8869	eC_number=6.3.5.4;gO_function=GO:0004066 - asparagine synthase (glutamine-hydrolyzing) activity [Evidence IEA];gO_process=GO:0006529 - asparagine biosynthetic process [Evidence IEA];Name=asnB;Note=Derived by automated computational analysis using gene prediction method: Protein Homology.;codon_start=1;inference=COORDINATES: similar to AA sequence:RefSeq:WP_003436426.1;locus_tag=J5O10_08070;produc…
J5O10_08075	-22.145		-21.8139	product=trypsin-like peptidase domain-containing protein;protein_id=PRJNA716140:J5O10_08075;transl_table=11;translation=length.478
J5O10_08080	-2.21529	2.10048		product=TerD family protein;protein_id=PRJNA716140:J5O10_08080;transl_table=11;translation=length.192
J5O10_08095		1.31813	1.8096	eC_number=7.2.2.10;gO_function=GO:0005388 - P-type calcium transporter activity [Evidence IEA];gO_process=GO:0006816 - calcium ion transport [Evidence IEA];Name=J5O10_08095;Note=Derived by automated computational analysis using gene prediction method: Protein Homology.;codon_start=1;inference=COORDINATES: similar to AA sequence:RefSeq:WP_003420276.1;product=calcium-translocating P-type ATPase%2C …
J5O10_08120	-1.43302			product=cysteine protease StiP family protein;protein_id=PRJNA716140:J5O10_08120;transl_table=11;translation=length.362
J5O10_08135	-3.56011			product=DUF819 family protein;protein_id=PRJNA716140:J5O10_08135;transl_table=11;translation=length.400
J5O10_08145		3.28515	2.9289	product=iron chelate uptake ABC transporter family permease subunit;protein_id=PRJNA716140:J5O10_08145;transl_table=11;translation=length.317
J5O10_08155		4.87024		product=ATP-binding cassette domain-containing protein;protein_id=PRJNA716140:J5O10_08155;transl_table=11;translation=length.251
J5O10_08160		3.02108	2.35249	product=siderophore ABC transporter substrate-binding protein;protein_id=PRJNA716140:J5O10_08160;transl_table=11;translation=length.321
J5O10_08190			4.37076
J5O10_08195	-3.7659		-2.90157
J5O10_08205	-2.18283		-2.45871	eC_number=1.4.4.2;gO_function=GO:0004375 - glycine dehydrogenase (decarboxylating) activity [Evidence IEA];gO_process=GO:0006546 - glycine catabolic process [Evidence IEA];Name=gcvPB;Note=Derived by automated computational analysis using gene prediction method: Protein Homology.;codon_start=1;inference=COORDINATES: similar to AA sequence:RefSeq:WP_011861288.1;locus_tag=J5O10_08205;product=aminome…
J5O10_08215			5.02692	product=pyrimidine/purine nucleoside phosphorylase;protein_id=PRJNA716140:J5O10_08215;transl_table=11;translation=length.105
J5O10_08245		2.05228	3.48138	product=cysteine synthase family protein;protein_id=PRJNA716140:J5O10_08245;transl_table=11;translation=length.320
J5O10_08265	-22.0541		-18.8711	product=ABC transporter ATP-binding protein;protein_id=PRJNA716140:J5O10_08265;transl_table=11;translation=length.295
J5O10_08285	-8.17403		-5.681	product=conjugal transfer protein TraX;protein_id=PRJNA716140:J5O10_08285;transl_table=11;translation=length.274
J5O10_08305			-5.4993	product=DUF979 domain-containing protein;protein_id=PRJNA716140:J5O10_08305;transl_table=11;translation=length.310
J5O10_08310	-6.07967		-9.42214	product=DUF969 domain-containing protein;protein_id=PRJNA716140:J5O10_08310;transl_table=11;translation=length.221
J5O10_08315	4.70904			product=flavodoxin domain-containing protein;protein_id=PRJNA716140:J5O10_08315;transl_table=11;translation=length.157
J5O10_08370		-1.01964	-0.959388	product=thioredoxin;protein_id=PRJNA716140:J5O10_08370;transl_table=11;translation=length.105
J5O10_08380	2.54397		3.3538	product=metalloregulator ArsR/SmtB family transcription factor;protein_id=PRJNA716140:J5O10_08380;transl_table=11;translation=length.122
J5O10_08385	2.81633		3.25346	product=NifB/NifX family molybdenum-iron cluster-binding protein;protein_id=PRJNA716140:J5O10_08385;transl_table=11;translation=length.123
J5O10_08410	-21.1586		-20.7765	eC_number=2.5.1.78;gO_component=GO:0009349 - riboflavin synthase complex [Evidence IEA];gO_function=GO:0000906 - 6%2C7-dimethyl-8-ribityllumazine synthase activity [Evidence IEA];Name=ribE;Note=Derived by automated computational analysis using gene prediction method: Protein Homology.;codon_start=1;inference=COORDINATES: similar to AA sequence:RefSeq:WP_004454467.1;locus_tag=J5O10_08410;product=6…
J5O10_08425	-8.38041		-7.34371	eC_number=1.1.1.193,3.5.4.26;gO_function=GO:0008703 - 5-amino-6-(5-phosphoribosylamino)uracil reductase activity [Evidence IEA],GO:0008835 - diaminohydroxyphosphoribosylaminopyrimidine deaminase activity [Evidence IEA];Name=ribD;Note=Derived by automated computational analysis using gene prediction method: Protein Homology.;codon_start=1;inference=COORDINATES: similar to AA sequence:RefSeq:WP_009…
J5O10_08435	-5.64555			eC_number=4.1.99.17;gO_function=GO:0051536 - iron-sulfur cluster binding [Evidence IEA];gO_process=GO:0009228 - thiamine biosynthetic process [Evidence IEA];Name=thiC;Note=Derived by automated computational analysis using gene prediction method: Protein Homology.;codon_start=1;inference=COORDINATES: similar to AA sequence:RefSeq:WP_009889633.1;locus_tag=J5O10_08435;product=phosphomethylpyrimidine…
J5O10_08455	-22.1271		-17.6593	product=2-iminoacetate synthase ThiH;protein_id=PRJNA716140:J5O10_08455;transl_table=11;translation=length.367
J5O10_08465			-6.14067	product=YfcC family protein;protein_id=PRJNA716140:J5O10_08465;transl_table=11;translation=length.464
J5O10_08500		2.72327		eC_number=4.6.1.17;gO_function=GO:0003824 - catalytic activity [Evidence IEA];gO_process=GO:0006777 - Mo-molybdopterin cofactor biosynthetic process [Evidence IEA];Name=moaC;Note=Derived by automated computational analysis using gene prediction method: Protein Homology.;codon_start=1;inference=COORDINATES: similar to AA sequence:RefSeq:WP_003420402.1;locus_tag=J5O10_08500;product=cyclic pyranopte…
J5O10_08510	-6.07011			product=cytosine permease;protein_id=PRJNA716140:J5O10_08510;transl_table=11;translation=length.429
J5O10_08560	-5.9557		-8.72136	product=hypothetical protein;protein_id=PRJNA716140:J5O10_08560;transl_table=11;translation=length.93
J5O10_08565	4.50642			product=hypothetical protein;protein_id=PRJNA716140:J5O10_08565;transl_table=11;translation=length.84
J5O10_08580		2.21824		product=Na/Pi cotransporter family protein;protein_id=PRJNA716140:J5O10_08580;transl_table=11;translation=length.539
J5O10_08590	-21.3052		-12.2985	product=nitrogenase iron protein NifH;protein_id=PRJNA716140:J5O10_08590;transl_table=11;translation=length.249
J5O10_08600	-21.8194		-19.9198	product=iron ABC transporter permease;protein_id=PRJNA716140:J5O10_08600;transl_table=11;translation=length.326
J5O10_08610	-22.0365		-20.2848	product=nitrogenase component 1;protein_id=PRJNA716140:J5O10_08610;transl_table=11;translation=length.425
J5O10_08615	-21.6451		-18.7966	product=nitrogenase component 1;protein_id=PRJNA716140:J5O10_08615;transl_table=11;translation=length.314
J5O10_08675	-4.88055	4.12786		product=transporter substrate-binding domain-containing protein;protein_id=PRJNA716140:J5O10_08675;transl_table=11;translation=length.664
J5O10_08680	-8.43573	2.18544	-6.25029	product=sigma-54 dependent transcriptional regulator;protein_id=PRJNA716140:J5O10_08680;transl_table=11;translation=length.440
J5O10_08685	-22.3117		-21.628	eC_number=1.21.4.3;Name=grdG;Note=Derived by automated computational analysis using gene prediction method: Protein Homology.;codon_start=1;inference=COORDINATES: similar to AA sequence:RefSeq:WP_006807454.1;locus_tag=J5O10_08685;product=sarcosine reductase complex component B subunit alpha;protein_id=PRJNA716140:J5O10_08685;transl_table=11;translation=length.428
J5O10_08690	-4.34578			product=sarcosine reductase complex component B subunit beta;protein_id=PRJNA716140:J5O10_08690;transl_except=(pos:1836493..1836495%2Caa:Sec);transl_table=11;translation=length.435
J5O10_08710	2.92594		2.02998	product=ferrous iron transport protein A;protein_id=PRJNA716140:J5O10_08710;transl_table=11;translation=length.74
J5O10_08715	-21.8688		-22.9747	product=sodium:glutamate symporter;protein_id=PRJNA716140:J5O10_08715;transl_table=11;translation=length.417
J5O10_08725	-5.42019		-4.42857	product=EcsC family protein;protein_id=PRJNA716140:J5O10_08725;transl_table=11;translation=length.189
J5O10_08755	-1.81455	1.9746		product=cell wall-binding cysteine protease Cwp13;protein_id=PRJNA716140:J5O10_08755;transl_table=11;translation=length.795
J5O10_08760	-3.23856		-3.46185	product=ATPase;protein_id=PRJNA716140:J5O10_08760;transl_table=11;translation=length.77
J5O10_08770	-6.45906			product=ABC transporter ATP-binding protein;protein_id=PRJNA716140:J5O10_08770;transl_table=11;translation=length.281
J5O10_08815	-4.95725
J5O10_08835	-4.1959		-2.68646	product=phenylalanine--tRNA ligase beta subunit-related protein;protein_id=PRJNA716140:J5O10_08835;transl_table=11;translation=length.233
J5O10_08840	-1.61346			product=NUDIX hydrolase;protein_id=PRJNA716140:J5O10_08840;transl_table=11;translation=length.202
J5O10_08855	4.90694		4.39223	product=hypothetical protein;protein_id=PRJNA716140:J5O10_08855;transl_table=11;translation=length.389
J5O10_08860			-1.62186	product=2-hydroxyacyl-CoA dehydratase;protein_id=PRJNA716140:J5O10_08860;transl_table=11;translation=length.1417
J5O10_08910	-5.56381			product=ATP-dependent sacrificial sulfur transferase LarE;protein_id=PRJNA716140:J5O10_08910;transl_table=11;translation=length.272
J5O10_08940	-3.67671			eC_number=6.3.4.5;gO_function=GO:0004055 - argininosuccinate synthase activity [Evidence IEA],GO:0005524 - ATP binding [Evidence IEA];gO_process=GO:0006526 - arginine biosynthetic process [Evidence IEA];Name=J5O10_08940;Note=Derived by automated computational analysis using gene prediction method: Protein Homology.;codon_start=1;inference=COORDINATES: similar to AA sequence:RefSeq:WP_009896935.1;…
J5O10_08945	-21.5073		-19.2389	product=BtrH N-terminal domain-containing protein;protein_id=PRJNA716140:J5O10_08945;transl_table=11;translation=length.348
J5O10_08955		-6.61561	-8.62484	product=DUF4363 family protein;protein_id=PRJNA716140:J5O10_08955;transl_table=11;translation=length.126
J5O10_08960	-21.5152		-24.6875	product=DUF421 domain-containing protein;protein_id=PRJNA716140:J5O10_08960;transl_table=11;translation=length.219
J5O10_08980	3.85655	-4.14487		product=C-GCAxxG-C-C family protein;protein_id=PRJNA716140:J5O10_08980;transl_table=11;translation=length.122
J5O10_09025	-5.96079		-4.20189	product=MBL fold metallo-hydrolase;protein_id=PRJNA716140:J5O10_09025;transl_table=11;translation=length.297
J5O10_09130		-1.28616	-0.861306	product=cation-translocating P-type ATPase;protein_id=PRJNA716140:J5O10_09130;transl_table=11;translation=length.886
J5O10_09150	2.06402		2.81563	product=ATP-dependent zinc metalloprotease FtsH;protein_id=PRJNA716140:J5O10_09150;transl_table=11;translation=length.605
J5O10_09170			-4.77588	eC_number=2.5.1.54;gO_function=GO:0003849 - 3-deoxy-7-phosphoheptulonate synthase activity [Evidence IEA];gO_process=GO:0009423 - chorismate biosynthetic process [Evidence IEA];Name=aroF;Note=Derived by automated computational analysis using gene prediction method: Protein Homology.;codon_start=1;inference=COORDINATES: similar to AA sequence:RefSeq:WP_003452924.1;locus_tag=J5O10_09170;product=3-d…
J5O10_09185			-5.1236	eC_number=4.2.3.5;gO_function=GO:0004107 - chorismate synthase activity [Evidence IEA];gO_process=GO:0009073 - aromatic amino acid family biosynthetic process [Evidence IEA];Name=aroC;Note=Derived by automated computational analysis using gene prediction method: Protein Homology.;codon_start=1;inference=COORDINATES: similar to AA sequence:RefSeq:WP_009902798.1;locus_tag=J5O10_09185;product=choris…
J5O10_09190			-2.77181	eC_number=4.2.1.51;gO_function=GO:0004664 - prephenate dehydratase activity [Evidence IEA];gO_process=GO:0009094 - L-phenylalanine biosynthetic process [Evidence IEA];Name=pheA;Note=Derived by automated computational analysis using gene prediction method: Protein Homology.;codon_start=1;inference=COORDINATES: similar to AA sequence:RefSeq:WP_003428637.1;locus_tag=J5O10_09190;product=prephenate de…
J5O10_09195			-4.95171	eC_number=1.1.1.25;gO_function=GO:0004764 - shikimate 3-dehydrogenase (NADP+) activity [Evidence IEA];gO_process=GO:0009423 - chorismate biosynthetic process [Evidence IEA];Name=aroE;Note=Derived by automated computational analysis using gene prediction method: Protein Homology.;codon_start=1;inference=COORDINATES: similar to AA sequence:RefSeq:WP_009902802.1;locus_tag=J5O10_09195;product=shikima…
J5O10_09200			-7.56827	product=shikimate kinase;protein_id=PRJNA716140:J5O10_09200;transl_table=11;translation=length.177
J5O10_09225	-10.1605	-4.98979	-15.1503	product=hypothetical protein;protein_id=PRJNA716140:J5O10_09225;transl_table=11;translation=length.1388
J5O10_09230		-6.01193	-7.00704	product=cupin domain-containing protein;protein_id=PRJNA716140:J5O10_09230;transl_table=11;translation=length.115
J5O10_09235	-8.0724	-5.92873	-14.0011	product=ABC transporter substrate-binding protein;protein_id=PRJNA716140:J5O10_09235;transl_table=11;translation=length.349
J5O10_09250	-7.13894		-5.40608	product=PBECR2 nuclease fold domain-containing protein;protein_id=PRJNA716140:J5O10_09250;transl_table=11;translation=length.127
J5O10_09260			2.45911	product=hypothetical protein;protein_id=PRJNA716140:J5O10_09260;transl_table=11;translation=length.116
J5O10_09265		-4.13939	-2.93064	product=hypothetical protein;protein_id=PRJNA716140:J5O10_09265;transl_table=11;translation=length.152
J5O10_09270	-3.99799		-5.5923	product=N-acetylmuramoyl-L-alanine amidase;protein_id=PRJNA716140:J5O10_09270;transl_table=11;translation=length.262
J5O10_09335	-22.3608		-15.2988	product=ParA family protein;protein_id=PRJNA716140:J5O10_09335;transl_table=11;translation=length.261
J5O10_09355	-21.1456		-11.6699	product=single-stranded DNA-binding protein;protein_id=PRJNA716140:J5O10_09355;transl_table=11;translation=length.132
J5O10_09365	-23.0925		-19.9879	product=replication initiator protein A;protein_id=PRJNA716140:J5O10_09365;transl_table=11;translation=length.307
J5O10_09370	-23.3564	4.19432	-19.1621	product=replication initiator protein A;protein_id=PRJNA716140:J5O10_09370;transl_table=11;translation=length.270
J5O10_09375	-22.6991		-18.6154	product=ATP-binding protein;protein_id=PRJNA716140:J5O10_09375;transl_table=11;translation=length.265
J5O10_09380	-22.0174		-18.1394	product=PcfB family protein;protein_id=PRJNA716140:J5O10_09380;transl_table=11;translation=length.163
J5O10_09385	-24.096		-18.7937	product=type IV secretory system conjugative DNA transfer family protein;protein_id=PRJNA716140:J5O10_09385;transl_table=11;translation=length.633
J5O10_09395	-22.6913		-12.7031	product=CD0415/CD1112 family protein;protein_id=PRJNA716140:J5O10_09395;transl_table=11;translation=length.289
J5O10_09405	-23.2446	27.6404		product=ATP-binding protein;protein_id=PRJNA716140:J5O10_09405;transl_table=11;translation=length.817
J5O10_09410	-24.8495		-17.7471	product=peptidoglycan DD-metalloendopeptidase family protein;protein_id=PRJNA716140:J5O10_09410;transl_table=11;translation=length.926
J5O10_09430	-24.0729		-16.8089	product=DNA topoisomerase 3;protein_id=PRJNA716140:J5O10_09430;transl_table=11;translation=length.690
J5O10_09435	-26.0452		-19.7746	product=SpaA isopeptide-forming pilin-related protein;protein_id=PRJNA716140:J5O10_09435;transl_table=11;translation=length.2122
J5O10_09460	-21.3596	25.3217		product=JAB domain-containing protein;protein_id=PRJNA716140:J5O10_09460;transl_table=11;translation=length.213
J5O10_09465	-4.18377			product=DEAD/DEAH box helicase family protein;protein_id=PRJNA716140:J5O10_09465;transl_table=11;translation=length.2559
J5O10_09475	-22.3952		-14.7334	eC_number=3.4.22.71;gO_function=GO:0004197 - cysteine-type endopeptidase activity [Evidence IEA];gO_process=GO:0016485 - protein processing [Evidence IEA],GO:0045184 - establishment of protein localization [Evidence IEA];Name=srtB;Note=Derived by automated computational analysis using gene prediction method: Protein Homology.;codon_start=1;inference=COORDINATES: similar to AA sequence:RefSeq:WP_0…
J5O10_09480	-24.4368		-19.747	product=YodL domain-containing protein;protein_id=PRJNA716140:J5O10_09480;transl_table=11;translation=length.1033
J5O10_09510	-2.877			product=alpha/beta hydrolase;protein_id=PRJNA716140:J5O10_09510;transl_table=11;translation=length.209
J5O10_09520	-21.9656		-15.0657	product=cysteine-rich VLP domain-containing protein;protein_id=PRJNA716140:J5O10_09520;transl_table=11;translation=length.137
J5O10_09525	-22.5931		-15.1356	product=replication initiator protein A;protein_id=PRJNA716140:J5O10_09525;transl_table=11;translation=length.131
J5O10_09530	-23.3783		-14.0767	product=plasmid recombination protein;protein_id=PRJNA716140:J5O10_09530;transl_table=11;translation=length.314
J5O10_09535	-21.4643		-13.7816	product=hypothetical protein;protein_id=PRJNA716140:J5O10_09535;transl_table=11;translation=length.64
J5O10_09550	-23.9221	5.76057	-18.1616	product=MobA/MobL family protein;protein_id=PRJNA716140:J5O10_09550;transl_table=11;translation=length.531
J5O10_09555	-21.8478		-12.6566	product=CHC2 zinc finger domain-containing protein;protein_id=PRJNA716140:J5O10_09555;transl_table=11;translation=length.205
J5O10_09570	-21.7751		-15.6386
J5O10_09575	-22.0054
J5O10_09580	-23.8705		-19.52	eC_number=2.7.7.49;gO_function=GO:0003964 - RNA-directed DNA polymerase activity [Evidence IEA];gO_process=GO:0000373 - Group II intron splicing [Evidence IEA];Name=ltrA;Note=Derived by automated computational analysis using gene prediction method: Protein Homology.;codon_start=1;inference=COORDINATES: similar to AA sequence:RefSeq:WP_002595827.1;locus_tag=J5O10_09580;product=group II intron reve…
J5O10_09585			2.59645	product=tetracycline efflux MFS transporter Tet(40);protein_id=PRJNA716140:J5O10_09585;transl_table=11;translation=length.406
J5O10_09590	-21.9806		-14.8797	product=plasmid mobilization relaxosome protein MobC;protein_id=PRJNA716140:J5O10_09590;transl_table=11;translation=length.132
J5O10_09595	-24.5217		-17.6709	product=relaxase/mobilization nuclease domain-containing protein;protein_id=PRJNA716140:J5O10_09595;transl_table=11;translation=length.541
J5O10_09600	-21.7844		-15.2292	product=cysteine-rich VLP protein;protein_id=PRJNA716140:J5O10_09600;transl_table=11;translation=length.128
J5O10_09605		24.8523	19.8474
J5O10_09620	-21.134		-13.3018	product=hypothetical protein;protein_id=PRJNA716140:J5O10_09620;transl_table=11;translation=length.100
J5O10_09640	-6.14028	6.62642		product=AAA family ATPase;protein_id=PRJNA716140:J5O10_09640;transl_table=11;translation=length.633
J5O10_09660	-23.4525	28.2355		product=DNA topoisomerase 3;protein_id=PRJNA716140:J5O10_09660;transl_table=11;translation=length.691
J5O10_09665	-21.6568	24.7453		product=cysteine-rich VLP domain-containing protein;protein_id=PRJNA716140:J5O10_09665;transl_table=11;translation=length.122
J5O10_09690	-20.9613	24.9267		product=helix-turn-helix transcriptional regulator;protein_id=PRJNA716140:J5O10_09690;transl_table=11;translation=length.118
J5O10_09710	-23.0656		-19.5707	product=relaxase/mobilization nuclease domain-containing protein;protein_id=PRJNA716140:J5O10_09710;transl_table=11;translation=length.455
J5O10_09720	-21.9468		-18.8	product=MmcQ/YjbR family DNA-binding protein;protein_id=PRJNA716140:J5O10_09720;transl_table=11;translation=length.119
J5O10_09735	-5.68911			product=IS256 family transposase;protein_id=PRJNA716140:J5O10_09735;transl_table=11;translation=length.404
J5O10_09750			3.58219	eC_number=2.7.7.7;gO_function=GO:0003684 - damaged DNA binding [Evidence IEA],GO:0003887 - DNA-directed DNA polymerase activity [Evidence IEA];gO_process=GO:0006281 - DNA repair [Evidence IEA];Name=dinB;Note=Derived by automated computational analysis using gene prediction method: Protein Homology.;codon_start=1;inference=COORDINATES: similar to AA sequence:RefSeq:WP_002584944.1;locus_tag=J5O10_0…
J5O10_09765		5.3541	4.16646	product=hypothetical protein;protein_id=PRJNA716140:J5O10_09765;transl_table=11;translation=length.190
J5O10_09770			4.33687	product=hypothetical protein;protein_id=PRJNA716140:J5O10_09770;transl_table=11;translation=length.121
J5O10_09775			2.19898	product=helix-turn-helix domain-containing protein;protein_id=PRJNA716140:J5O10_09775;transl_table=11;translation=length.104
J5O10_09795	-20.9069	24.6524		product=type II toxin-antitoxin system PemK/MazF family toxin;protein_id=PRJNA716140:J5O10_09795;transl_table=11;translation=length.127
J5O10_09800	-21.0124		-12.9136	product=hypothetical protein;protein_id=PRJNA716140:J5O10_09800;transl_table=11;translation=length.82
J5O10_09810	-6.13247	6.00155		product=recombinase family protein;protein_id=PRJNA716140:J5O10_09810;transl_table=11;translation=length.563
J5O10_09815	-3.76939			product=recombinase family protein;protein_id=PRJNA716140:J5O10_09815;transl_table=11;translation=length.525
J5O10_09820	-21.3649		-18.121
J5O10_09825	-7.47254	-4.0969	-11.5694	product=ABC transporter permease;protein_id=PRJNA716140:J5O10_09825;transl_table=11;translation=length.266
J5O10_09865			5.386	product=ethanolamine ammonia-lyase reactivating factor EutA;protein_id=PRJNA716140:J5O10_09865;transl_table=11;translation=length.477
J5O10_09870			4.92983	product=ethanolamine ammonia-lyase subunit EutB;protein_id=PRJNA716140:J5O10_09870;transl_table=11;translation=length.454
J5O10_09875			4.43193	eC_number=4.3.1.7;gO_function=GO:0008851 - ethanolamine ammonia-lyase activity [Evidence IEA];gO_process=GO:0006520 - amino acid metabolic process [Evidence IEA];Name=eutC;Note=Derived by automated computational analysis using gene prediction method: Protein Homology.;codon_start=1;inference=COORDINATES: similar to AA sequence:RefSeq:WP_009902836.1;locus_tag=J5O10_09875;product=ethanolamine ammon…
J5O10_09880			3.93264	product=ethanolamine utilization microcompartment protein EutL;protein_id=PRJNA716140:J5O10_09880;transl_table=11;translation=length.217
J5O10_09890	2.71482		4.09553	eC_number=1.2.1.10;gO_function=GO:0016620 - oxidoreductase activity%2C acting on the aldehyde or oxo group of donors%2C NAD or NADP as acceptor [Evidence IEA];Name=J5O10_09890;Note=Derived by automated computational analysis using gene prediction method: Protein Homology.;codon_start=1;inference=COORDINATES: similar to AA sequence:RefSeq:WP_009889875.1;product=acetaldehyde dehydrogenase (acetylat…
J5O10_09895			5.50901	product=ethanolamine utilization microcompartment protein EutM;protein_id=PRJNA716140:J5O10_09895;transl_table=11;translation=length.95
J5O10_09900		3.93628	4.24194	product=cobalamin adenosyltransferase;protein_id=PRJNA716140:J5O10_09900;transl_table=11;translation=length.253
J5O10_09915			4.48664	product=EutN/CcmL family microcompartment protein;protein_id=PRJNA716140:J5O10_09915;transl_table=11;translation=length.90
J5O10_09925		2.51562	3.13415	product=ethanolamine utilization protein EutH;protein_id=PRJNA716140:J5O10_09925;transl_table=11;translation=length.363
J5O10_09930		1.85219	3.14749	product=cupin domain-containing protein;protein_id=PRJNA716140:J5O10_09930;transl_table=11;translation=length.157
J5O10_09940	-22.2962		-18.9008	product=MFS transporter;protein_id=PRJNA716140:J5O10_09940;transl_table=11;translation=length.455
J5O10_09950	-21.5894		-24.4371	product=ATP-binding cassette domain-containing protein;protein_id=PRJNA716140:J5O10_09950;transl_table=11;translation=length.199
J5O10_09955	-22.7304		-23.843	product=hypothetical protein;protein_id=PRJNA716140:J5O10_09955;transl_table=11;translation=length.452
J5O10_09965			-4.02342	product=MBL fold metallo-hydrolase;protein_id=PRJNA716140:J5O10_09965;transl_table=11;translation=length.385
J5O10_09970			1.68962	eC_number=3.4.21.88;gO_function=GO:0004252 - serine-type endopeptidase activity [Evidence IEA];gO_process=GO:0006282 - regulation of DNA repair [Evidence IEA],GO:0006355 - regulation of DNA-templated transcription [Evidence IEA];Name=lexA;Note=Derived by automated computational analysis using gene prediction method: Protein Homology.;codon_start=1;inference=COORDINATES: similar to AA sequence:Ref…
J5O10_09985		3.36047	4.08843	product=ACT domain-containing protein;protein_id=PRJNA716140:J5O10_09985;transl_table=11;translation=length.123
J5O10_10015	-6.33768	-4.71241	-11.0501	product=hypothetical protein;protein_id=PRJNA716140:J5O10_10015;transl_table=11;translation=length.148
J5O10_10045	-23.3498		-20.9103	product=FtsX-like permease family protein;protein_id=PRJNA716140:J5O10_10045;transl_table=11;translation=length.825
J5O10_10050	-21.8606		-18.2762	product=HAMP domain-containing histidine kinase;protein_id=PRJNA716140:J5O10_10050;transl_table=11;translation=length.448
J5O10_10060		-4.53545	-6.08507	product=GNAT family N-acetyltransferase;protein_id=PRJNA716140:J5O10_10060;transl_table=11;translation=length.185
J5O10_10100	-7.29355			product=response regulator transcription factor;protein_id=PRJNA716140:J5O10_10100;transl_table=11;translation=length.228
J5O10_10115	-22.7788		-18.1735	product=ABC transporter permease;protein_id=PRJNA716140:J5O10_10115;transl_table=11;translation=length.805
J5O10_10130	-5.56879			product=hypothetical protein;protein_id=PRJNA716140:J5O10_10130;transl_table=11;translation=length.463
J5O10_10145	-3.1164			product=kinase;protein_id=PRJNA716140:J5O10_10145;transl_table=11;translation=length.291
J5O10_10150		2.07948		product=DUF554 domain-containing protein;protein_id=PRJNA716140:J5O10_10150;transl_table=11;translation=length.228
J5O10_10155	-4.12556			product=prolyl-tRNA synthetase associated domain-containing protein;protein_id=PRJNA716140:J5O10_10155;transl_table=11;translation=length.179
J5O10_10160	-2.58304	2.70405		product=cyclase family protein;protein_id=PRJNA716140:J5O10_10160;transl_table=11;translation=length.210
J5O10_10170		-2.4332	-2.50914	product=M20 family metallopeptidase;protein_id=PRJNA716140:J5O10_10170;transl_table=11;translation=length.448
J5O10_10210		3.06427	2.51164	product=ABC transporter permease;protein_id=PRJNA716140:J5O10_10210;transl_table=11;translation=length.256
J5O10_10235	-6.45873			product=helix-turn-helix transcriptional regulator;protein_id=PRJNA716140:J5O10_10235;transl_table=11;translation=length.118
J5O10_10260	-4.32965		-3.73733	product=cell wall-binding protein Cwp28;protein_id=PRJNA716140:J5O10_10260;transl_table=11;translation=length.478
J5O10_10295	-7.45421			product=hypothetical protein;protein_id=PRJNA716140:J5O10_10295;transl_table=11;translation=length.80
J5O10_10305	-21.495		-19.7373	product=hypothetical protein;protein_id=PRJNA716140:J5O10_10305;transl_table=11;translation=length.123
J5O10_10310	-22.0474		-19.9056	product=hypothetical protein;protein_id=PRJNA716140:J5O10_10310;transl_table=11;translation=length.190
J5O10_10375	-4.28868			product=hypothetical protein;protein_id=PRJNA716140:J5O10_10375;transl_table=11;translation=length.54
J5O10_10400			3.67093	product=hypothetical protein;protein_id=PRJNA716140:J5O10_10400;transl_table=11;translation=length.44
J5O10_10415	-7.43037			product=metal-dependent transcriptional regulator;protein_id=PRJNA716140:J5O10_10415;transl_table=11;translation=length.120
J5O10_10420	-21.5089		-17.0802	product=MerR family transcriptional regulator;protein_id=PRJNA716140:J5O10_10420;transl_table=11;translation=length.122
J5O10_10435	-23.8954		-25.8543	product=S8 family peptidase;protein_id=PRJNA716140:J5O10_10435;transl_table=11;translation=length.312
J5O10_10450	-24.2529		-22.7808	eC_number=4.2.1.9;gO_function=GO:0004160 - dihydroxy-acid dehydratase activity [Evidence IEA];gO_process=GO:0009097 - isoleucine biosynthetic process [Evidence IEA],GO:0009099 - valine biosynthetic process [Evidence IEA];Name=ilvD;Note=Derived by automated computational analysis using gene prediction method: Protein Homology.;codon_start=1;inference=COORDINATES: similar to AA sequence:RefSeq:WP_0…
J5O10_10460	-22.341		-16.2554	product=VanZ family protein;protein_id=PRJNA716140:J5O10_10460;transl_table=11;translation=length.226
J5O10_10465	-7.03823	10.1115		product=hypothetical protein;protein_id=PRJNA716140:J5O10_10465;transl_table=11;translation=length.85
J5O10_10480	-21.7639		-16.2671	product=AraC family transcriptional regulator;protein_id=PRJNA716140:J5O10_10480;transl_table=11;translation=length.298
J5O10_10490	4.93815		3.82338	product=ATP-dependent chaperone ClpB;protein_id=PRJNA716140:J5O10_10490;transl_table=11;translation=length.864
J5O10_10495			3.73159	product=hypothetical protein;protein_id=PRJNA716140:J5O10_10495;transl_table=11;translation=length.198
J5O10_10500	5.06001		5.6041	product=replication/maintenance protein RepL;protein_id=PRJNA716140:J5O10_10500;transl_table=11;translation=length.134
J5O10_10540	-21.8865		-18.3546	eC_number=2.1.3.3;gO_function=GO:0004585 - ornithine carbamoyltransferase activity [Evidence IEA];gO_process=GO:0042450 - arginine biosynthetic process via ornithine [Evidence IEA];Name=argF;Note=Derived by automated computational analysis using gene prediction method: Protein Homology.;codon_start=1;inference=COORDINATES: similar to AA sequence:RefSeq:WP_003428932.1;locus_tag=J5O10_10540;product…
J5O10_10550	-20.3841	25.7575		eC_number=2.7.2.8;gO_function=GO:0003991 - acetylglutamate kinase activity [Evidence IEA];gO_process=GO:0006592 - ornithine biosynthetic process [Evidence IEA];Name=argB;Note=Derived by automated computational analysis using gene prediction method: Protein Homology.;codon_start=1;inference=COORDINATES: similar to AA sequence:RefSeq:WP_009890002.1;locus_tag=J5O10_10550;product=acetylglutamate kina…
J5O10_10560	-21.9166	26.696		eC_number=1.2.1.38;gO_function=GO:0003942 - N-acetyl-gamma-glutamyl-phosphate reductase activity [Evidence IEA];gO_process=GO:0006592 - ornithine biosynthetic process [Evidence IEA];Name=argC;Note=Derived by automated computational analysis using gene prediction method: Protein Homology.;codon_start=1;inference=COORDINATES: similar to AA sequence:RefSeq:WP_011861435.1;locus_tag=J5O10_10560;produc…
J5O10_10575	-7.77518			product=TetR/AcrR family transcriptional regulator;protein_id=PRJNA716140:J5O10_10575;transl_table=11;translation=length.185
J5O10_10610			-1.44476	product=MurR/RpiR family transcriptional regulator;protein_id=PRJNA716140:J5O10_10610;transl_table=11;translation=length.290
J5O10_10640	-3.47216			eC_number=2.7.2.4;gO_function=GO:0004072 - aspartate kinase activity [Evidence IEA];gO_process=GO:0009089 - lysine biosynthetic process via diaminopimelate [Evidence IEA];Name=J5O10_10640;Note=Derived by automated computational analysis using gene prediction method: Protein Homology.;codon_start=1;inference=COORDINATES: similar to AA sequence:RefSeq:WP_003424287.1;product=aspartate kinase;protein…
J5O10_10660	-7.17761		-5.71399	product=DUF2140 domain-containing protein;protein_id=PRJNA716140:J5O10_10660;transl_table=11;translation=length.237
J5O10_10670		-1.89299	-2.29214	product=YegS/Rv2252/BmrU family lipid kinase;protein_id=PRJNA716140:J5O10_10670;transl_table=11;translation=length.299
J5O10_10675			-4.72503	product=lactate utilization protein;protein_id=PRJNA716140:J5O10_10675;transl_table=11;translation=length.212
J5O10_10690	-18.2026		-21.271	product=hypothetical protein;protein_id=PRJNA716140:J5O10_10690;transl_table=11;translation=length.87
J5O10_10695	-6.87408			product=BlaI/MecI/CopY family transcriptional regulator;protein_id=PRJNA716140:J5O10_10695;transl_table=11;translation=length.125
J5O10_10700	-8.34234		-7.02131	product=site-specific integrase;protein_id=PRJNA716140:J5O10_10700;transl_table=11;translation=length.370
J5O10_10715			2.28518	product=molybdopterin-binding protein;protein_id=PRJNA716140:J5O10_10715;transl_table=11;translation=length.339
J5O10_10750	-5.0035		-4.44965	product=hypothetical protein;protein_id=PRJNA716140:J5O10_10750;transl_table=11;translation=length.347
J5O10_10780	-22.4425		-18.5722	product=amidohydrolase;protein_id=PRJNA716140:J5O10_10780;transl_table=11;translation=length.468
J5O10_10800	-4.1413			product=flavodoxin family protein;protein_id=PRJNA716140:J5O10_10800;transl_table=11;translation=length.223
J5O10_10810	-21.0657		-19.0444	product=(2Fe-2S)-binding protein;protein_id=PRJNA716140:J5O10_10810;transl_table=11;translation=length.156
J5O10_10825	-22.5925		-18.8448	product=purine permease;protein_id=PRJNA716140:J5O10_10825;transl_table=11;translation=length.449
J5O10_10835	-7.38217			product=McrC family protein;protein_id=PRJNA716140:J5O10_10835;transl_table=11;translation=length.411
J5O10_10840	-5.98663		-3.8655	product=AAA family ATPase;protein_id=PRJNA716140:J5O10_10840;transl_table=11;translation=length.644
J5O10_10865			2.19731	product=molybdopterin-dependent oxidoreductase;protein_id=PRJNA716140:J5O10_10865;transl_table=11;translation=length.754
J5O10_10895	-8.38351		-5.37057	product=ABC transporter permease;protein_id=PRJNA716140:J5O10_10895;transl_table=11;translation=length.531
J5O10_10910	-2.29323			product=NCS2 family permease;protein_id=PRJNA716140:J5O10_10910;transl_table=11;translation=length.458
J5O10_10930	-4.87918			product=DeoR/GlpR family DNA-binding transcription regulator;protein_id=PRJNA716140:J5O10_10930;transl_table=11;translation=length.254
J5O10_10935	-5.23875		-5.63646	product=hypothetical protein;protein_id=PRJNA716140:J5O10_10935;transl_table=11;translation=length.73
J5O10_10950	2.66071			product=heavy metal translocating P-type ATPase;protein_id=PRJNA716140:J5O10_10950;transl_table=11;translation=length.833
J5O10_10955	2.68458		2.77028	product=DUF1450 domain-containing protein;protein_id=PRJNA716140:J5O10_10955;transl_table=11;translation=length.63
J5O10_10965			1.94887	product=translational GTPase TypA;protein_id=PRJNA716140:J5O10_10965;transl_table=11;translation=length.607
J5O10_10985		1.59031	1.41047	product=nitronate monooxygenase family protein;protein_id=PRJNA716140:J5O10_10985;transl_table=11;translation=length.332
J5O10_10990	-6.37094	-5.41953	-11.7905	product=flavin reductase family protein;protein_id=PRJNA716140:J5O10_10990;transl_table=11;translation=length.170
J5O10_11070	-4.44458			product=CRISPR-associated helicase/endonuclease Cas3;protein_id=PRJNA716140:J5O10_11070;transl_table=11;translation=length.852
J5O10_11075	-7.17096		-6.06923	product=type I-B CRISPR-associated protein Cas5b;protein_id=PRJNA716140:J5O10_11075;transl_table=11;translation=length.246
J5O10_11090	-6.48967			product=CRISPR-associated endoribonuclease Cas6;protein_id=PRJNA716140:J5O10_11090;transl_table=11;translation=length.231
J5O10_11140			1.12552	product=translation elongation factor Ts;protein_id=PRJNA716140:J5O10_11140;transl_table=11;translation=length.303
J5O10_11150	-4.49326		-7.7238	product=D-alanyl-D-alanine carboxypeptidase;protein_id=PRJNA716140:J5O10_11150;transl_table=11;translation=length.394
J5O10_11155	-7.92883		-8.14415	product=potassium channel family protein;protein_id=PRJNA716140:J5O10_11155;transl_table=11;translation=length.352
J5O10_11160	-7.60439		-6.90102	product=helix-turn-helix domain-containing protein;protein_id=PRJNA716140:J5O10_11160;transl_table=11;translation=length.214
J5O10_11165	-21.9372		-25.0136	product=sporulation membrane protein YtaF;protein_id=PRJNA716140:J5O10_11165;transl_table=11;translation=length.207
J5O10_11185			2.07988	product=VanW family protein;protein_id=PRJNA716140:J5O10_11185;transl_table=11;translation=length.419
J5O10_11190	-6.60602		-6.46864	product=endonuclease/exonuclease/phosphatase family protein;protein_id=PRJNA716140:J5O10_11190;transl_table=11;translation=length.209
J5O10_11235	-3.16362		-2.38055	product=aminotransferase class III-fold pyridoxal phosphate-dependent enzyme;protein_id=PRJNA716140:J5O10_11235;transl_table=11;translation=length.439
J5O10_11245	-7.97002	5.24691		product=VanZ family protein;protein_id=PRJNA716140:J5O10_11245;transl_table=11;translation=length.319
J5O10_11260	-22.3135		-17.7322	product=DHHA1 domain-containing protein;protein_id=PRJNA716140:J5O10_11260;transl_table=11;translation=length.399
J5O10_11265	-3.59236			eC_number=1.1.1.27;gO_component=GO:0005737 - cytoplasm [Evidence IEA];gO_function=GO:0004459 - L-lactate dehydrogenase activity [Evidence IEA];gO_process=GO:0006096 - glycolytic process [Evidence IEA];Name=J5O10_11265;Note=Derived by automated computational analysis using gene prediction method: Protein Homology.;codon_start=1;inference=COORDINATES: similar to AA sequence:RefSeq:WP_011861477.1;pr…
J5O10_11280	-5.71941		-6.4006	product=patatin-like phospholipase family protein;protein_id=PRJNA716140:J5O10_11280;transl_table=11;translation=length.301
J5O10_11300		2.56329
J5O10_11345	-22.8821		-22.2779	product=DEAD/DEAH box helicase;protein_id=PRJNA716140:J5O10_11345;transl_table=11;translation=length.1059
J5O10_11360		-3.54273	-6.87638	product=N-acetylmuramoyl-L-alanine amidase;protein_id=PRJNA716140:J5O10_11360;transl_table=11;translation=length.180
J5O10_11365	-6.63538		-7.87891	product=hypothetical protein;protein_id=PRJNA716140:J5O10_11365;transl_table=11;translation=length.315
J5O10_11390	-3.71262		-2.84025	product=IS200/IS605 family element RNA-guided endonuclease TnpB;protein_id=PRJNA716140:J5O10_11390;transl_table=11;translation=length.372
J5O10_11400	-7.19146		-5.98801	product=glycoside hydrolase family 13 protein;protein_id=PRJNA716140:J5O10_11400;transl_table=11;translation=length.627
J5O10_11430	-23.545		-20.1262	product=acetate--CoA ligase family protein;protein_id=PRJNA716140:J5O10_11430;transl_table=11;translation=length.699
J5O10_11435	-21.5957		-19.8218	product=2-oxoacid:acceptor oxidoreductase family protein;protein_id=PRJNA716140:J5O10_11435;transl_table=11;translation=length.179
J5O10_11440	-22.5076		-20.581	product=thiamine pyrophosphate-dependent enzyme;protein_id=PRJNA716140:J5O10_11440;transl_table=11;translation=length.246
J5O10_11445	-22.8136		-19.3505	product=3-methyl-2-oxobutanoate dehydrogenase subunit VorB;protein_id=PRJNA716140:J5O10_11445;transl_table=11;translation=length.349
J5O10_11460	-22.851		-18.9502	product=MFS transporter;protein_id=PRJNA716140:J5O10_11460;transl_table=11;translation=length.476
J5O10_11480			2.04729	product=AI-2E family transporter;protein_id=PRJNA716140:J5O10_11480;transl_table=11;translation=length.388
J5O10_11490			3.74066	product=flavodoxin domain-containing protein;protein_id=PRJNA716140:J5O10_11490;transl_table=11;translation=length.174
J5O10_11505		2.53969	3.30693	product=ABC transporter ATP-binding protein/permease;protein_id=PRJNA716140:J5O10_11505;transl_table=11;translation=length.610
J5O10_11510	1.3229	2.01172	3.33462	product=ABC transporter ATP-binding protein/permease;protein_id=PRJNA716140:J5O10_11510;transl_table=11;translation=length.748
J5O10_11525	-6.91714			product=helix-turn-helix domain-containing protein;protein_id=PRJNA716140:J5O10_11525;transl_table=11;translation=length.112
J5O10_11555			-1.95252	product=radical SAM protein;protein_id=PRJNA716140:J5O10_11555;transl_table=11;translation=length.289
J5O10_11565		3.03752		product=FUSC family protein;protein_id=PRJNA716140:J5O10_11565;transl_table=11;translation=length.672
J5O10_11615	3.7185			product=sodium:solute symporter;protein_id=PRJNA716140:J5O10_11615;transl_table=11;translation=length.500
J5O10_11640	-6.03887			product=GGDEF domain-containing protein;protein_id=PRJNA716140:J5O10_11640;transl_table=11;translation=length.391
J5O10_11650		-4.7303	-6.787	product=DUF3787 domain-containing protein;protein_id=PRJNA716140:J5O10_11650;transl_table=11;translation=length.64
J5O10_11655		-4.8204	-7.51965	product=bile acid germinant receptor pseudoprotease CspC;protein_id=PRJNA716140:J5O10_11655;transl_table=11;translation=length.557
J5O10_11660			-8.20256	eC_number=3.4.21.-;Name=cspBA;Note=Derived by automated computational analysis using gene prediction method: Protein Homology.;codon_start=1;inference=COORDINATES: protein motif:HMM:NF040809.1;locus_tag=J5O10_11660;product=bifunctional germination protease/germinant receptor pseudoprotease CspBA;protein_id=PRJNA716140:J5O10_11660;transl_table=11;translation=length.1132
J5O10_11665	-5.33883		-3.82096	product=VWA domain-containing protein;protein_id=PRJNA716140:J5O10_11665;transl_table=11;translation=length.398
J5O10_11670	-4.39659			product=MoxR family ATPase;protein_id=PRJNA716140:J5O10_11670;transl_table=11;translation=length.273
J5O10_11675	-2.91994			product=AI-2E family transporter;protein_id=PRJNA716140:J5O10_11675;transl_table=11;translation=length.364
J5O10_11715			-1.62129	product=hypothetical protein;protein_id=PRJNA716140:J5O10_11715;transl_table=11;translation=length.511
J5O10_11745		-3.9552	-3.74993	product=peptide MFS transporter;protein_id=PRJNA716140:J5O10_11745;transl_table=11;translation=length.463
J5O10_11765	-2.95278		-3.29853	product=FAD-dependent oxidoreductase;protein_id=PRJNA716140:J5O10_11765;transl_table=11;translation=length.508
J5O10_11785	-22.4854		-20.8365	product=BglG family transcription antiterminator;protein_id=PRJNA716140:J5O10_11785;transl_table=11;translation=length.592
J5O10_11790	-21.8933		-19.3358	product=tyrosine-protein phosphatase;protein_id=PRJNA716140:J5O10_11790;transl_table=11;translation=length.246
J5O10_11820	-7.65463			eC_number=5.1.3.4;gO_function=GO:0008742 - L-ribulose-phosphate 4-epimerase activity [Evidence IEA];gO_process=GO:0019568 - arabinose catabolic process [Evidence IEA];Name=araD;Note=Derived by automated computational analysis using gene prediction method: Protein Homology.;codon_start=1;inference=COORDINATES: similar to AA sequence:RefSeq:WP_016729071.1;locus_tag=J5O10_11820;product=L-ribulose-5-…
J5O10_11835	-5.22234			product=PTS sugar transporter subunit IIB;protein_id=PRJNA716140:J5O10_11835;transl_table=11;translation=length.100
J5O10_11840	-7.68501			product=PTS sugar transporter subunit IIA;protein_id=PRJNA716140:J5O10_11840;transl_table=11;translation=length.148
J5O10_11845	-8.15581		-4.89586	product=sigma 54-interacting transcriptional regulator;protein_id=PRJNA716140:J5O10_11845;transl_table=11;translation=length.967
J5O10_11880		3.58723		product=sensor histidine kinase;protein_id=PRJNA716140:J5O10_11880;transl_table=11;translation=length.693
J5O10_11935	-4.92		-5.24369	product=helix-turn-helix transcriptional regulator;protein_id=PRJNA716140:J5O10_11935;transl_table=11;translation=length.66
J5O10_11945			3.08726	product=cold-shock protein;protein_id=PRJNA716140:J5O10_11945;transl_table=11;translation=length.66
J5O10_11970	-21.7101		-21.431	product=PIG-L family deacetylase;protein_id=PRJNA716140:J5O10_11970;transl_table=11;translation=length.266
J5O10_11985			1.88053	product=phosphomannomutase/phosphoglucomutase;protein_id=PRJNA716140:J5O10_11985;transl_table=11;translation=length.500
J5O10_11995	-7.83987			eC_number=5.3.1.6;gO_function=GO:0004751 - ribose-5-phosphate isomerase activity [Evidence IEA];gO_process=GO:0009052 - pentose-phosphate shunt%2C non-oxidative branch [Evidence IEA];Name=rpiB;Note=Derived by automated computational analysis using gene prediction method: Protein Homology.;codon_start=1;inference=COORDINATES: similar to AA sequence:RefSeq:WP_003430700.1;locus_tag=J5O10_11995;produ…
J5O10_12000		1.41491	2.38308	product=transketolase family protein;protein_id=PRJNA716140:J5O10_12000;transl_table=11;translation=length.306
J5O10_12005		1.89035	2.18335	product=transketolase;protein_id=PRJNA716140:J5O10_12005;transl_table=11;translation=length.270
J5O10_12020			2.12651	product=PTS galactitol transporter subunit IIC;protein_id=PRJNA716140:J5O10_12020;transl_table=11;translation=length.424
J5O10_12040		2.57406	2.80916	product=fructose-6-phosphate aldolase;protein_id=PRJNA716140:J5O10_12040;transl_table=11;translation=length.216
J5O10_12045			5.07302	eC_number=2.4.2.22;gO_function=GO:0016763 - pentosyltransferase activity [Evidence IEA];gO_process=GO:0043101 - purine-containing compound salvage [Evidence IEA],GO:0046110 - xanthine metabolic process [Evidence IEA];Name=J5O10_12045;Note=Derived by automated computational analysis using gene prediction method: Protein Homology.;codon_start=1;inference=COORDINATES: similar to AA sequence:RefSeq:W…
J5O10_12070	2.54089		2.12017	eC_number=1.1.1.205;gO_function=GO:0003938 - IMP dehydrogenase activity [Evidence IEA];Name=J5O10_12070;Note=Derived by automated computational analysis using gene prediction method: Protein Homology.;codon_start=1;inference=COORDINATES: similar to AA sequence:RefSeq:WP_003430726.1;product=IMP dehydrogenase;protein_id=PRJNA716140:J5O10_12070;transl_table=11;translation=length.499
J5O10_12080	-7.89453		-6.47103	product=5-bromo-4-chloroindolyl phosphate hydrolysis family protein;protein_id=PRJNA716140:J5O10_12080;transl_table=11;translation=length.306
J5O10_12085	-3.43477	3.03595		product=4-hydroxybutyrate dehydrogenase;protein_id=PRJNA716140:J5O10_12085;transl_table=11;translation=length.372
J5O10_12090	-3.89262	3.22676		product=acetyl-CoA hydrolase/transferase family protein;protein_id=PRJNA716140:J5O10_12090;transl_table=11;translation=length.435
J5O10_12095	-4.65213	3.23384		product=hypothetical protein;protein_id=PRJNA716140:J5O10_12095;transl_table=11;translation=length.91
J5O10_12100	-4.19376	2.37372	-1.82004	product=4-hydroxybutyryl-CoA dehydratase/vinylacetyl-CoA-Delta-isomerase;protein_id=PRJNA716140:J5O10_12100;transl_table=11;translation=length.498
J5O10_12105	-4.25668	3.757		product=aldehyde dehydrogenase family protein;protein_id=PRJNA716140:J5O10_12105;transl_table=11;translation=length.463
J5O10_12110	-5.30712	3.91159		product=acetyl-CoA hydrolase/transferase family protein;protein_id=PRJNA716140:J5O10_12110;transl_table=11;translation=length.514
J5O10_12115	-6.19424	5.16487		product=hypothetical protein;protein_id=PRJNA716140:J5O10_12115;transl_table=11;translation=length.467
J5O10_12140		-2.29099		eC_number=1.21.4.-;Name=grdC;Note=Derived by automated computational analysis using gene prediction method: Protein Homology.;codon_start=1;inference=COORDINATES: similar to AA sequence:RefSeq:WP_014520415.1;locus_tag=J5O10_12140;product=glycine/sarcosine/betaine reductase complex component C subunit beta;protein_id=PRJNA716140:J5O10_12140;transl_table=11;translation=length.510
J5O10_12145	1.66465	-2.71114		eC_number=1.21.4.2;gO_component=GO:0030700 - glycine reductase complex [Evidence IEA];gO_function=GO:0030699 - glycine reductase activity [Evidence IEA];Name=grdB;Note=Derived by automated computational analysis using gene prediction method: Protein Homology.;codon_start=1;inference=COORDINATES: similar to AA sequence:RefSeq:WP_011861534.1;locus_tag=J5O10_12145;product=glycine reductase complex s…
J5O10_12190	-2.30819	1.92969		product=ABC transporter ATP-binding protein SaoA;protein_id=PRJNA716140:J5O10_12190;transl_table=11;translation=length.250
J5O10_12200	-4.77452		-3.1403	product=ABC transporter substrate-binding protein SaoB;protein_id=PRJNA716140:J5O10_12200;transl_except=(pos:complement(2599773..2599775)%2Caa:Sec);transl_table=11;translation=length.262
J5O10_12245	-8.67721		-7.87159	product=carbon starvation protein A;protein_id=PRJNA716140:J5O10_12245;transl_table=11;translation=length.485
J5O10_12250			-3.62389	product=hypothetical protein;protein_id=PRJNA716140:J5O10_12250;transl_table=11;translation=length.142
J5O10_12255	-7.26484	-3.77574	-11.0406	product=DUF1540 domain-containing protein;protein_id=PRJNA716140:J5O10_12255;transl_table=11;translation=length.102
J5O10_12265	-7.79389		-5.98297	product=NUDIX domain-containing protein;protein_id=PRJNA716140:J5O10_12265;transl_table=11;translation=length.168
J5O10_12275	-1.85574	-2.02997	-3.88571	eC_number=2.7.2.7;gO_function=GO:0047761 - butyrate kinase activity [Evidence IEA];gO_process=GO:0006113 - fermentation [Evidence IEA];Name=buk;Note=Derived by automated computational analysis using gene prediction method: Protein Homology.;codon_start=1;inference=COORDINATES: similar to AA sequence:RefSeq:WP_004454677.1;locus_tag=J5O10_12275;product=butyrate kinase;protein_id=PRJNA716140:J5O10_1…
J5O10_12280	-7.93613		-9.11974	product=indolepyruvate oxidoreductase subunit beta;protein_id=PRJNA716140:J5O10_12280;transl_table=11;translation=length.191
J5O10_12285	-2.50603	-2.63171	-5.13774	eC_number=1.2.7.8;gO_function=GO:0043805 - indolepyruvate ferredoxin oxidoreductase activity [Evidence IEA];Name=iorA;Note=Derived by automated computational analysis using gene prediction method: Protein Homology.;codon_start=1;inference=COORDINATES: similar to AA sequence:RefSeq:WP_003416787.1;locus_tag=J5O10_12285;product=indolepyruvate ferredoxin oxidoreductase subunit alpha;protein_id=PRJNA7…
J5O10_12290	-2.53604	-1.9523	-4.48834	product=aminotransferase class I/II-fold pyridoxal phosphate-dependent enzyme;protein_id=PRJNA716140:J5O10_12290;transl_table=11;translation=length.419
J5O10_12310	-6.42897			product=DUF3785 domain-containing protein;protein_id=PRJNA716140:J5O10_12310;transl_table=11;translation=length.139
J5O10_12315	-6.4287			product=hypothetical protein;protein_id=PRJNA716140:J5O10_12315;transl_table=11;translation=length.60
J5O10_12335	-6.39747		-5.76295	product=BlaI/MecI/CopY family transcriptional regulator;protein_id=PRJNA716140:J5O10_12335;transl_table=11;translation=length.125
J5O10_12345		2.20978	2.91663	product=peptidoglycan-binding protein;protein_id=PRJNA716140:J5O10_12345;transl_table=11;translation=length.195
J5O10_12350		3.3488	2.64094	product=M56 family metallopeptidase;protein_id=PRJNA716140:J5O10_12350;transl_table=11;translation=length.344
J5O10_12385		1.82254		product=flavin reductase;protein_id=PRJNA716140:J5O10_12385;transl_table=11;translation=length.168
J5O10_12400		-12.4302	-12.6445	product=spore coat associated protein CotJA;protein_id=PRJNA716140:J5O10_12400;transl_table=11;translation=length.69
J5O10_12405	-6.43549	-6.90787	-13.3434	product=spore coat protein CotJB;protein_id=PRJNA716140:J5O10_12405;transl_table=11;translation=length.88
J5O10_12410		-8.79298	-10.207	product=manganese catalase family protein;protein_id=PRJNA716140:J5O10_12410;transl_table=11;translation=length.190
J5O10_12430			1.75406	product=MarR family transcriptional regulator;protein_id=PRJNA716140:J5O10_12430;transl_table=11;translation=length.161
J5O10_12435		2.43557	1.85911	product=efflux RND transporter periplasmic adaptor subunit;protein_id=PRJNA716140:J5O10_12435;transl_table=11;translation=length.407
J5O10_12440		2.07773	1.92583	product=efflux RND transporter permease subunit;protein_id=PRJNA716140:J5O10_12440;transl_table=11;translation=length.1044
J5O10_12450			-6.05396	product=zinc ribbon domain-containing protein;protein_id=PRJNA716140:J5O10_12450;transl_table=11;translation=length.81
J5O10_12465		2.01413		product=helix-turn-helix transcriptional regulator;protein_id=PRJNA716140:J5O10_12465;transl_table=11;translation=length.212
J5O10_12470	-5.31647			product=NAD(P)-dependent oxidoreductase;protein_id=PRJNA716140:J5O10_12470;transl_table=11;translation=length.430
J5O10_12505	-22.5016		-18.2702	product=C45 family peptidase;protein_id=PRJNA716140:J5O10_12505;transl_table=11;translation=length.372
J5O10_12510	-23.4353		-23.1246	product=TIGR00366 family protein;protein_id=PRJNA716140:J5O10_12510;transl_table=11;translation=length.472
J5O10_12520	-23.151		-21.6253	product=alanine:cation symporter family protein;protein_id=PRJNA716140:J5O10_12520;transl_table=11;translation=length.487
J5O10_12525	-4.09654		-5.11247	product=MFS transporter;protein_id=PRJNA716140:J5O10_12525;transl_table=11;translation=length.419
J5O10_12530			-3.12517	product=PLP-dependent aminotransferase family protein;protein_id=PRJNA716140:J5O10_12530;transl_table=11;translation=length.402
J5O10_12535	-4.70536		-6.83561	product=bifunctional enoyl-CoA hydratase/phosphate acetyltransferase;protein_id=PRJNA716140:J5O10_12535;transl_table=11;translation=length.297
J5O10_12540	-4.80049		-6.04488	eC_number=2.7.2.7;gO_function=GO:0047761 - butyrate kinase activity [Evidence IEA];gO_process=GO:0006113 - fermentation [Evidence IEA];Name=buk;Note=Derived by automated computational analysis using gene prediction method: Protein Homology.;codon_start=1;inference=COORDINATES: similar to AA sequence:RefSeq:WP_003430878.1;locus_tag=J5O10_12540;product=butyrate kinase;protein_id=PRJNA716140:J5O10_1…
J5O10_12545	-5.96356	-3.17031	-9.13387	product=2-oxoacid:acceptor oxidoreductase family protein;protein_id=PRJNA716140:J5O10_12545;transl_table=11;translation=length.179
J5O10_12550			-4.97967	product=thiamine pyrophosphate-dependent enzyme;protein_id=PRJNA716140:J5O10_12550;transl_table=11;translation=length.239
J5O10_12555	-21.8001		-25.0044	product=3-methyl-2-oxobutanoate dehydrogenase subunit VorB;protein_id=PRJNA716140:J5O10_12555;transl_table=11;translation=length.358
J5O10_12570	-4.26175		-5.43266	product=nitrite/sulfite reductase;protein_id=PRJNA716140:J5O10_12570;transl_table=11;translation=length.515
J5O10_12585		-1.99187	-2.94225	product=DUF4342 domain-containing protein;protein_id=PRJNA716140:J5O10_12585;transl_table=11;translation=length.199
J5O10_12600		-1.57041		product=magnesium transporter;protein_id=PRJNA716140:J5O10_12600;transl_table=11;translation=length.459
J5O10_12605			-1.39428	product=GTPase Era;protein_id=PRJNA716140:J5O10_12605;transl_table=11;translation=length.297
J5O10_12610	-3.82866		-4.42534	eC_number=3.5.4.5;gO_function=GO:0004126 - cytidine deaminase activity [Evidence IEA],GO:0008270 - zinc ion binding [Evidence IEA];gO_process=GO:0009972 - cytidine deamination [Evidence IEA];Name=J5O10_12610;Note=Derived by automated computational analysis using gene prediction method: Protein Homology.;codon_start=1;inference=COORDINATES: similar to AA sequence:RefSeq:WP_009890647.1;product=cyti…
J5O10_12625		-2.87413	-2.46369	product=PhoH family protein;protein_id=PRJNA716140:J5O10_12625;transl_table=11;translation=length.338
J5O10_12630			-6.32805	product=sporulation protein YqfD;protein_id=PRJNA716140:J5O10_12630;transl_table=11;translation=length.441
J5O10_12645	-21.2667		-21.3225	product=tryptophan-rich sensory protein;protein_id=PRJNA716140:J5O10_12645;transl_table=11;translation=length.165
J5O10_12655	-3.18567			product=30S ribosomal protein S21;protein_id=PRJNA716140:J5O10_12655;transl_table=11;translation=length.59
J5O10_12660	-2.3661	2.0866		product=histidine triad nucleotide-binding protein;protein_id=PRJNA716140:J5O10_12660;transl_table=11;translation=length.116
J5O10_12685	-3.46895	3.26286		product=CRISPR-associated protein Cas5;protein_id=PRJNA716140:J5O10_12685;transl_table=11;translation=length.265
J5O10_12690	-8.32312		-5.77166	product=DevR family CRISPR-associated autoregulator;protein_id=PRJNA716140:J5O10_12690;transl_table=11;translation=length.337
J5O10_12695	-4.85821			product=hypothetical protein;protein_id=PRJNA716140:J5O10_12695;transl_table=11;translation=length.488
J5O10_12700	-7.77022			product=CRISPR-associated endoribonuclease Cas6;protein_id=PRJNA716140:J5O10_12700;transl_table=11;translation=length.245
J5O10_12830	-3.06343			product=ROK family protein;protein_id=PRJNA716140:J5O10_12830;transl_table=11;translation=length.311
J5O10_12840	3.1028			product=molecular chaperone DnaK;protein_id=PRJNA716140:J5O10_12840;transl_table=11;translation=length.615
J5O10_12845	2.23026		1.78282	product=nucleotide exchange factor GrpE;protein_id=PRJNA716140:J5O10_12845;transl_table=11;translation=length.206
J5O10_12850	2.79433		1.83409	product=heat-inducible transcriptional repressor HrcA;protein_id=PRJNA716140:J5O10_12850;transl_table=11;translation=length.339
J5O10_12860		-3.4012		product=amino acid permease;protein_id=PRJNA716140:J5O10_12860;transl_table=11;translation=length.437
J5O10_12875	-5.0878		-7.69326	product=hypothetical protein;protein_id=PRJNA716140:J5O10_12875;transl_table=11;translation=length.83
J5O10_12880	-22.5922		-25.4097	product=stage II sporulation protein P;protein_id=PRJNA716140:J5O10_12880;transl_table=11;translation=length.339
J5O10_12895		2.28159	2.64264	product=30S ribosomal protein S20;protein_id=PRJNA716140:J5O10_12895;transl_table=11;translation=length.88
J5O10_12920	-21.1981		-19.9175	product=MBL fold metallo-hydrolase;protein_id=PRJNA716140:J5O10_12920;transl_table=11;translation=length.278
J5O10_12955	-5.11957		-4.08703	product=tellurium resistance protein TerC;protein_id=PRJNA716140:J5O10_12955;transl_table=11;translation=length.144
J5O10_12960	-6.65868			product=helix-turn-helix transcriptional regulator;protein_id=PRJNA716140:J5O10_12960;transl_table=11;translation=length.65
J5O10_12965	-4.21076		-4.46697	product=PatB family C-S lyase;protein_id=PRJNA716140:J5O10_12965;transl_table=11;translation=length.392
J5O10_12975			-3.70743	product=PTS fructose transporter subunit IIC;protein_id=PRJNA716140:J5O10_12975;transl_table=11;translation=length.420
J5O10_13000		2.39509		eC_number=5.3.1.8;gO_function=GO:0004476 - mannose-6-phosphate isomerase activity [Evidence IEA];gO_process=GO:0005975 - carbohydrate metabolic process [Evidence IEA];Name=manA;Note=Derived by automated computational analysis using gene prediction method: Protein Homology.;codon_start=1;inference=COORDINATES: similar to AA sequence:RefSeq:WP_003430987.1;locus_tag=J5O10_13000;product=mannose-6-pho…
J5O10_13005	-3.88564			product=sporulation-associated two-component system sensor histidine kinase;protein_id=PRJNA716140:J5O10_13005;transl_table=11;translation=length.912
J5O10_13045	-3.3369			product=Cof-type HAD-IIB family hydrolase;protein_id=PRJNA716140:J5O10_13045;transl_table=11;translation=length.273
J5O10_13050	-7.02983		-7.05159	product=histidinol-phosphate aminotransferase family protein;protein_id=PRJNA716140:J5O10_13050;transl_table=11;translation=length.367
J5O10_13055			-2.71948	product=cation-translocating P-type ATPase;protein_id=PRJNA716140:J5O10_13055;transl_table=11;translation=length.879
J5O10_13060	-7.99387			product=M15 family metallopeptidase;protein_id=PRJNA716140:J5O10_13060;transl_table=11;translation=length.215
J5O10_13080	-6.11854			product=hypothetical protein;protein_id=PRJNA716140:J5O10_13080;transl_table=11;translation=length.54
J5O10_13085	-20.6298		-20.7356	product=AraC family transcriptional regulator;protein_id=PRJNA716140:J5O10_13085;transl_table=11;translation=length.193
J5O10_13095	-4.12638			product=PTS transporter subunit EIIC;protein_id=PRJNA716140:J5O10_13095;transl_table=11;translation=length.516
J5O10_13100	-21.2748		-18.056	product=PRD domain-containing protein;protein_id=PRJNA716140:J5O10_13100;transl_table=11;translation=length.271
J5O10_13105	-7.53536			product=PTS glucose transporter subunit IIA;protein_id=PRJNA716140:J5O10_13105;transl_table=11;translation=length.160
J5O10_13110		3.10444	3.30407	product=RidA family protein;protein_id=PRJNA716140:J5O10_13110;transl_table=11;translation=length.126
J5O10_13120	1.55402			eC_number=4.1.1.12;gO_function=GO:0047688 - aspartate 4-decarboxylase activity [Evidence IEA];gO_process=GO:0006531 - aspartate metabolic process [Evidence IEA];Name=aspD;Note=Derived by automated computational analysis using gene prediction method: Protein Homology.;codon_start=1;inference=COORDINATES: similar to AA sequence:RefSeq:WP_003416436.1;locus_tag=J5O10_13120;product=aspartate 4-decarbo…
J5O10_13125	3.14241		1.5944	product=asparaginase;protein_id=PRJNA716140:J5O10_13125;transl_table=11;translation=length.331
J5O10_13130	-6.99395			product=helix-turn-helix domain-containing protein;protein_id=PRJNA716140:J5O10_13130;transl_table=11;translation=length.26
J5O10_13155	-2.5099		-3.05894	eC_number=6.1.1.4;gO_component=GO:0005737 - cytoplasm [Evidence IEA];gO_function=GO:0004823 - leucine-tRNA ligase activity [Evidence IEA];gO_process=GO:0006429 - leucyl-tRNA aminoacylation [Evidence IEA];Name=leuS;Note=Derived by automated computational analysis using gene prediction method: Protein Homology.;codon_start=1;inference=COORDINATES: similar to AA sequence:RefSeq:WP_003416419.1;locus_…
J5O10_13175	-21.2127		-19.0541	product=recombination regulator RecX;protein_id=PRJNA716140:J5O10_13175;transl_table=11;translation=length.212
J5O10_13185			1.87201	product=TetR/AcrR family transcriptional regulator;protein_id=PRJNA716140:J5O10_13185;transl_table=11;translation=length.216
J5O10_13200	-8.69302		-6.40318	product=helix-turn-helix domain-containing protein;protein_id=PRJNA716140:J5O10_13200;transl_table=11;translation=length.272
J5O10_13225	-9.02283		-8.18716	product=FtsX-like permease family protein;protein_id=PRJNA716140:J5O10_13225;transl_table=11;translation=length.795
J5O10_13235	-21.2404		-20.2878	product=HAMP domain-containing histidine kinase;protein_id=PRJNA716140:J5O10_13235;transl_table=11;translation=length.436
J5O10_13245	-3.36922			product=bifunctional metallophosphatase/5'-nucleotidase;protein_id=PRJNA716140:J5O10_13245;transl_table=11;translation=length.613
J5O10_13305			3.40081	product=hypothetical protein;protein_id=PRJNA716140:J5O10_13305;transl_table=11;translation=length.57
J5O10_13325	-2.29449			product=hypothetical protein;protein_id=PRJNA716140:J5O10_13325;transl_table=11;translation=length.174
J5O10_13380	-21.2218		-15.2745	eC_number=2.7.1.202;gO_component=GO:0016020 - membrane [Evidence IEA];gO_function=GO:0008982 - protein-N(PI)-phosphohistidine-sugar phosphotransferase activity [Evidence IEA];gO_process=GO:0009401 - phosphoenolpyruvate-dependent sugar phosphotransferase system [Evidence IEA];Name=J5O10_13380;Note=Derived by automated computational analysis using gene prediction method: Protein Homology.;codon_sta…
J5O10_13390	-21.5127		-20.0275	product=PTS fructose transporter subunit IIC;protein_id=PRJNA716140:J5O10_13390;transl_table=11;translation=length.368
J5O10_13395	-23.1894		-20.7966	eC_number=3.2.1.170;gO_function=GO:0004559 - alpha-mannosidase activity [Evidence IEA];gO_process=GO:0006013 - mannose metabolic process [Evidence IEA];Name=mngB;Note=Derived by automated computational analysis using gene prediction method: Protein Homology.;codon_start=1;inference=COORDINATES: similar to AA sequence:RefSeq:WP_004454884.1;locus_tag=J5O10_13395;product=mannosylglycerate hydrolase;…
J5O10_13400	-5.26354			product=sensor histidine kinase;protein_id=PRJNA716140:J5O10_13400;transl_table=11;translation=length.778
J5O10_13425			1.62542	eC_number=5.1.3.1;gO_function=GO:0004750 - D-ribulose-phosphate 3-epimerase activity [Evidence IEA];gO_process=GO:0006098 - pentose-phosphate shunt [Evidence IEA];Name=rpe;Note=Derived by automated computational analysis using gene prediction method: Protein Homology.;codon_start=1;inference=COORDINATES: similar to AA sequence:RefSeq:WP_003431138.1;locus_tag=J5O10_13425;product=ribulose-phosphate…
J5O10_13435	-8.01182		-5.74319	product=SDR family oxidoreductase;protein_id=PRJNA716140:J5O10_13435;transl_table=11;translation=length.245
J5O10_13440	-1.12351			product=PASTA domain-containing Ser/Thr kinase PrkC;protein_id=PRJNA716140:J5O10_13440;transl_table=11;translation=length.667
J5O10_13460	1.3943			product=zinc metallopeptidase;protein_id=PRJNA716140:J5O10_13460;transl_table=11;translation=length.233
J5O10_13475	-3.56226			eC_number=3.5.1.88;gO_function=GO:0042586 - peptide deformylase activity [Evidence IEA];gO_process=GO:0036211 - protein modification process [Evidence IEA];Name=def;Note=Derived by automated computational analysis using gene prediction method: Protein Homology.;codon_start=1;inference=COORDINATES: similar to AA sequence:RefSeq:WP_003431159.1;locus_tag=J5O10_13475;product=peptide deformylase;prote…
J5O10_13520	-4.94284			product=ABC-F type ribosomal protection protein;protein_id=PRJNA716140:J5O10_13520;transl_table=11;translation=length.550
J5O10_13545	-5.51924		-7.94004	product=polysaccharide deacetylase family protein;protein_id=PRJNA716140:J5O10_13545;transl_table=11;translation=length.259
J5O10_13550			-5.58729	product=TraR/DksA C4-type zinc finger protein;protein_id=PRJNA716140:J5O10_13550;transl_table=11;translation=length.160
J5O10_13560	-7.50731		-5.96433	product=response regulator transcription factor;protein_id=PRJNA716140:J5O10_13560;transl_table=11;translation=length.256
J5O10_13575	-23.1035		-20.7764	product=ADP-ribosylating binary toxin enzymatic subunit CdtA;protein_id=PRJNA716140:J5O10_13575;transl_table=11;translation=length.463
J5O10_13595		2.08343	2.73833	product=amino acid permease;protein_id=PRJNA716140:J5O10_13595;transl_table=11;translation=length.467
J5O10_13600	1.49559	2.14165	3.63724	product=Xaa-Pro peptidase family protein;protein_id=PRJNA716140:J5O10_13600;transl_table=11;translation=length.358
J5O10_13620	-21.2964		-20.1202	product=YitT family protein;protein_id=PRJNA716140:J5O10_13620;transl_table=11;translation=length.290
J5O10_13650	-4.36883			product=YggS family pyridoxal phosphate-dependent enzyme;protein_id=PRJNA716140:J5O10_13650;transl_table=11;translation=length.234
J5O10_13665		1.40856		product=PFL family protein;protein_id=PRJNA716140:J5O10_13665;transl_table=11;translation=length.451
J5O10_13680	-22.798	-6.01761	-28.8156	product=stage IV sporulation protein A;protein_id=PRJNA716140:J5O10_13680;transl_table=11;translation=length.491
J5O10_13720	-6.0791		-7.91887	product=hypothetical protein;protein_id=PRJNA716140:J5O10_13720;transl_table=11;translation=length.66
J5O10_13725	-7.18897		-9.76774	product=YIEGIA family protein;protein_id=PRJNA716140:J5O10_13725;transl_table=11;translation=length.310
J5O10_13730			-6.11665	product=YIEGIA family protein;protein_id=PRJNA716140:J5O10_13730;transl_table=11;translation=length.310
J5O10_13735			-5.01813	product=ATP-binding protein;protein_id=PRJNA716140:J5O10_13735;transl_table=11;translation=length.429
J5O10_13740			-2.27208	product=response regulator transcription factor;protein_id=PRJNA716140:J5O10_13740;transl_table=11;translation=length.230
J5O10_13745		-3.95683	-4.97666	product=peptidoglycan editing factor PgeF;protein_id=PRJNA716140:J5O10_13745;transl_table=11;translation=length.252
J5O10_13750			-4.46827	product=transcriptional regulator NrdR;protein_id=PRJNA716140:J5O10_13750;transl_table=11;translation=length.153
J5O10_13760	-3.40154	-2.63205	-6.03359	product=RNA polymerase sporulation sigma factor SigG;protein_id=PRJNA716140:J5O10_13760;transl_table=11;translation=length.257
J5O10_13765	-9.48651		-9.25832	product=RNA polymerase sporulation sigma factor SigE;protein_id=PRJNA716140:J5O10_13765;transl_table=11;translation=length.240
J5O10_13770	-4.41259		-5.36915	product=sigma-E processing peptidase SpoIIGA;protein_id=PRJNA716140:J5O10_13770;transl_table=11;translation=length.281
J5O10_13805	-1.77893		-2.42536	eC_number=2.4.1.227;gO_function=GO:0050511 - undecaprenyldiphospho-muramoylpentapeptide beta-N-acetylglucosaminyltransferase activity [Evidence IEA];gO_process=GO:0009252 - peptidoglycan biosynthetic process [Evidence IEA];Name=murG;Note=Derived by automated computational analysis using gene prediction method: Protein Homology.;codon_start=1;inference=COORDINATES: similar to AA sequence:RefSeq:WP…
J5O10_13810	-1.74745		-1.58479	product=stage V sporulation protein E;protein_id=PRJNA716140:J5O10_13810;transl_table=11;translation=length.376
J5O10_13830	-3.4064		-4.07875	product=stage V sporulation protein D;protein_id=PRJNA716140:J5O10_13830;transl_table=11;translation=length.659
J5O10_13840		2.78458		eC_number=2.1.1.199;gO_function=GO:0016434 - rRNA (cytosine) methyltransferase activity [Evidence IEA];Name=rsmH;Note=Derived by automated computational analysis using gene prediction method: Protein Homology.;codon_start=1;inference=COORDINATES: similar to AA sequence:RefSeq:WP_003427011.1;locus_tag=J5O10_13840;product=16S rRNA (cytosine(1402)-N(4))-methyltransferase RsmH;protein_id=PRJNA716140:…
J5O10_13870			-2.49502	eC_number=6.3.2.13;gO_function=GO:0005524 - ATP binding [Evidence IEA],GO:0016874 - ligase activity [Evidence IEA];gO_process=GO:0008360 - regulation of cell shape [Evidence IEA],GO:0009058 - biosynthetic process [Evidence IEA],GO:0051301 - cell division [Evidence IEA];Name=J5O10_13870;Note=Derived by automated computational analysis using gene prediction method: Protein Homology.;codon_start=1;i…
J5O10_13880	-1.43104		-1.43848	eC_number=2.7.1.199;gO_function=GO:0005355 - glucose transmembrane transporter activity [Evidence IEA];Name=ptsG;Note=Derived by automated computational analysis using gene prediction method: Protein Homology.;codon_start=1;inference=COORDINATES: similar to AA sequence:RefSeq:WP_003416039.1;locus_tag=J5O10_13880;product=glucose-specific PTS transporter subunit IIBC;protein_id=PRJNA716140:J5O10_13…
J5O10_13935	-22.0714		-19.57	product=3-oxoacid CoA-transferase subunit B;protein_id=PRJNA716140:J5O10_13935;transl_table=11;translation=length.221
J5O10_13950	-5.01194			product=CAP domain-containing protein;protein_id=PRJNA716140:J5O10_13950;transl_table=11;translation=length.317
J5O10_13960		2.31099	1.6683	product=phosphate propanoyltransferase;protein_id=PRJNA716140:J5O10_13960;transl_table=11;translation=length.189
J5O10_13975	-6.36595		-7.44355	product=hypothetical protein;protein_id=PRJNA716140:J5O10_13975;transl_table=11;translation=length.153
J5O10_13980	-6.46065		-6.85596	product=hypothetical protein;protein_id=PRJNA716140:J5O10_13980;transl_table=11;translation=length.153
J5O10_13985		-6.41002	-8.99711	product=hypothetical protein;protein_id=PRJNA716140:J5O10_13985;transl_table=11;translation=length.56
J5O10_13990		-8.65021	-7.54591	product=alpha/beta-type small acid-soluble spore protein;protein_id=PRJNA716140:J5O10_13990;transl_table=11;translation=length.73
J5O10_14015	-3.30288	2.40104		product=dicarboxylate/amino acid:cation symporter;protein_id=PRJNA716140:J5O10_14015;transl_table=11;translation=length.402
J5O10_14040	-9.42602	4.05458	-5.37144	product=hypothetical protein;protein_id=PRJNA716140:J5O10_14040;transl_table=11;translation=length.551
J5O10_14065	-3.54579			eC_number=6.3.1.1;gO_function=GO:0004071 - aspartate-ammonia ligase activity [Evidence IEA];gO_process=GO:0006529 - asparagine biosynthetic process [Evidence IEA];Name=asnA;Note=Derived by automated computational analysis using gene prediction method: Protein Homology.;codon_start=1;inference=COORDINATES: similar to AA sequence:RefSeq:WP_003427105.1;locus_tag=J5O10_14065;product=aspartate--ammoni…
J5O10_14095	-1.74735		-3.09457	product=branched-chain amino acid transport system II carrier protein;protein_id=PRJNA716140:J5O10_14095;transl_table=11;translation=length.423
J5O10_14100	-7.27466			product=pentapeptide repeat-containing protein;protein_id=PRJNA716140:J5O10_14100;transl_table=11;translation=length.217
J5O10_14105			3.09262	product=NCS2 family permease;protein_id=PRJNA716140:J5O10_14105;transl_table=11;translation=length.447
J5O10_14120	-9.30179	3.88569	-5.41611	product=MFS transporter;protein_id=PRJNA716140:J5O10_14120;transl_table=11;translation=length.405
J5O10_14125	-22.6794		-19.5326	eC_number=1.1.1.25;gO_function=GO:0004764 - shikimate 3-dehydrogenase (NADP+) activity [Evidence IEA];gO_process=GO:0009423 - chorismate biosynthetic process [Evidence IEA];Name=aroE;Note=Derived by automated computational analysis using gene prediction method: Protein Homology.;codon_start=1;inference=COORDINATES: similar to AA sequence:RefSeq:WP_004455017.1;locus_tag=J5O10_14125;product=shikima…
J5O10_14130	-5.73915			product=NAD(P)/FAD-dependent oxidoreductase;protein_id=PRJNA716140:J5O10_14130;transl_table=11;translation=length.640
J5O10_14135	-21.709		-19.142	product=sugar phosphate isomerase/epimerase;protein_id=PRJNA716140:J5O10_14135;transl_table=11;translation=length.282
J5O10_14150		1.94309		product=cell wall-binding protein Cwp22;protein_id=PRJNA716140:J5O10_14150;transl_table=11;translation=length.644
J5O10_14155			1.56848	eC_number=5.1.3.2;gO_function=GO:0003978 - UDP-glucose 4-epimerase activity [Evidence IEA];gO_process=GO:0006012 - galactose metabolic process [Evidence IEA];Name=galE;Note=Derived by automated computational analysis using gene prediction method: Protein Homology.;codon_start=1;inference=COORDINATES: similar to AA sequence:RefSeq:WP_011861656.1;locus_tag=J5O10_14155;product=UDP-glucose 4-epimeras…
J5O10_14170			3.36121	product=hypothetical protein;protein_id=PRJNA716140:J5O10_14170;transl_table=11;translation=length.663
J5O10_14180	3.88652		3.61006
J5O10_14195	12.3624	-9.32937	3.033
J5O10_14200	8.90684	-5.07032	3.83652
J5O10_14210		-2.72169		product=hypothetical protein;protein_id=PRJNA716140:J5O10_14210;transl_table=11;translation=length.457
J5O10_14235		2.96977	2.98699	product=UDP-diphospho-muramoylpentapeptide beta-N-acetylglucosaminyltransferase;protein_id=PRJNA716140:J5O10_14235;transl_table=11;translation=length.365
J5O10_14240	-4.43024		-3.34947	product=serine hydroxymethyltransferase;protein_id=PRJNA716140:J5O10_14240;transl_table=11;translation=length.414
J5O10_14270	-7.43298			product=hypothetical protein;protein_id=PRJNA716140:J5O10_14270;transl_table=11;translation=length.215
J5O10_14305	-2.21032	1.70354		product=cell wall-binding protein Cwp14;protein_id=PRJNA716140:J5O10_14305;transl_table=11;translation=length.475
J5O10_14325	1.58599			eC_number=6.1.1.12;gO_function=GO:0000166 - nucleotide binding [Evidence IEA],GO:0004812 - aminoacyl-tRNA ligase activity [Evidence IEA],GO:0005524 - ATP binding [Evidence IEA],GO:0016874 - ligase activity [Evidence IEA];gO_process=GO:0006418 - tRNA aminoacylation for protein translation [Evidence IEA];Name=aspS;Note=Derived by automated computational analysis using gene prediction method: Protei…
J5O10_14380	-3.91436			product=cyclic lactone autoinducer peptide;protein_id=PRJNA716140:J5O10_14380;transl_table=11;translation=length.48
J5O10_14390	-3.01294			product=DUF4116 domain-containing protein;protein_id=PRJNA716140:J5O10_14390;transl_table=11;translation=length.476
J5O10_14450			2.84077	product=LCP family protein;protein_id=PRJNA716140:J5O10_14450;transl_table=11;translation=length.318
J5O10_14455		2.17204	2.87408	product=LCP family protein;protein_id=PRJNA716140:J5O10_14455;transl_table=11;translation=length.321
J5O10_14460		2.22155		product=cell wall-binding glycosyl-hydrolase Cwp19;protein_id=PRJNA716140:J5O10_14460;transl_table=11;translation=length.703
J5O10_14465		3.28947	2.79088	product=C40 family peptidase;protein_id=PRJNA716140:J5O10_14465;transl_table=11;translation=length.235
J5O10_14540			1.72417	product=sugar transferase;protein_id=PRJNA716140:J5O10_14540;transl_table=11;translation=length.228
J5O10_14555	-1.95946		-1.656	product=cell wall-binding protein Cwp5;protein_id=PRJNA716140:J5O10_14555;transl_table=11;translation=length.525
J5O10_14560		2.73875	2.23503	product=cell wall-binding cysteine protease Cwp84;protein_id=PRJNA716140:J5O10_14560;transl_table=11;translation=length.803											Biofilm
J5O10_14570	-2.45198	2.24464		product=cell wall-binding repeat-containing protein;protein_id=PRJNA716140:J5O10_14570;transl_table=11;translation=length.610
J5O10_14575		3.29926	1.95384	product=PIG-L family deacetylase;protein_id=PRJNA716140:J5O10_14575;transl_table=11;translation=length.235
J5O10_14605	-3.09241			product=cell wall-binding protein Cwp9;protein_id=PRJNA716140:J5O10_14605;transl_table=11;translation=length.467
J5O10_14620	-6.89963	-3.95871	-10.8583	product=TIGR04086 family membrane protein;protein_id=PRJNA716140:J5O10_14620;transl_table=11;translation=length.120
J5O10_14625			1.90841	product=preprotein translocase subunit YajC;protein_id=PRJNA716140:J5O10_14625;transl_table=11;translation=length.97
J5O10_14665	-6.58207	-4.3291	-10.9112	product=hypothetical protein;protein_id=PRJNA716140:J5O10_14665;transl_table=11;translation=length.209
J5O10_14670			-4.78022	product=DUF1540 domain-containing protein;protein_id=PRJNA716140:J5O10_14670;transl_table=11;translation=length.107
J5O10_14675	-7.87461		-6.46007	product=hypothetical protein;protein_id=PRJNA716140:J5O10_14675;transl_table=11;translation=length.284
J5O10_14680	-4.24479		-3.49782	product=hypothetical protein;protein_id=PRJNA716140:J5O10_14680;transl_table=11;translation=length.328
J5O10_14700	-22.3607		-18.3473	eC_number=1.1.1.60;gO_function=GO:0008679 - 2-hydroxy-3-oxopropionate reductase activity [Evidence IEA];gO_process=GO:0046487 - glyoxylate metabolic process [Evidence IEA];Name=garR;Note=Derived by automated computational analysis using gene prediction method: Protein Homology.;codon_start=1;inference=COORDINATES: similar to AA sequence:RefSeq:WP_009906129.1;locus_tag=J5O10_14700;product=2-hydrox…
J5O10_14710			2.08573	product=hypothetical protein;protein_id=PRJNA716140:J5O10_14710;transl_table=11;translation=length.182
J5O10_14715			-5.87981	product=hypothetical protein;protein_id=PRJNA716140:J5O10_14715;transl_table=11;translation=length.102
J5O10_14725	-4.98381			product=ABC transporter ATP-binding protein/permease;protein_id=PRJNA716140:J5O10_14725;transl_table=11;translation=length.575
J5O10_14735	-3.50353		-3.3855	eC_number=5.1.1.1;Name=J5O10_14735;Note=Derived by automated computational analysis using gene prediction method: Protein Homology.;codon_start=1;inference=COORDINATES: similar to AA sequence:RefSeq:WP_003422798.1;product=alanine racemase;protein_id=PRJNA716140:J5O10_14735;transl_table=11;translation=length.370
J5O10_14750	2.81662		2.89267	product=flavodoxin family protein;protein_id=PRJNA716140:J5O10_14750;transl_table=11;translation=length.176
J5O10_14755	3.54511		3.96701	product=NADH:flavin oxidoreductase;protein_id=PRJNA716140:J5O10_14755;transl_table=11;translation=length.364
J5O10_14765	-5.76617		-7.51452	eC_number=2.6.1.-;gO_function=GO:0003824 - catalytic activity [Evidence IEA],GO:0030170 - pyridoxal phosphate binding [Evidence IEA];gO_process=GO:0009058 - biosynthetic process [Evidence IEA];Name=J5O10_14765;Note=Derived by automated computational analysis using gene prediction method: Protein Homology.;codon_start=1;inference=COORDINATES: similar to AA sequence:RefSeq:WP_003422792.1;product=py…
J5O10_14780	-1.49229	-1.58659	-3.07888	product=SrtB-anchored collagen-binding adhesin;protein_id=PRJNA716140:J5O10_14780;transl_table=11;translation=length.967
J5O10_14790			-4.05794	eC_number=7.2.2.10;gO_function=GO:0005388 - P-type calcium transporter activity [Evidence IEA];gO_process=GO:0006816 - calcium ion transport [Evidence IEA];Name=J5O10_14790;Note=Derived by automated computational analysis using gene prediction method: Protein Homology.;codon_start=1;inference=COORDINATES: similar to AA sequence:RefSeq:WP_009891126.1;product=calcium-translocating P-type ATPase%2C …
J5O10_14795	-8.9597		-10.3878	product=serine hydroxymethyltransferase;protein_id=PRJNA716140:J5O10_14795;transl_table=11;translation=length.418
J5O10_14800	-4.81916			product=AbgT family transporter;protein_id=PRJNA716140:J5O10_14800;transl_table=11;translation=length.500
J5O10_14830	-22.7887		-24.5451	product=amidohydrolase;protein_id=PRJNA716140:J5O10_14830;transl_table=11;translation=length.533
J5O10_14840	1.48881	1.68724	3.17605	product=YhdH/YhfP family quinone oxidoreductase;protein_id=PRJNA716140:J5O10_14840;transl_table=11;translation=length.332
J5O10_14850		-3.65461	-4.94114	product=rubrerythrin family protein;protein_id=PRJNA716140:J5O10_14850;transl_table=11;translation=length.195
J5O10_14865	-7.24283			product=hypothetical protein;protein_id=PRJNA716140:J5O10_14865;transl_table=11;translation=length.273
J5O10_14870		3.66495	3.37054	eC_number=2.6.1.37;gO_function=GO:0047304 - 2-aminoethylphosphonate-pyruvate transaminase activity [Evidence IEA];gO_process=GO:0019700 - organic phosphonate catabolic process [Evidence IEA];Name=phnW;Note=Derived by automated computational analysis using gene prediction method: Protein Homology.;codon_start=1;inference=COORDINATES: similar to AA sequence:RefSeq:WP_008395720.1;locus_tag=J5O10_148…
J5O10_14885	3.47327		4.51103	eC_number=6.1.1.13;gO_function=GO:0036370 - D-alanyl carrier activity [Evidence IEA];gO_process=GO:0019350 - teichoic acid biosynthetic process [Evidence IEA];Name=dltC;Note=Derived by automated computational analysis using gene prediction method: Protein Homology.;codon_start=1;inference=COORDINATES: similar to AA sequence:RefSeq:WP_011861715.1;locus_tag=J5O10_14885;product=D-alanine--poly(phosp…
J5O10_14890		2.47782	4.19519	product=D-alanyl-lipoteichoic acid biosynthesis protein DltB;protein_id=PRJNA716140:J5O10_14890;transl_table=11;translation=length.382
J5O10_14895	2.38915		3.51014	product=D-alanine--poly(phosphoribitol) ligase;protein_id=PRJNA716140:J5O10_14895;transl_table=11;translation=length.504
J5O10_14900			3.68701	product=D-alanyl-lipoteichoic acid biosynthesis protein DltD;protein_id=PRJNA716140:J5O10_14900;transl_table=11;translation=length.396
J5O10_14935	-22.2929		-16.5804	product=DUF5058 family protein;protein_id=PRJNA716140:J5O10_14935;transl_table=11;translation=length.231
J5O10_14945	-6.52137			product=sigma 54-interacting transcriptional regulator;protein_id=PRJNA716140:J5O10_14945;transl_table=11;translation=length.681
J5O10_14950		-6.53033	-7.7012	product=alpha/beta hydrolase;protein_id=PRJNA716140:J5O10_14950;transl_table=11;translation=length.269
J5O10_14955		-3.79381	-4.68023	product=manganese catalase family protein;protein_id=PRJNA716140:J5O10_14955;transl_table=11;translation=length.177
J5O10_14960	1.59488			product=TldD/PmbA family protein;protein_id=PRJNA716140:J5O10_14960;transl_table=11;translation=length.449
J5O10_14970	-5.56081		-6.89985	product=FAD-binding oxidoreductase;protein_id=PRJNA716140:J5O10_14970;transl_table=11;translation=length.404
J5O10_14980	-8.79625		-8.12953	product=2-keto-3-deoxygluconate permease;protein_id=PRJNA716140:J5O10_14980;transl_table=11;translation=length.324
J5O10_15020			3.08416	product=ABC transporter substrate-binding protein;protein_id=PRJNA716140:J5O10_15020;transl_table=11;translation=length.312
J5O10_15035		2.89347	1.79132	eC_number=3.5.1.105;gO_function=GO:0016811 - hydrolase activity%2C acting on carbon-nitrogen (but not peptide) bonds%2C in linear amides [Evidence IEA];gO_process=GO:0000272 - polysaccharide catabolic process [Evidence IEA];Name=chbG;Note=Derived by automated computational analysis using gene prediction method: Protein Homology.;codon_start=1;inference=COORDINATES: similar to AA sequence:RefSeq:W…
J5O10_15050	-6.68605			product=PTS sugar transporter subunit IIB;protein_id=PRJNA716140:J5O10_15050;transl_table=11;translation=length.103
J5O10_15060	-22.6788		-25.6047	eC_number=3.2.1.93;gO_function=GO:0008788 - alpha%2Calpha-phosphotrehalase activity [Evidence IEA];gO_process=GO:0005991 - trehalose metabolic process [Evidence IEA];Name=treC;Note=Derived by automated computational analysis using gene prediction method: Protein Homology.;codon_start=1;inference=COORDINATES: similar to AA sequence:RefSeq:WP_003422685.1;locus_tag=J5O10_15060;product=alpha%2Calpha-…
J5O10_15065	-23.3566		-26.4912	eC_number=2.7.1.201;gO_component=GO:0016020 - membrane [Evidence IEA];gO_function=GO:0008982 - protein-N(PI)-phosphohistidine-sugar phosphotransferase activity [Evidence IEA],GO:0015574 - trehalose transmembrane transporter activity [Evidence IEA];gO_process=GO:0009401 - phosphoenolpyruvate-dependent sugar phosphotransferase system [Evidence IEA],GO:0015771 - trehalose transport [Evidence IEA];Na…
J5O10_15080	-4.88174			product=putative 2-aminoethylphosphonate ABC transporter permease subunit;protein_id=PRJNA716140:J5O10_15080;transl_table=11;translation=length.572
J5O10_15085	-22.394		-19.5698	product=ATP-binding cassette domain-containing protein;protein_id=PRJNA716140:J5O10_15085;transl_table=11;translation=length.329
J5O10_15095	-2.60291		-4.0936	eC_number=7.1.2.2;Name=J5O10_15095;Note=Derived by automated computational analysis using gene prediction method: Protein Homology.;codon_start=1;inference=COORDINATES: similar to AA sequence:RefSeq:WP_009891221.1;product=V-type ATP synthase subunit D;protein_id=PRJNA716140:J5O10_15095;transl_table=11;translation=length.222
J5O10_15100	-3.53634		-4.69651	product=V-type ATP synthase subunit B;protein_id=PRJNA716140:J5O10_15100;transl_table=11;translation=length.457
J5O10_15105	-2.52857	-1.04469	-3.57326	product=V-type ATP synthase subunit A;protein_id=PRJNA716140:J5O10_15105;transl_table=11;translation=length.592
J5O10_15110	-2.67724		-3.19779	eC_number=7.1.2.2;Name=J5O10_15110;Note=Derived by automated computational analysis using gene prediction method: Protein Homology.;codon_start=1;inference=COORDINATES: similar to AA sequence:RefSeq:WP_003422665.1;product=V-type ATP synthase subunit F;protein_id=PRJNA716140:J5O10_15110;transl_table=11;translation=length.107
J5O10_15115	-2.17187		-3.11969	eC_number=7.1.2.2;Name=J5O10_15115;Note=Derived by automated computational analysis using gene prediction method: Protein Homology.;codon_start=1;inference=COORDINATES: similar to AA sequence:RefSeq:WP_009898066.1;product=V-type ATP synthase subunit C;protein_id=PRJNA716140:J5O10_15115;transl_table=11;translation=length.325
J5O10_15120	-3.34179		-3.91859	product=V-type ATP synthase subunit E;protein_id=PRJNA716140:J5O10_15120;transl_table=11;translation=length.187
J5O10_15125	-2.91314		-2.92429	eC_number=7.1.2.2;Name=J5O10_15125;Note=Derived by automated computational analysis using gene prediction method: Protein Homology.;codon_start=1;inference=COORDINATES: similar to AA sequence:RefSeq:WP_003422657.1;product=V-type ATP synthase subunit K;protein_id=PRJNA716140:J5O10_15125;transl_table=11;translation=length.163
J5O10_15130	-2.98433		-3.90792	product=V-type ATP synthase subunit I;protein_id=PRJNA716140:J5O10_15130;transl_table=11;translation=length.641
J5O10_15135	-2.40006		-2.65986	product=hypothetical protein;protein_id=PRJNA716140:J5O10_15135;transl_table=11;translation=length.103
J5O10_15145		2.24188	2.34067	product=L%2CD-transpeptidase/peptidoglycan binding protein;protein_id=PRJNA716140:J5O10_15145;transl_table=11;translation=length.469
J5O10_15170		-5.8382	-6.11747	product=dipicolinate synthase subunit B;protein_id=PRJNA716140:J5O10_15170;transl_table=11;translation=length.196
J5O10_15175	-21.7256	-5.13988	-26.8655	product=dipicolinate synthase subunit DpsA;protein_id=PRJNA716140:J5O10_15175;transl_table=11;translation=length.291
J5O10_15220	-6.54781			product=CRISPR-associated protein Cas4;protein_id=PRJNA716140:J5O10_15220;transl_table=11;translation=length.183
J5O10_15230	-5.99511			product=type I-B CRISPR-associated protein Cas5b;protein_id=PRJNA716140:J5O10_15230;transl_table=11;translation=length.233
J5O10_15235	-21.1976		-19.7269	product=type I-B CRISPR-associated protein Cas7/Cst2/DevR;protein_id=PRJNA716140:J5O10_15235;transl_table=11;translation=length.304
J5O10_15250		8.96477		product=transcriptional regulator;protein_id=PRJNA716140:J5O10_15250;transl_table=11;translation=length.305
J5O10_15255	-5.41521		-3.27159	product=ABC transporter permease;protein_id=PRJNA716140:J5O10_15255;transl_table=11;translation=length.638
J5O10_15280			2.98542	product=NrtA/SsuA/CpmA family ABC transporter substrate-binding protein;protein_id=PRJNA716140:J5O10_15280;transl_table=11;translation=length.319
J5O10_15285		3.57234		product=ABC transporter ATP-binding protein;protein_id=PRJNA716140:J5O10_15285;transl_table=11;translation=length.292
J5O10_15300	-5.32012			product=IS200/IS605 family element RNA-guided endonuclease TnpB;protein_id=PRJNA716140:J5O10_15300;transl_table=11;translation=length.372
J5O10_15305	2.62198		3.03225	product=GyrI-like domain-containing protein;protein_id=PRJNA716140:J5O10_15305;transl_table=11;translation=length.208
J5O10_15310			2.44278	eC_number=1.17.4.1;gO_component=GO:0005971 - ribonucleoside-diphosphate reductase complex [Evidence IEA];gO_function=GO:0004748 - ribonucleoside-diphosphate reductase activity%2C thioredoxin disulfide as acceptor [Evidence IEA],GO:0030145 - manganese ion binding [Evidence IEA];gO_process=GO:0009265 - 2'-deoxyribonucleotide biosynthetic process [Evidence IEA];Name=nrdF;Note=Derived by automated co…
J5O10_15315			2.55641	eC_number=1.17.4.1;gO_function=GO:0004748 - ribonucleoside-diphosphate reductase activity%2C thioredoxin disulfide as acceptor [Evidence IEA],GO:0005524 - ATP binding [Evidence IEA];gO_process=GO:0006260 - DNA replication [Evidence IEA];Name=nrdE;Note=Derived by automated computational analysis using gene prediction method: Protein Homology.;codon_start=1;inference=COORDINATES: similar to AA sequ…
J5O10_15375			-4.60521	product=SH3 domain-containing protein;protein_id=PRJNA716140:J5O10_15375;transl_table=11;translation=length.289
J5O10_15385	1.96769		2.55502	product=NAD(P)/FAD-dependent oxidoreductase;protein_id=PRJNA716140:J5O10_15385;transl_table=11;translation=length.462
J5O10_15390			2.43933	product=redoxin family protein;protein_id=PRJNA716140:J5O10_15390;transl_table=11;translation=length.425
J5O10_15400	-5.39044		-6.80331	product=alpha-mannosidase;protein_id=PRJNA716140:J5O10_15400;transl_table=11;translation=length.866
J5O10_15405	-23.3763		-24.6189	product=PTS fructose transporter subunit IIC;protein_id=PRJNA716140:J5O10_15405;transl_table=11;translation=length.366
J5O10_15410			-7.34731	eC_number=2.7.1.202;gO_function=GO:0008982 - protein-N(PI)-phosphohistidine-sugar phosphotransferase activity [Evidence IEA],GO:0022877 - protein-N(PI)-phosphohistidine-fructose phosphotransferase system transporter activity [Evidence IEA];gO_process=GO:0009401 - phosphoenolpyruvate-dependent sugar phosphotransferase system [Evidence IEA];Name=J5O10_15410;Note=Derived by automated computational a…
J5O10_15415		-7.04186	-9.06489	product=PTS sugar transporter subunit IIA;protein_id=PRJNA716140:J5O10_15415;transl_table=11;translation=length.153
J5O10_15420	-23.1008		-23.9363	product=BglG family transcription antiterminator;protein_id=PRJNA716140:J5O10_15420;transl_table=11;translation=length.654
J5O10_15460			-4.11636	product=ABC transporter permease;protein_id=PRJNA716140:J5O10_15460;transl_table=11;translation=length.452
J5O10_15465	-21.4173		-20.2393	product=HAMP domain-containing histidine kinase;protein_id=PRJNA716140:J5O10_15465;transl_table=11;translation=length.348
J5O10_15475			5.18642	product=NAD(P)/FAD-dependent oxidoreductase;protein_id=PRJNA716140:J5O10_15475;transl_table=11;translation=length.294
J5O10_15480	3.55425			product=thioredoxin;protein_id=PRJNA716140:J5O10_15480;transl_table=11;translation=length.105
J5O10_15495	1.68443	2.10023	3.78466	product=peptide MFS transporter;protein_id=PRJNA716140:J5O10_15495;transl_table=11;translation=length.451
J5O10_15525		-2.33241	-1.78113	product=hypothetical protein;protein_id=PRJNA716140:J5O10_15525;transl_table=11;translation=length.261
J5O10_15530	1.13799		1.59232	product=proline iminopeptidase-family hydrolase;protein_id=PRJNA716140:J5O10_15530;transl_table=11;translation=length.293
J5O10_15540	-3.02634		-3.04065	product=transglutaminase-like domain-containing protein;protein_id=PRJNA716140:J5O10_15540;transl_table=11;translation=length.344
J5O10_15560	-5.15281			product=acyl-CoA reductase;protein_id=PRJNA716140:J5O10_15560;transl_table=11;translation=length.283
J5O10_15565	-21.6221		-19.4916	eC_number=4.2.1.126;gO_function=GO:0016835 - carbon-oxygen lyase activity [Evidence IEA];gO_process=GO:0006040 - amino sugar metabolic process [Evidence IEA],GO:0009254 - peptidoglycan turnover [Evidence IEA];Name=murQ;Note=Derived by automated computational analysis using gene prediction method: Protein Homology.;codon_start=1;inference=COORDINATES: similar to AA sequence:RefSeq:WP_009891358.1;l…
J5O10_15570	-6.60476			product=MupG family TIM beta-alpha barrel fold protein;protein_id=PRJNA716140:J5O10_15570;transl_table=11;translation=length.365
J5O10_15575	-5.22928			product=PTS sugar transporter subunit IIC;protein_id=PRJNA716140:J5O10_15575;transl_table=11;translation=length.448
J5O10_15590	-22.0496		-18.112	eC_number=2.7.1.170;gO_function=GO:0016773 - phosphotransferase activity%2C alcohol group as acceptor [Evidence IEA];gO_process=GO:0006040 - amino sugar metabolic process [Evidence IEA],GO:0009254 - peptidoglycan turnover [Evidence IEA];Name=anmK;Note=Derived by automated computational analysis using gene prediction method: Protein Homology.;codon_start=1;inference=COORDINATES: similar to AA sequ…
J5O10_15680	-8.44747		-7.66182	product=PTS sugar transporter subunit IIC;protein_id=PRJNA716140:J5O10_15680;transl_table=11;translation=length.259
J5O10_15695	-3.92243			product=DUF523 domain-containing protein;protein_id=PRJNA716140:J5O10_15695;transl_table=11;translation=length.173
J5O10_15700		2.988		product=ECF transporter S component;protein_id=PRJNA716140:J5O10_15700;transl_table=11;translation=length.188
J5O10_15720	-22.6932		-18.1702	product=1-phosphofructokinase family hexose kinase;protein_id=PRJNA716140:J5O10_15720;transl_table=11;translation=length.306
J5O10_15725	-21.2925		-19.5011	product=MurR/RpiR family transcriptional regulator;protein_id=PRJNA716140:J5O10_15725;transl_table=11;translation=length.250
J5O10_15735	-24.2493		-22.6852	product=ChbG/HpnK family deacetylase;protein_id=PRJNA716140:J5O10_15735;transl_table=11;translation=length.256
J5O10_15740	-22.7329		-19.4948	product=PTS transporter subunit EIIC;protein_id=PRJNA716140:J5O10_15740;transl_table=11;translation=length.482
J5O10_15755	-6.23062		-5.2871	product=APC family permease;protein_id=PRJNA716140:J5O10_15755;transl_table=11;translation=length.439
J5O10_15760	-21.5694		-18.1916	product=gamma-glutamyl-gamma-aminobutyrate hydrolase family protein;protein_id=PRJNA716140:J5O10_15760;transl_table=11;translation=length.247
J5O10_15765	-22.6429		-17.9949	product=sigma 54-interacting transcriptional regulator;protein_id=PRJNA716140:J5O10_15765;transl_table=11;translation=length.669
J5O10_15775	-5.61599			product=6-phospho-beta-glucosidase;protein_id=PRJNA716140:J5O10_15775;transl_table=11;translation=length.474
J5O10_15785	-21.6198		-17.2195	product=PRD domain-containing protein;protein_id=PRJNA716140:J5O10_15785;transl_table=11;translation=length.286
J5O10_15790	-23.2953	3.62335	-19.6719	product=M20 family metallopeptidase;protein_id=PRJNA716140:J5O10_15790;transl_table=11;translation=length.395
J5O10_15795	-5.43271			product=YfcC family protein;protein_id=PRJNA716140:J5O10_15795;transl_table=11;translation=length.463
J5O10_15800	-4.72982			product=PTS transporter subunit EIIC;protein_id=PRJNA716140:J5O10_15800;transl_table=11;translation=length.550
J5O10_15835	-21.8282		-17.3234	product=radical SAM/SPASM domain-containing protein;protein_id=PRJNA716140:J5O10_15835;transl_table=11;translation=length.419
J5O10_15840	-5.99579		-5.48783	product=hypothetical protein;protein_id=PRJNA716140:J5O10_15840;transl_table=11;translation=length.57
J5O10_15855	-3.65774			product=PTS glucose transporter subunit IIA;protein_id=PRJNA716140:J5O10_15855;transl_table=11;translation=length.163
J5O10_15865	-22.2302		-17.4377	product=iron-containing alcohol dehydrogenase;protein_id=PRJNA716140:J5O10_15865;transl_table=11;translation=length.383
J5O10_15870	-22.2977		-19.1851	product=aldolase;protein_id=PRJNA716140:J5O10_15870;transl_table=11;translation=length.213
J5O10_15885	-22.6827		-18.6013	product=pentose-5-phosphate 3-epimerase;protein_id=PRJNA716140:J5O10_15885;transl_table=11;translation=length.238
J5O10_15915	3.0442		3.89799	product=nitroreductase;protein_id=PRJNA716140:J5O10_15915;transl_table=11;translation=length.175
J5O10_15935	-7.11277			product=ABC transporter ATP-binding protein;protein_id=PRJNA716140:J5O10_15935;transl_table=11;translation=length.222
J5O10_15945	-19.9928		-19.3535	product=ATP-binding protein;protein_id=PRJNA716140:J5O10_15945;transl_table=11;translation=length.445
J5O10_15950	-8.32469			product=LytTR family DNA-binding domain-containing protein;protein_id=PRJNA716140:J5O10_15950;transl_table=11;translation=length.236
J5O10_15970	-23.6819		-20.4273	product=FAD-dependent oxidoreductase;protein_id=PRJNA716140:J5O10_15970;transl_table=11;translation=length.649
J5O10_15990	-7.42887		-6.75228	product=metalloregulator ArsR/SmtB family transcription factor;protein_id=PRJNA716140:J5O10_15990;transl_table=11;translation=length.121
J5O10_16010	-21.4275		-19.7714	product=PRD domain-containing protein;protein_id=PRJNA716140:J5O10_16010;transl_table=11;translation=length.280
J5O10_16035	-22.4412		-17.5571	product=ketose-bisphosphate aldolase;protein_id=PRJNA716140:J5O10_16035;transl_table=11;translation=length.292
J5O10_16050	-8.56986	4.61173		product=hypothetical protein;protein_id=PRJNA716140:J5O10_16050;transl_table=11;translation=length.285
J5O10_16065	-7.90456		-5.09138	eC_number=2.7.1.-;gO_function=GO:0015573 - beta-glucoside transmembrane transporter activity [Evidence IEA];gO_process=GO:0009401 - phosphoenolpyruvate-dependent sugar phosphotransferase system [Evidence IEA],GO:0015759 - beta-glucoside transport [Evidence IEA];Name=J5O10_16065;Note=Derived by automated computational analysis using gene prediction method: Protein Homology.;codon_start=1;inference…
J5O10_16110	-21.5931		-16.7541	product=class B sortase;protein_id=PRJNA716140:J5O10_16110;transl_table=11;translation=length.137
J5O10_16160	-21.6124		-17.1813	product=GNAT family N-acetyltransferase;protein_id=PRJNA716140:J5O10_16160;transl_table=11;translation=length.154
J5O10_16180			-2.13442	product=ribonuclease R;protein_id=PRJNA716140:J5O10_16180;transl_table=11;translation=length.711
J5O10_16200	-6.05501			product=VOC family protein;protein_id=PRJNA716140:J5O10_16200;transl_table=11;translation=length.132
J5O10_16230	1.9553		1.68675	eC_number=5.4.2.12;gO_function=GO:0046537 - 2%2C3-bisphosphoglycerate-independent phosphoglycerate mutase activity [Evidence IEA];gO_process=GO:0006096 - glycolytic process [Evidence IEA];Name=gpmI;Note=Derived by automated computational analysis using gene prediction method: Protein Homology.;codon_start=1;inference=COORDINATES: similar to AA sequence:RefSeq:WP_003228330.1;locus_tag=J5O10_16230;…
J5O10_16235	2.39985		2.27348	eC_number=5.3.1.1;gO_function=GO:0004807 - triose-phosphate isomerase activity [Evidence IEA];gO_process=GO:0006096 - glycolytic process [Evidence IEA];Name=tpiA;Note=Derived by automated computational analysis using gene prediction method: Protein Homology.;codon_start=1;inference=COORDINATES: similar to AA sequence:RefSeq:WP_009891583.1;locus_tag=J5O10_16235;product=triose-phosphate isomerase;p…
J5O10_16240			3.04001	product=phosphoglycerate kinase;protein_id=PRJNA716140:J5O10_16240;transl_table=11;translation=length.400
J5O10_16245	1.95154		1.91851	product=type I glyceraldehyde-3-phosphate dehydrogenase;protein_id=PRJNA716140:J5O10_16245;transl_table=11;translation=length.335
J5O10_16250	1.70403		2.00405	product=transcriptional regulator;protein_id=PRJNA716140:J5O10_16250;transl_table=11;translation=length.340
J5O10_16265	-23.4186		-20.6872	eC_number=3.5.2.2;gO_function=GO:0004157 - dihydropyrimidinase activity [Evidence IEA];gO_process=GO:0008152 - metabolic process [Evidence IEA];Name=hydA;Note=Derived by automated computational analysis using gene prediction method: Protein Homology.;codon_start=1;inference=COORDINATES: similar to AA sequence:RefSeq:WP_009898309.1;locus_tag=J5O10_16265;product=dihydropyrimidinase;protein_id=PRJNA…
J5O10_16290			-4.72334	product=YgeY family selenium metabolism-linked hydrolase;protein_id=PRJNA716140:J5O10_16290;transl_table=11;translation=length.395
J5O10_16360	-6.46155		-6.35698	product=response regulator transcription factor;protein_id=PRJNA716140:J5O10_16360;transl_table=11;translation=length.206
J5O10_16365	-21.1173		-17.8023	product=conserved phage C-terminal domain-containing protein;protein_id=PRJNA716140:J5O10_16365;transl_table=11;translation=length.304
J5O10_16375	-5.32728			product=excinuclease ABC subunit UvrA;protein_id=PRJNA716140:J5O10_16375;transl_table=11;translation=length.806
J5O10_16390	-23.2612		-20.8184	product=multidrug efflux MFS transporter Cme;protein_id=PRJNA716140:J5O10_16390;transl_table=11;translation=length.416
J5O10_16395	-5.71594			product=ABC transporter permease;protein_id=PRJNA716140:J5O10_16395;transl_table=11;translation=length.337
J5O10_16405	-21.8196		-17.2241	product=ABC transporter ATP-binding protein;protein_id=PRJNA716140:J5O10_16405;transl_table=11;translation=length.281
J5O10_16440		2.92067		product=MATE family efflux transporter;protein_id=PRJNA716140:J5O10_16440;transl_table=11;translation=length.467
J5O10_16460	-21.9118		-21.0807	product=NAD(P)H-dependent oxidoreductase;protein_id=PRJNA716140:J5O10_16460;transl_table=11;translation=length.216
J5O10_16525	1.08173			eC_number=4.3.3.7;gO_function=GO:0008840 - 4-hydroxy-tetrahydrodipicolinate synthase activity [Evidence IEA];gO_process=GO:0009089 - lysine biosynthetic process via diaminopimelate [Evidence IEA];Name=dapA;Note=Derived by automated computational analysis using gene prediction method: Protein Homology.;codon_start=1;inference=COORDINATES: similar to AA sequence:RefSeq:WP_003422063.1;locus_tag=J5O1…
J5O10_16530		-0.931585	-0.886504	eC_number=1.17.1.8;gO_function=GO:0008839 - 4-hydroxy-tetrahydrodipicolinate reductase [Evidence IEA];gO_process=GO:0009089 - lysine biosynthetic process via diaminopimelate [Evidence IEA];Name=dapB;Note=Derived by automated computational analysis using gene prediction method: Protein Homology.;codon_start=1;inference=COORDINATES: similar to AA sequence:RefSeq:WP_009891682.1;locus_tag=J5O10_16530…
J5O10_16540	-1.73921		-1.35636	product=SPFH domain-containing protein;protein_id=PRJNA716140:J5O10_16540;transl_table=11;translation=length.329
J5O10_16545		4.78713	4.09265	eC_number=1.17.1.8;gO_function=GO:0008839 - 4-hydroxy-tetrahydrodipicolinate reductase [Evidence IEA];gO_process=GO:0009089 - lysine biosynthetic process via diaminopimelate [Evidence IEA];Name=dapB;Note=Derived by automated computational analysis using gene prediction method: Protein Homology.;codon_start=1;inference=COORDINATES: similar to AA sequence:RefSeq:WP_003422070.1;locus_tag=J5O10_16545…
J5O10_16575	1.75737	-3.01457		product=methyltransferase domain-containing protein;protein_id=PRJNA716140:J5O10_16575;transl_table=11;translation=length.189
J5O10_16580	-22.4		-24.7292	product=single-stranded DNA-binding protein;protein_id=PRJNA716140:J5O10_16580;transl_table=11;translation=length.211
J5O10_16585	2.9376		4.03595	product=anion permease;protein_id=PRJNA716140:J5O10_16585;transl_table=11;translation=length.293
J5O10_16590	3.88874		4.78121	eC_number=5.1.1.4;Name=J5O10_16590;Note=Derived by automated computational analysis using gene prediction method: Protein Homology.;codon_start=1;inference=COORDINATES: similar to AA sequence:RefSeq:WP_003422090.1;product=proline racemase;protein_id=PRJNA716140:J5O10_16590;transl_table=11;translation=length.335
J5O10_16595	5.36221		5.25584	product=glycine/sarcosine/betaine reductase component B subunit;protein_id=PRJNA716140:J5O10_16595;transl_table=11;translation=length.157
J5O10_16600	3.15435		4.77516	product=glycine/sarcosine/betaine reductase component B subunit;protein_id=PRJNA716140:J5O10_16600;transl_table=11;translation=length.155
J5O10_16605	4.23748		5.77631	product=proline reductase cluster protein PrdD;protein_id=PRJNA716140:J5O10_16605;transl_table=11;translation=length.252
J5O10_16610	4.50223	-1.57765	2.92459	eC_number=1.21.4.1;Name=prdB;Note=Derived by automated computational analysis using gene prediction method: Protein Homology.;codon_start=1;inference=COORDINATES: similar to AA sequence:RefSeq:WP_011861888.1;locus_tag=J5O10_16610;product=D-proline reductase (dithiol) protein PrdB;protein_id=PRJNA716140:J5O10_16610;transl_except=(pos:complement(3628579..3628581)%2Caa:Sec);transl_table=11;translati…
J5O10_16615	4.56547		2.82735	product=hypothetical protein;protein_id=PRJNA716140:J5O10_16615;transl_table=11;translation=length.94
J5O10_16620	3.63386		3.78836	eC_number=1.21.4.1;gO_function=GO:0050002 - D-proline reductase (dithiol) activity [Evidence IEA];Name=prdA;Note=Derived by automated computational analysis using gene prediction method: Protein Homology.;codon_start=1;inference=COORDINATES: similar to AA sequence:RefSeq:WP_003422104.1;locus_tag=J5O10_16620;product=D-proline reductase (dithiol) proprotein PrdA;protein_id=PRJNA716140:J5O10_16620;t…
J5O10_16635	3.30433		2.83435	product=hypothetical protein;protein_id=PRJNA716140:J5O10_16635;transl_table=11;translation=length.42
J5O10_16640	3.37528		2.62789	product=proline reductase-associated electron transfer protein PrdC;protein_id=PRJNA716140:J5O10_16640;transl_table=11;translation=length.437
J5O10_16645		-3.6272	-2.76163	product=polysaccharide deacetylase family protein;protein_id=PRJNA716140:J5O10_16645;transl_table=11;translation=length.254
J5O10_16650		-8.44186	-7.22742	product=alpha/beta-type small acid-soluble spore protein;protein_id=PRJNA716140:J5O10_16650;transl_table=11;translation=length.67
J5O10_16660	-22.1753	-3.76889	-25.9441	product=YncE family protein;protein_id=PRJNA716140:J5O10_16660;transl_table=11;translation=length.288
J5O10_16665	4.16195			product=TIGR03905 family TSCPD domain-containing protein;protein_id=PRJNA716140:J5O10_16665;transl_table=11;translation=length.81
J5O10_16670	-2.69777			product=bifunctional folylpolyglutamate synthase/dihydrofolate synthase;protein_id=PRJNA716140:J5O10_16670;transl_table=11;translation=length.432
J5O10_16675	-6.64344			product=S8 family serine peptidase;protein_id=PRJNA716140:J5O10_16675;transl_table=11;translation=length.337
J5O10_16680		4.34522	3.72746	product=two-component system response regulator RgaR;protein_id=PRJNA716140:J5O10_16680;transl_table=11;translation=length.236
J5O10_16690	-21.7239		-24.1551	product=polysaccharide deacetylase family protein;protein_id=PRJNA716140:J5O10_16690;transl_table=11;translation=length.275
J5O10_16695	-3.23446	-3.88083	-7.11529	product=iron hydrogenase;protein_id=PRJNA716140:J5O10_16695;transl_table=11;translation=length.478
J5O10_16705	-21.6509		-20.28	product=phosphate signaling complex protein PhoU;protein_id=PRJNA716140:J5O10_16705;transl_table=11;translation=length.217
J5O10_16715	-22.4685		-18.8804	product=phosphate ABC transporter permease PstA;protein_id=PRJNA716140:J5O10_16715;transl_table=11;translation=length.274
J5O10_16720	-22.0248		-19.9674	product=phosphate ABC transporter permease subunit PstC;protein_id=PRJNA716140:J5O10_16720;transl_table=11;translation=length.305
J5O10_16725	-21.1835		-19.722	product=response regulator transcription factor;protein_id=PRJNA716140:J5O10_16725;transl_table=11;translation=length.226
J5O10_16775	-8.25899		-10.4341	product=SIS domain-containing protein;protein_id=PRJNA716140:J5O10_16775;transl_table=11;translation=length.351
J5O10_16785	-21.9196		-24.4283	product=PTS sugar transporter subunit IIC;protein_id=PRJNA716140:J5O10_16785;transl_table=11;translation=length.263
J5O10_16795	-21.986		-19.6678	product=PTS sugar transporter subunit IIB;protein_id=PRJNA716140:J5O10_16795;transl_table=11;translation=length.159
J5O10_16800	-4.32704	3.77902		product=sigma 54-interacting transcriptional regulator;protein_id=PRJNA716140:J5O10_16800;transl_table=11;translation=length.918
J5O10_16810		-1.93074		product=glycyl radical protein;protein_id=PRJNA716140:J5O10_16810;transl_table=11;translation=length.789
J5O10_16820	-2.20023			product=trypsin-like peptidase domain-containing protein;protein_id=PRJNA716140:J5O10_16820;transl_table=11;translation=length.359
J5O10_16825			1.94209	eC_number=5.3.1.9;gO_function=GO:0004347 - glucose-6-phosphate isomerase activity [Evidence IEA];gO_process=GO:0006096 - glycolytic process [Evidence IEA];Name=J5O10_16825;Note=Derived by automated computational analysis using gene prediction method: Protein Homology.;codon_start=1;inference=COORDINATES: similar to AA sequence:RefSeq:WP_003435635.1;product=glucose-6-phosphate isomerase;protein_id…
J5O10_16835	-3.28243		-3.12517	product=hypothetical protein;protein_id=PRJNA716140:J5O10_16835;transl_table=11;translation=length.534
J5O10_16890	-8.59401	-5.31693	-13.9109	product=ATP-binding protein;protein_id=PRJNA716140:J5O10_16890;transl_table=11;translation=length.359
J5O10_16925	0.892492	-0.756143		eC_number=3.4.21.92;gO_component=GO:0009368 - endopeptidase Clp complex [Evidence IEA];gO_function=GO:0004176 - ATP-dependent peptidase activity [Evidence IEA],GO:0004252 - serine-type endopeptidase activity [Evidence IEA];gO_process=GO:0006508 - proteolysis [Evidence IEA];Name=clpP;Note=Derived by automated computational analysis using gene prediction method: Protein Homology.;codon_start=1;infe…
J5O10_16960	-5.66619		-7.47213	product=MFS transporter;protein_id=PRJNA716140:J5O10_16960;transl_table=11;translation=length.196
J5O10_16965	-6.42898		-5.74305	product=hypothetical protein;protein_id=PRJNA716140:J5O10_16965;transl_table=11;translation=length.90
J5O10_16985	2.01007			product=helix-turn-helix transcriptional regulator;protein_id=PRJNA716140:J5O10_16985;transl_table=11;translation=length.71
J5O10_17010			2.00335	product=site-specific integrase;protein_id=PRJNA716140:J5O10_17010;transl_table=11;translation=length.424
J5O10_17020	-8.95837		-8.13975	product=4Fe-4S dicluster domain-containing protein;protein_id=PRJNA716140:J5O10_17020;transl_table=11;translation=length.171
J5O10_17025	-5.5512		-3.67579	product=[FeFe] hydrogenase%2C group A;protein_id=PRJNA716140:J5O10_17025;transl_table=11;translation=length.458
J5O10_17030	-3.83478			product=4Fe-4S dicluster domain-containing protein;protein_id=PRJNA716140:J5O10_17030;transl_table=11;translation=length.183
J5O10_17035	-8.25408		-5.601	product=formate dehydrogenase accessory sulfurtransferase FdhD;protein_id=PRJNA716140:J5O10_17035;transl_table=11;translation=length.277
J5O10_17040	-3.10598		-1.60492	eC_number=1.17.1.9;gO_component=GO:0009326 - formate dehydrogenase complex [Evidence IEA];gO_function=GO:0008863 - formate dehydrogenase (NAD+) activity [Evidence IEA];gO_process=GO:0015942 - formate metabolic process [Evidence IEA];Name=fdhF;Note=Derived by automated computational analysis using gene prediction method: Protein Homology.;codon_start=1;inference=COORDINATES: similar to AA sequence…
J5O10_17065	-4.09363			product=DUF1062 domain-containing protein;protein_id=PRJNA716140:J5O10_17065;transl_table=11;translation=length.191
J5O10_17080	-4.55596	-5.62205	-10.178	product=collagen-like exosporium glycoprotein BclA3;protein_id=PRJNA716140:J5O10_17080;transl_table=11;translation=length.682
J5O10_17085	-22.3867	-6.32395	-28.7106	product=glycosyltransferase family 2 protein;protein_id=PRJNA716140:J5O10_17085;transl_table=11;translation=length.358
J5O10_17100	-9.005			product=PLP-dependent aminotransferase family protein;protein_id=PRJNA716140:J5O10_17100;transl_table=11;translation=length.471
J5O10_17110		2.75605	3.61928	product=nitroreductase family protein;protein_id=PRJNA716140:J5O10_17110;transl_table=11;translation=length.172
J5O10_17125	-17.6143		-15.2243	product=hypothetical protein;protein_id=PRJNA716140:J5O10_17125;transl_table=11;translation=length.66
J5O10_17140	-4.28058			product=MATE family efflux transporter;protein_id=PRJNA716140:J5O10_17140;transl_table=11;translation=length.459
J5O10_17200			1.78038	eC_number=2.7.1.40;gO_component=GO:0005737 - cytoplasm [Evidence IEA];gO_function=GO:0004743 - pyruvate kinase activity [Evidence IEA];gO_process=GO:0006096 - glycolytic process [Evidence IEA];Name=pyk;Note=Derived by automated computational analysis using gene prediction method: Protein Homology.;codon_start=1;inference=COORDINATES: similar to AA sequence:RefSeq:WP_003436250.1;locus_tag=J5O10_17…
J5O10_17205		1.86263	1.69496	eC_number=2.7.1.11;gO_process=GO:0006096 - glycolytic process [Evidence IEA];Name=pfkA;Note=Derived by automated computational analysis using gene prediction method: Protein Homology.;codon_start=1;inference=COORDINATES: similar to AA sequence:RefSeq:WP_003416974.1;locus_tag=J5O10_17205;product=6-phosphofructokinase;protein_id=PRJNA716140:J5O10_17205;transl_table=11;translation=length.319
J5O10_17225			-1.67638	product=YvcK family protein;protein_id=PRJNA716140:J5O10_17225;transl_table=11;translation=length.368
J5O10_17260			-1.54885
J5O10_17270		-1.00063		product=NADH-dependent [FeFe] hydrogenase%2C group A6;protein_id=PRJNA716140:J5O10_17270;transl_table=11;translation=length.593
J5O10_17300	-5.19682			product=ectonucleotide pyrophosphatase/phosphodiesterase;protein_id=PRJNA716140:J5O10_17300;transl_table=11;translation=length.420
J5O10_17315	-21.9751		-20.1396	product=sugar ABC transporter permease;protein_id=PRJNA716140:J5O10_17315;transl_table=11;translation=length.289
J5O10_17320	-22.3893		-21.1044	product=ABC transporter ATP-binding protein;protein_id=PRJNA716140:J5O10_17320;transl_table=11;translation=length.356
J5O10_17325	8.53606		6.5789
J5O10_17330	22.3932	-18.9058	3.48746
J5O10_17335	12.3744	-8.30029	4.07411
J5O10_17345			1.93087	eC_number=4.2.1.24;gO_function=GO:0003824 - catalytic activity [Evidence IEA],GO:0004655 - porphobilinogen synthase activity [Evidence IEA],GO:0046872 - metal ion binding [Evidence IEA];gO_process=GO:0033014 - tetrapyrrole biosynthetic process [Evidence IEA];Name=hemB;Note=Derived by automated computational analysis using gene prediction method: Protein Homology.;codon_start=1;inference=COORDINAT…
J5O10_17350		2.71559	2.48486	eC_number=2.1.1.107;gO_function=GO:0004851 - uroporphyrin-III C-methyltransferase activity [Evidence IEA];gO_process=GO:0019354 - siroheme biosynthetic process [Evidence IEA];Name=cobA;Note=Derived by automated computational analysis using gene prediction method: Protein Homology.;codon_start=1;inference=COORDINATES: similar to AA sequence:RefSeq:WP_009891947.1;locus_tag=J5O10_17350;product=uropo…
J5O10_17355		3.43993		eC_number=2.5.1.61;gO_component=GO:0005737 - cytoplasm [Evidence IEA];gO_function=GO:0004418 - hydroxymethylbilane synthase activity [Evidence IEA];gO_process=GO:0006779 - porphyrin-containing compound biosynthetic process [Evidence IEA];Name=hemC;Note=Derived by automated computational analysis using gene prediction method: Protein Homology.;codon_start=1;inference=COORDINATES: similar to AA seq…
J5O10_17380		2.56009		eC_number=2.1.1.271;Name=J5O10_17380;Note=Derived by automated computational analysis using gene prediction method: Protein Homology.;codon_start=1;inference=COORDINATES: similar to AA sequence:RefSeq:WP_009906481.1;product=cobalt-precorrin-4 methyltransferase;protein_id=PRJNA716140:J5O10_17380;transl_table=11;translation=length.250
J5O10_17445		2.70748	2.09047	eC_number=2.4.2.21;gO_function=GO:0008939 - nicotinate-nucleotide-dimethylbenzimidazole phosphoribosyltransferase activity [Evidence IEA];gO_process=GO:0009236 - cobalamin biosynthetic process [Evidence IEA];Name=cobT;Note=Derived by automated computational analysis using gene prediction method: Protein Homology.;codon_start=1;inference=COORDINATES: similar to AA sequence:RefSeq:WP_009906494.1;lo…
J5O10_17450	-5.71902		-5.68331	product=hypothetical protein;protein_id=PRJNA716140:J5O10_17450;transl_table=11;translation=length.63
J5O10_17460	-5.45445			product=pyridoxal phosphate-dependent aminotransferase;protein_id=PRJNA716140:J5O10_17460;transl_table=11;translation=length.395
J5O10_17470	-22.4314		-18.7247	product=PTS transporter subunit EIIC;protein_id=PRJNA716140:J5O10_17470;transl_table=11;translation=length.440
J5O10_17490	-22.645		-18.3737	product=BglG family transcription antiterminator;protein_id=PRJNA716140:J5O10_17490;transl_table=11;translation=length.633
J5O10_17525		-1.39319	-2.54023	product=S41 family peptidase;protein_id=PRJNA716140:J5O10_17525;transl_table=11;translation=length.385
J5O10_17535	-5.21264	-3.68667	-8.89931	product=hypothetical protein;protein_id=PRJNA716140:J5O10_17535;transl_table=11;translation=length.141
J5O10_17540	-3.59697	1.6718	-1.92517	product=hypothetical protein;protein_id=PRJNA716140:J5O10_17540;transl_table=11;translation=length.364
J5O10_17555		-2.62913	-2.74706	product=type II toxin-antitoxin system PemK/MazF family toxin;protein_id=PRJNA716140:J5O10_17555;transl_table=11;translation=length.127
J5O10_17560		-3.43075	-2.9458	product=ribbon-helix-helix protein%2C CopG family;protein_id=PRJNA716140:J5O10_17560;transl_table=11;translation=length.95
J5O10_17565		-4.36294	-5.6101	eC_number=5.1.1.1;gO_function=GO:0008784 - alanine racemase activity [Evidence IEA];gO_process=GO:0009252 - peptidoglycan biosynthetic process [Evidence IEA];Name=alr;Note=Derived by automated computational analysis using gene prediction method: Protein Homology.;codon_start=1;inference=COORDINATES: similar to AA sequence:RefSeq:WP_009903781.1;locus_tag=J5O10_17565;product=alanine racemase;protei…
J5O10_17570		-4.46596	-6.63297	product=hypothetical protein;protein_id=PRJNA716140:J5O10_17570;transl_table=11;translation=length.196
J5O10_17575		-3.04	-3.40384	product=CBS domain-containing protein;protein_id=PRJNA716140:J5O10_17575;transl_table=11;translation=length.153
J5O10_17595			0.775811	eC_number=7.1.2.2;gO_component=GO:0000275 - mitochondrial proton-transporting ATP synthase complex%2C catalytic sector F(1) [Evidence IEA],GO:0045261 - proton-transporting ATP synthase complex%2C catalytic core F(1) [Evidence IEA],GO:0045262 - plasma membrane proton-transporting ATP synthase complex%2C catalytic core F(1) [Evidence IEA];gO_function=GO:0046933 - proton-transporting ATP synthase ac…
J5O10_17610		1.42499		eC_number=7.1.2.2;gO_component=GO:0000276 - mitochondrial proton-transporting ATP synthase complex%2C coupling factor F(o) [Evidence IEA],GO:0045263 - proton-transporting ATP synthase complex%2C coupling factor F(o) [Evidence IEA],GO:0045264 - plasma membrane proton-transporting ATP synthase complex%2C coupling factor F(o) [Evidence IEA];gO_function=GO:0046933 - proton-transporting ATP synthase a…
J5O10_17615		2.66444	2.41416	eC_number=7.1.2.2;gO_component=GO:0000276 - mitochondrial proton-transporting ATP synthase complex%2C coupling factor F(o) [Evidence IEA],GO:0045263 - proton-transporting ATP synthase complex%2C coupling factor F(o) [Evidence IEA],GO:0045264 - plasma membrane proton-transporting ATP synthase complex%2C coupling factor F(o) [Evidence IEA];gO_function=GO:0046933 - proton-transporting ATP synthase a…
J5O10_17625		2.07841	1.80763	product=ATP synthase subunit I;protein_id=PRJNA716140:J5O10_17625;transl_table=11;translation=length.128
J5O10_17675	-3.49258			eC_number=2.1.1.297;gO_function=GO:0008757 - S-adenosylmethionine-dependent methyltransferase activity [Evidence IEA];gO_process=GO:0006412 - translation [Evidence IEA],GO:0018364 - peptidyl-glutamine methylation [Evidence IEA];Name=prmC;Note=Derived by automated computational analysis using gene prediction method: Protein Homology.;codon_start=1;inference=COORDINATES: similar to AA sequence:RefS…
J5O10_17685	1.49926		2.08624	product=50S ribosomal protein L31;protein_id=PRJNA716140:J5O10_17685;transl_table=11;translation=length.66
J5O10_17700	-4.18953		-6.48167	product=oligoendopeptidase F;protein_id=PRJNA716140:J5O10_17700;transl_table=11;translation=length.630
J5O10_17705	-13.2276		-13.0329	eC_number=3.1.3.16;gO_component=GO:0016020 - membrane [Evidence IEA];gO_function=GO:0004722 - protein serine/threonine phosphatase activity [Evidence IEA];gO_process=GO:0030436 - asexual sporulation [Evidence IEA];Name=spoIIE;Note=Derived by automated computational analysis using gene prediction method: Protein Homology.;codon_start=1;inference=COORDINATES: similar to AA sequence:RefSeq:WP_003425…
J5O10_17750		-4.90321	-8.26158	product=stage V sporulation protein T;protein_id=PRJNA716140:J5O10_17750;transl_table=11;translation=length.179
J5O10_17815	-3.99203			product=GspE/PulE family protein;protein_id=PRJNA716140:J5O10_17815;transl_table=11;translation=length.558
J5O10_17825		1.73003	1.90952	product=ribose-phosphate pyrophosphokinase;protein_id=PRJNA716140:J5O10_17825;transl_table=11;translation=length.316
J5O10_17835	-4.05936			product=septation regulator SpoVG;protein_id=PRJNA716140:J5O10_17835;transl_table=11;translation=length.92
J5O10_17860		-3.71457	-4.80557	product=M20/M25/M40 family metallo-hydrolase;protein_id=PRJNA716140:J5O10_17860;transl_table=11;translation=length.371
J5O10_17865	-8.35648		-11.5846	product=hypothetical protein;protein_id=PRJNA716140:J5O10_17865;transl_table=11;translation=length.420
J5O10_17890	-7.84528		-5.77965	product=ATP-binding cassette domain-containing protein;protein_id=PRJNA716140:J5O10_17890;transl_table=11;translation=length.331
J5O10_17895	-8.03222		-5.19913	product=PHP domain-containing protein;protein_id=PRJNA716140:J5O10_17895;transl_table=11;translation=length.278
J5O10_17920	-5.62008	-4.17341	-9.79349	product=spore maturation protein;protein_id=PRJNA716140:J5O10_17920;transl_table=11;translation=length.173
J5O10_17935	1.97538		1.97456	product=Lrp/AsnC family transcriptional regulator;protein_id=PRJNA716140:J5O10_17935;transl_table=11;translation=length.142
J5O10_17975	-5.86357		-6.63865	product=DUF378 domain-containing protein;protein_id=PRJNA716140:J5O10_17975;transl_table=11;translation=length.63
J5O10_17980	6.53373
J5O10_17985	17.8382	-14.8437	2.99453
J5O10_17990	14.2567	-10.0717	4.18496
J5O10_17995			-5.18303	product=hypothetical protein;protein_id=PRJNA716140:J5O10_17995;transl_table=11;translation=length.64
J5O10_18015		1.93982	1.63612	eC_number=2.7.1.33;gO_function=GO:0004594 - pantothenate kinase activity [Evidence IEA];Name=J5O10_18015;Note=Derived by automated computational analysis using gene prediction method: Protein Homology.;codon_start=1;inference=COORDINATES: similar to AA sequence:RefSeq:WP_011861999.1;product=type III pantothenate kinase;protein_id=PRJNA716140:J5O10_18015;transl_table=11;translation=length.256
J5O10_18020		2.10061	2.05133	product=ECF transporter S component;protein_id=PRJNA716140:J5O10_18020;transl_table=11;translation=length.196
J5O10_18030	-4.87541			eC_number=6.3.4.15;gO_function=GO:0004077 - biotin-[acetyl-CoA-carboxylase] ligase activity [Evidence IEA];gO_process=GO:0036211 - protein modification process [Evidence IEA];Name=J5O10_18030;Note=Derived by automated computational analysis using gene prediction method: Protein Homology.;codon_start=1;inference=COORDINATES: similar to AA sequence:RefSeq:WP_003422214.1;product=biotin--[acetyl-CoA-…
J5O10_18035		2.04579		product=ATP-dependent zinc metalloprotease FtsH;protein_id=PRJNA716140:J5O10_18035;transl_table=11;translation=length.656
J5O10_18040		2.18958		eC_number=6.3.4.19;gO_function=GO:0016879 - ligase activity%2C forming carbon-nitrogen bonds [Evidence IEA];gO_process=GO:0006400 - tRNA modification [Evidence IEA];Name=tilS;Note=Derived by automated computational analysis using gene prediction method: Protein Homology.;codon_start=1;inference=COORDINATES: similar to AA sequence:RefSeq:WP_009898757.1;locus_tag=J5O10_18040;product=tRNA lysidine(3…
J5O10_18055		-5.00239	-5.91805	product=cell wall hydrolase;protein_id=PRJNA716140:J5O10_18055;transl_table=11;translation=length.161
J5O10_18060	-23.1534		-23.0484	product=stage II sporulation protein R;protein_id=PRJNA716140:J5O10_18060;transl_table=11;translation=length.219
J5O10_18065	1.91853			product=GntR family transcriptional regulator;protein_id=PRJNA716140:J5O10_18065;transl_table=11;translation=length.226
J5O10_18075		-5.67482	-6.98231	product=DUF3794 domain-containing protein;protein_id=PRJNA716140:J5O10_18075;transl_table=11;translation=length.516
J5O10_18085		-2.04023	-3.13951	product=sporulation peptidase YabG;protein_id=PRJNA716140:J5O10_18085;transl_table=11;translation=length.286
J5O10_18105	-21.8698		-18.2531	product=UPF0489 family protein;protein_id=PRJNA716140:J5O10_18105;transl_table=11;translation=length.236
J5O10_18145	-21.7811	-4.05414	-25.8352	product=DUF3298 and DUF4163 domain-containing protein;protein_id=PRJNA716140:J5O10_18145;transl_table=11;translation=length.247
J5O10_18195	-6.39866		-6.52323	product=permease prefix domain 1-containing protein;protein_id=PRJNA716140:J5O10_18195;transl_table=11;translation=length.149
J5O10_18200	-21.7561		-19.7318	product=DNA polymerase III subunit delta;protein_id=PRJNA716140:J5O10_18200;transl_table=11;translation=length.125
J5O10_18230		3.4913	3.46584	product=DUF1847 domain-containing protein;protein_id=PRJNA716140:J5O10_18230;transl_table=11;translation=length.211
J5O10_18260		2.78017		product=ATP-binding protein;protein_id=PRJNA716140:J5O10_18260;transl_table=11;translation=length.393
J5O10_18270	-22.1979		-17.9944	product=M15 family metallopeptidase;protein_id=PRJNA716140:J5O10_18270;transl_table=11;translation=length.238
J5O10_18295	2.04033		2.20041	product=ferredoxin;protein_id=PRJNA716140:J5O10_18295;transl_table=11;translation=length.62
J5O10_18305			2.54165	product=SufD family Fe-S cluster assembly protein;protein_id=PRJNA716140:J5O10_18305;transl_table=11;translation=length.305
J5O10_18330		-4.35189	-4.92862	product=staygreen family protein;protein_id=PRJNA716140:J5O10_18330;transl_table=11;translation=length.150
J5O10_18380	-21.3783		-18.586	product=putative bacteriocin export ABC transporter;protein_id=PRJNA716140:J5O10_18380;transl_table=11;translation=length.205
J5O10_18405		6.33424		product=MFS transporter;protein_id=PRJNA716140:J5O10_18405;transl_table=11;translation=length.425
J5O10_18415	-22.308		-18.841	eC_number=4.3.3.7;gO_function=GO:0008840 - 4-hydroxy-tetrahydrodipicolinate synthase activity [Evidence IEA];gO_process=GO:0009089 - lysine biosynthetic process via diaminopimelate [Evidence IEA];Name=dapA;Note=Derived by automated computational analysis using gene prediction method: Protein Homology.;codon_start=1;inference=COORDINATES: similar to AA sequence:RefSeq:WP_003420628.1;locus_tag=J5O1…
J5O10_18435	-9.01155			product=BglG family transcription antiterminator;protein_id=PRJNA716140:J5O10_18435;transl_table=11;translation=length.693
J5O10_18445	-21.556		-20.5212	product=acetyl-CoA hydrolase;protein_id=PRJNA716140:J5O10_18445;transl_table=11;translation=length.282
J5O10_18455	-6.25309			product=hypothetical protein;protein_id=PRJNA716140:J5O10_18455;transl_table=11;translation=length.74
J5O10_18465	-22.8972		-21.8462	product=hypothetical protein;protein_id=PRJNA716140:J5O10_18465;transl_table=11;translation=length.462
J5O10_18480	-7.9581		-6.07007	product=KDGP aldolase family protein;protein_id=PRJNA716140:J5O10_18480;transl_table=11;translation=length.246
J5O10_18500	-22.2927		-17.4863	product=PTS transporter subunit EIIC;protein_id=PRJNA716140:J5O10_18500;transl_table=11;translation=length.433
J5O10_18525			2.46707	eC_number=2.1.1.177;gO_function=GO:0008168 - methyltransferase activity [Evidence IEA];gO_process=GO:0006364 - rRNA processing [Evidence IEA];Name=rlmH;Note=Derived by automated computational analysis using gene prediction method: Protein Homology.;codon_start=1;inference=COORDINATES: similar to AA sequence:RefSeq:WP_003435703.1;locus_tag=J5O10_18525;product=23S rRNA (pseudouridine(1915)-N(3))-me…
J5O10_18540	-8.88759		-11.8501	product=M1 family metallopeptidase;protein_id=PRJNA716140:J5O10_18540;transl_table=11;translation=length.487
J5O10_18550	-2.80358			product=ATP-binding protein;protein_id=PRJNA716140:J5O10_18550;transl_table=11;translation=length.330
J5O10_18615		1.17592	1.27702	product=single-stranded DNA-binding protein;protein_id=PRJNA716140:J5O10_18615;transl_table=11;translation=length.144
J5O10_18620		2.07777	1.9651	product=30S ribosomal protein S6;protein_id=PRJNA716140:J5O10_18620;transl_table=11;translation=length.92
J5O10_18645		2.93115		product=toxin production/motility transcriptional repressor RstA;protein_id=PRJNA716140:J5O10_18645;transl_table=11;translation=length.430
J5O10_18650			1.5258	product=GerMN domain-containing protein;protein_id=PRJNA716140:J5O10_18650;transl_table=11;translation=length.191
J5O10_18695			1.70577	product=YidC/Oxa1 family membrane protein insertase;protein_id=PRJNA716140:J5O10_18695;transl_table=11;translation=length.235

## Sheet: 24h (n=3)
Conditions	CT_FD1_24h	CT_FD2_24h	FD2_FD1_24h
J5O10_00030	-1.60163				eC_number=5.6.2.2;gO_function=GO:0003677 - DNA binding [Evidence IEA],GO:0003916 - DNA topoisomerase activity [Evidence IEA],GO:0003918 - DNA topoisomerase type II (double strand cut%2C ATP-hydrolyzing) activity [Evidence IEA],GO:0005524 - ATP binding [Evidence IEA];gO_process=GO:0006259 - DNA metabolic process [Evidence IEA],GO:0006265 - DNA topological change [Evidence IEA];Name=gyrA;Note=Deriv…
J5O10_00060	4.38537	-6.99776	11.3831		/product="16S ribosomal RNA"
J5O10_00065	3.18412	-11.4975	14.6816		/product="23S ribosomal RNA"
J5O10_00080		8.55974
J5O10_00085	4.38819	-5.81473	10.2029		/product="tRNA-Ala"
J5O10_00095		-11.0398	13.5777		/product="23S ribosomal RNA"
J5O10_00125		-4.30148
J5O10_00130	2.8068	3.27303		ffs	/product="signal recognition particle sRNA large type"
J5O10_00160	5.40996		7.57544
J5O10_00165	3.20868	-10.6532	13.8618		/product="23S ribosomal RNA"
J5O10_00230	-3.61306	-4.44616			/product="tRNA-Gln"
J5O10_00250		9.81046
J5O10_00325		8.77792	-11.8651		/product="tRNA-Arg"
J5O10_00360		10.668
J5O10_00365		11.4071
J5O10_00415		3.23607			eC_number=2.7.14.1;gO_function=GO:0016301 - kinase activity [Evidence IEA];gO_process=GO:0046314 - phosphocreatine biosynthetic process [Evidence IEA];Name=J5O10_00415;Note=Derived by automated computational analysis using gene prediction method: Protein Homology.;codon_start=1;inference=COORDINATES: similar to AA sequence:RefSeq:WP_003421251.1;product=protein arginine kinase;protein_id=PRJNA7161…
J5O10_00420	1.73764	2.69431			product=ATP-dependent Clp protease ATP-binding subunit;protein_id=PRJNA716140:J5O10_00420;transl_table=11;translation=length.815
J5O10_00430		2.45563	-2.53759	disA	eC_number=2.7.7.85;Name=disA;Note=Derived by automated computational analysis using gene prediction method: Protein Homology.;codon_start=1;inference=COORDINATES: similar to AA sequence:RefSeq:WP_004453975.1;locus_tag=J5O10_00430;product=DNA integrity scanning diadenylate cyclase DisA;protein_id=PRJNA716140:J5O10_00430;transl_table=11;translation=length.356
J5O10_00435	-1.18107				product=PIN/TRAM domain-containing protein;protein_id=PRJNA716140:J5O10_00435;transl_table=11;translation=length.364
J5O10_00440	-1.81701		-2.0503		product=hypothetical protein;protein_id=PRJNA716140:J5O10_00440;transl_table=11;translation=length.725
J5O10_00550	-4.51542				eC_number=6.1.1.15;gO_function=GO:0000166 - nucleotide binding [Evidence IEA],GO:0002161 - aminoacyl-tRNA editing activity [Evidence IEA],GO:0004812 - aminoacyl-tRNA ligase activity [Evidence IEA],GO:0004827 - proline-tRNA ligase activity [Evidence IEA],GO:0005524 - ATP binding [Evidence IEA];gO_process=GO:0006418 - tRNA aminoacylation for protein translation [Evidence IEA],GO:0006433 - prolyl-tR…
J5O10_00555	-3.92896	-3.60247		proS	eC_number=6.1.1.15;gO_function=GO:0004827 - proline-tRNA ligase activity [Evidence IEA];gO_process=GO:0006433 - prolyl-tRNA aminoacylation [Evidence IEA];Name=proS;Note=Derived by automated computational analysis using gene prediction method: Protein Homology.;codon_start=1;inference=COORDINATES: similar to AA sequence:RefSeq:WP_009895182.1;locus_tag=J5O10_00555;product=proline--tRNA ligase;prote…
J5O10_00570	2.15003				eC_number=6.1.1.16;gO_component=GO:0005737 - cytoplasm [Evidence IEA];gO_function=GO:0004817 - cysteine-tRNA ligase activity [Evidence IEA];gO_process=GO:0006423 - cysteinyl-tRNA aminoacylation [Evidence IEA];Name=cysS;Note=Derived by automated computational analysis using gene prediction method: Protein Homology.;codon_start=1;inference=COORDINATES: similar to AA sequence:RefSeq:WP_009895184.1;l…
J5O10_00575	2.80453		3.2317		product=Mini-ribonuclease 3;protein_id=PRJNA716140:J5O10_00575;transl_table=11;translation=length.131
J5O10_00595		3.29512	-4.04123	sigH	product=RNA polymerase sporulation sigma factor SigH;protein_id=PRJNA716140:J5O10_00595;transl_table=11;translation=length.215
J5O10_00600		5.85901	-6.30013	tuf	product=elongation factor Tu;protein_id=PRJNA716140:J5O10_00600;transl_table=11;translation=length.397
J5O10_00620	-3.79265		-4.29988		product=50S ribosomal protein L11;protein_id=PRJNA716140:J5O10_00620;transl_table=11;translation=length.141
J5O10_00630	-3.92777	-3.00056			product=50S ribosomal protein L10;protein_id=PRJNA716140:J5O10_00630;transl_table=11;translation=length.168
J5O10_00635			-6.60744		product=50S ribosomal protein L7/L12;protein_id=PRJNA716140:J5O10_00635;transl_table=11;translation=length.121
J5O10_00640	2.06029				product=SDR family oxidoreductase;protein_id=PRJNA716140:J5O10_00640;transl_table=11;translation=length.262
J5O10_00645			-5.5046		eC_number=2.7.7.6;gO_function=GO:0003677 - DNA binding [Evidence IEA],GO:0003899 - DNA-directed 5'-3' RNA polymerase activity [Evidence IEA],GO:0032549 - ribonucleoside binding [Evidence IEA];gO_process=GO:0006351 - DNA-templated transcription [Evidence IEA];Name=J5O10_00645;Note=Derived by automated computational analysis using gene prediction method: Protein Homology.;codon_start=1;inference=CO…
J5O10_00660	-3.52592				product=30S ribosomal protein S7;protein_id=PRJNA716140:J5O10_00660;transl_table=11;translation=length.156
J5O10_00670			-3.89289		product=elongation factor Tu;protein_id=PRJNA716140:J5O10_00670;transl_table=11;translation=length.397
J5O10_00675	-5.53716		-3.60751		product=30S ribosomal protein S10;protein_id=PRJNA716140:J5O10_00675;transl_table=11;translation=length.103
J5O10_00685	-5.72676		-7.19711		product=50S ribosomal protein L4;protein_id=PRJNA716140:J5O10_00685;transl_table=11;translation=length.207
J5O10_00690	-6.07642	-2.12264	-3.95378	rplW	product=50S ribosomal protein L23;protein_id=PRJNA716140:J5O10_00690;transl_table=11;translation=length.96
J5O10_00700	-5.18891	-3.06422	-2.12469	rpsS	product=30S ribosomal protein S19;protein_id=PRJNA716140:J5O10_00700;transl_table=11;translation=length.93
J5O10_00710	-5.23762		-3.63553		product=30S ribosomal protein S3;protein_id=PRJNA716140:J5O10_00710;transl_table=11;translation=length.271
J5O10_00725	-4.72763		-3.0689		product=30S ribosomal protein S17;protein_id=PRJNA716140:J5O10_00725;transl_table=11;translation=length.84
J5O10_00735	-4.87604	-3.99736		rplX	product=50S ribosomal protein L24;protein_id=PRJNA716140:J5O10_00735;transl_table=11;translation=length.101
J5O10_00740	-5.93209		-6.95358		product=50S ribosomal protein L5;protein_id=PRJNA716140:J5O10_00740;transl_table=11;translation=length.180
J5O10_00755	-5.65215	-2.36297	-3.28918	rplF	product=50S ribosomal protein L6;protein_id=PRJNA716140:J5O10_00755;transl_table=11;translation=length.180
J5O10_00765	-5.35226	-3.36596	-1.9863	rpsE	product=30S ribosomal protein S5;protein_id=PRJNA716140:J5O10_00765;transl_table=11;translation=length.169
J5O10_00770	-4.96573	-3.60608		rpmD	product=50S ribosomal protein L30;protein_id=PRJNA716140:J5O10_00770;transl_table=11;translation=length.61
J5O10_00780	-5.62908	-4.43427		secY	product=preprotein translocase subunit SecY;protein_id=PRJNA716140:J5O10_00780;transl_table=11;translation=length.422
J5O10_00785	-5.56603	-3.51148			eC_number=2.7.4.3;gO_function=GO:0005524 - ATP binding [Evidence IEA],GO:0016776 - phosphotransferase activity%2C phosphate group as acceptor [Evidence IEA],GO:0019205 - nucleobase-containing compound kinase activity [Evidence IEA];gO_process=GO:0006139 - nucleobase-containing compound metabolic process [Evidence IEA];Name=J5O10_00785;Note=Derived by automated computational analysis using gene pr…
J5O10_00790	-5.07231	-4.25264		map	eC_number=3.4.11.18;gO_process=GO:0036211 - protein modification process [Evidence IEA];Name=map;Note=Derived by automated computational analysis using gene prediction method: Protein Homology.;codon_start=1;inference=COORDINATES: similar to AA sequence:RefSeq:WP_003421130.1;locus_tag=J5O10_00790;product=type I methionyl aminopeptidase;protein_id=PRJNA716140:J5O10_00790;transl_table=11;translatio…
J5O10_00795	-4.73702	-3.63801			product=KOW domain-containing RNA-binding protein;protein_id=PRJNA716140:J5O10_00795;transl_table=11;translation=length.89
J5O10_00800	-4.51294		-5.84306		product=translation initiation factor IF-1;protein_id=PRJNA716140:J5O10_00800;transl_table=11;translation=length.72
J5O10_00815	-4.69423		-3.08674		product=30S ribosomal protein S11;protein_id=PRJNA716140:J5O10_00815;transl_table=11;translation=length.132
J5O10_00820	-4.61379		-5.42199		product=30S ribosomal protein S4;protein_id=PRJNA716140:J5O10_00820;transl_table=11;translation=length.207
J5O10_00825	-4.41606		-5.98214		eC_number=2.7.7.6;gO_function=GO:0003677 - DNA binding [Evidence IEA],GO:0003899 - DNA-directed 5'-3' RNA polymerase activity [Evidence IEA],GO:0046983 - protein dimerization activity [Evidence IEA];gO_process=GO:0006351 - DNA-templated transcription [Evidence IEA];Name=J5O10_00825;Note=Derived by automated computational analysis using gene prediction method: Protein Homology.;codon_start=1;infer…
J5O10_00830	-3.22402	-4.58356		rplQ	product=50S ribosomal protein L17;protein_id=PRJNA716140:J5O10_00830;transl_table=11;translation=length.113
J5O10_00840			-2.53659		eC_number=3.6.3.-;gO_process=GO:0055085 - transmembrane transport [Evidence IEA];Name=J5O10_00840;Note=Derived by automated computational analysis using gene prediction method: Protein Homology.;codon_start=1;inference=COORDINATES: similar to AA sequence:RefSeq:WP_003427735.1;product=energy-coupling factor transporter ATPase;protein_id=PRJNA716140:J5O10_00840;transl_table=11;translation=length.288
J5O10_00845	-2.39804				product=energy-coupling factor transporter transmembrane protein EcfT;protein_id=PRJNA716140:J5O10_00845;transl_table=11;translation=length.267
J5O10_00855	-3.02551	-1.59097		rplM	product=50S ribosomal protein L13;protein_id=PRJNA716140:J5O10_00855;transl_table=11;translation=length.143
J5O10_00870	3.66953	-6.14925	9.81878		/product="16S ribosomal RNA"
J5O10_00880		-11.0848	12.6074		/product="23S ribosomal RNA"
J5O10_00885			5.23611
J5O10_00945	-28.1088		-36.1312		/product="tRNA-Ser"
J5O10_00950	-3.6496		-6.6648
J5O10_00955	-4.4934		-7.79894
J5O10_00975		-4.86759
J5O10_00980	3.30775	-9.21354	12.5213		/product="16S ribosomal RNA"
J5O10_00990	3.6149	-8.80255	12.4174		/product="23S ribosomal RNA"
J5O10_01015	4.65621	-5.11602	9.77223		/product="16S ribosomal RNA"
J5O10_01025	2.94091	-10.2823	13.2232		/product="23S ribosomal RNA"
J5O10_01045	4.77466	-6.12188	10.8965		/product="16S ribosomal RNA"
J5O10_01055	3.20147	-11.6641	14.8655		/product="23S ribosomal RNA"
J5O10_01130	1.50519	2.25468			product=ATP-binding protein;protein_id=PRJNA716140:J5O10_01130;transl_table=11;translation=length.225
J5O10_01135	2.28984	2.3121			product=4Fe-4S binding protein;protein_id=PRJNA716140:J5O10_01135;transl_table=11;translation=length.71
J5O10_01140	1.92111	2.04885			product=3-methyl-2-oxobutanoate dehydrogenase subunit VorB;protein_id=PRJNA716140:J5O10_01140;transl_table=11;translation=length.359
J5O10_01150	2.04503	1.87618			product=2-oxoacid:acceptor oxidoreductase family protein;protein_id=PRJNA716140:J5O10_01150;transl_table=11;translation=length.185
J5O10_01155	-1.77062	-2.19784		glmM	eC_number=5.4.2.10;gO_function=GO:0008966 - phosphoglucosamine mutase activity [Evidence IEA];gO_process=GO:0009103 - lipopolysaccharide biosynthetic process [Evidence IEA],GO:0009252 - peptidoglycan biosynthetic process [Evidence IEA];Name=glmM;Note=Derived by automated computational analysis using gene prediction method: Protein Homology.;codon_start=1;inference=COORDINATES: similar to AA seque…
J5O10_01175			-2.17174		eC_number=2.5.1.7;gO_function=GO:0008760 - UDP-N-acetylglucosamine 1-carboxyvinyltransferase activity [Evidence IEA];gO_process=GO:0009252 - peptidoglycan biosynthetic process [Evidence IEA];Name=murA;Note=Derived by automated computational analysis using gene prediction method: Protein Homology.;codon_start=1;inference=COORDINATES: similar to AA sequence:RefSeq:WP_003420721.1;locus_tag=J5O10_011…
J5O10_01255		6.77143			product=N(4)-(beta-N-acetylglucosaminyl)-L-asparaginase;protein_id=PRJNA716140:J5O10_01255;transl_table=11;translation=length.319
J5O10_01270	1.82082		2.59049		product=ribosome-associated translation inhibitor RaiA;protein_id=PRJNA716140:J5O10_01270;transl_table=11;translation=length.183
J5O10_01275		3.23514	-4.05889	secA	product=preprotein translocase subunit SecA;protein_id=PRJNA716140:J5O10_01275;transl_table=11;translation=length.891
J5O10_01460		3.83007			product=dihydroorotate dehydrogenase electron transfer subunit;protein_id=PRJNA716140:J5O10_01460;transl_table=11;translation=length.230
J5O10_01515	-3.63936	-5.64563
J5O10_01520	-1.05661	-1.70469		Glutamine synthetase	eC_number=6.3.5.2;gO_function=GO:0003922 - GMP synthase (glutamine-hydrolyzing) activity [Evidence IEA],GO:0005524 - ATP binding [Evidence IEA],GO:0016462 - pyrophosphatase activity [Evidence IEA];gO_process=GO:0006177 - GMP biosynthetic process [Evidence IEA];Name=guaA;Note=Derived by automated computational analysis using gene prediction method: Protein Homology.;codon_start=1;inference=COORDIN…
J5O10_01525		-17.1526			product=hypothetical protein;protein_id=PRJNA716140:J5O10_01525;transl_table=11;translation=length.136
J5O10_01610		5.60454			product=class II D-tagatose-bisphosphate aldolase%2C non-catalytic subunit;protein_id=PRJNA716140:J5O10_01610;transl_table=11;translation=length.421
J5O10_01620		-4.82661			product=spore coat protein;protein_id=PRJNA716140:J5O10_01620;transl_table=11;translation=length.97
J5O10_01805	-1.18385				product=molecular chaperone HtpG;protein_id=PRJNA716140:J5O10_01805;transl_table=11;translation=length.645
J5O10_01835	1.87998				product=pyridoxamine 5'-phosphate oxidase family protein;protein_id=PRJNA716140:J5O10_01835;transl_table=11;translation=length.131
J5O10_01985		-3.84216			product=HAD-IB family hydrolase;protein_id=PRJNA716140:J5O10_01985;transl_table=11;translation=length.242
J5O10_02010		-6.82489	7.94423
J5O10_02015	3.31014	-11.8467	15.1568		/product="23S ribosomal RNA"
J5O10_02040	-3.26036	-3.2347			/product="energy-coupling factor ABC transporter permease"
J5O10_02045	-2.06759				product=energy-coupling factor ABC transporter substrate-binding protein;protein_id=PRJNA716140:J5O10_02045;transl_table=11;translation=length.94
J5O10_02050	-2.62798				product=cobalt ECF transporter T component CbiQ;protein_id=PRJNA716140:J5O10_02050;transl_table=11;translation=length.232
J5O10_02055	-2.88148		-3.18892		product=energy-coupling factor ABC transporter ATP-binding protein;protein_id=PRJNA716140:J5O10_02055;transl_table=11;translation=length.272
J5O10_02085	1.85143		1.7705		eC_number=3.6.1.1;Name=J5O10_02085;Note=Derived by automated computational analysis using gene prediction method: Protein Homology.;codon_start=1;inference=COORDINATES: similar to AA sequence:RefSeq:WP_003427831.1;product=putative manganese-dependent inorganic diphosphatase;protein_id=PRJNA716140:J5O10_02085;transl_table=11;translation=length.532
J5O10_02215		2.963	-2.84605	hadA	product=isocaprenoyl-CoA:2-hydroxyisocaproate CoA-transferase HadA;protein_id=PRJNA716140:J5O10_02215;transl_table=11;translation=length.399
J5O10_02220			-2.61596		product=2-hydroxyisocaproyl-CoA dehydratase activator HadI;protein_id=PRJNA716140:J5O10_02220;transl_table=11;translation=length.266
J5O10_02235	-2.34595		-1.97308		product=putative isocaproyl-CoA dehydrogenase AcdB;protein_id=PRJNA716140:J5O10_02235;transl_table=11;translation=length.377
J5O10_02240	-1.47334				product=electron transfer flavoprotein subunit beta;protein_id=PRJNA716140:J5O10_02240;transl_table=11;translation=length.261
J5O10_02245	-2.51288				product=electron transfer flavoprotein subunit alpha/FixB family protein;protein_id=PRJNA716140:J5O10_02245;transl_table=11;translation=length.345
J5O10_02250		3.17265			product=sigma 54-interacting transcriptional regulator;protein_id=PRJNA716140:J5O10_02250;transl_table=11;translation=length.543
J5O10_02255	-1.84054	-2.31123		fba	eC_number=4.1.2.13;gO_function=GO:0004332 - fructose-bisphosphate aldolase activity [Evidence IEA];gO_process=GO:0006096 - glycolytic process [Evidence IEA];Name=fba;Note=Derived by automated computational analysis using gene prediction method: Protein Homology.;codon_start=1;inference=COORDINATES: similar to AA sequence:RefSeq:WP_011860777.1;locus_tag=J5O10_02255;product=class II fructose-1%2C6-…
J5O10_02325	-3.07689				eC_number=7.2.2.14;gO_function=GO:0015444 - P-type magnesium transporter activity [Evidence IEA];gO_process=GO:0015693 - magnesium ion transport [Evidence IEA];Name=mgtA;Note=Derived by automated computational analysis using gene prediction method: Protein Homology.;codon_start=1;inference=COORDINATES: similar to AA sequence:RefSeq:WP_016440611.1;locus_tag=J5O10_02325;product=magnesium-translocat…
J5O10_02550		7.00623			product=hypothetical protein;protein_id=PRJNA716140:J5O10_02550;transl_table=11;translation=length.228
J5O10_02595	2.77976				product=hypothetical protein;protein_id=PRJNA716140:J5O10_02595;transl_table=11;translation=length.203
J5O10_02615		3.33192			product=hypothetical protein;protein_id=PRJNA716140:J5O10_02615;transl_table=11;translation=length.73
J5O10_02625	2.85991		3.69677		product=hypothetical protein;protein_id=PRJNA716140:J5O10_02625;transl_table=11;translation=length.44
J5O10_02795	-1.87172
J5O10_02815		-17.954			product=threonine/serine exporter family protein;protein_id=PRJNA716140:J5O10_02815;transl_table=11;translation=length.164
J5O10_02820	-2.3304		-1.80223		product=hypothetical protein;protein_id=PRJNA716140:J5O10_02820;transl_table=11;translation=length.392
J5O10_02860		3.17563			product=amidohydrolase;protein_id=PRJNA716140:J5O10_02860;transl_table=11;translation=length.436
J5O10_02950			4.37625		product=DUF975 family protein;protein_id=PRJNA716140:J5O10_02950;transl_table=11;translation=length.259
J5O10_02990	-1.90641				eC_number=3.4.21.89;gO_function=GO:0004252 - serine-type endopeptidase activity [Evidence IEA];gO_process=GO:0006465 - signal peptide processing [Evidence IEA],GO:0009306 - protein secretion [Evidence IEA];Name=lepB;Note=Derived by automated computational analysis using gene prediction method: Protein Homology.;codon_start=1;inference=COORDINATES: similar to AA sequence:RefSeq:WP_003417931.1;locu…
J5O10_02995	-3.30379		-4.85768		eC_number=3.4.21.89;gO_function=GO:0004252 - serine-type endopeptidase activity [Evidence IEA];gO_process=GO:0006465 - signal peptide processing [Evidence IEA],GO:0009306 - protein secretion [Evidence IEA];Name=lepB;Note=Derived by automated computational analysis using gene prediction method: Protein Homology.;codon_start=1;inference=COORDINATES: similar to AA sequence:RefSeq:WP_003417934.1;locu…
J5O10_03020	2.35701				product=deoxyribonuclease IV;protein_id=PRJNA716140:J5O10_03020;transl_table=11;translation=length.278
J5O10_03025	2.44233				product=aldo/keto reductase;protein_id=PRJNA716140:J5O10_03025;transl_table=11;translation=length.331
J5O10_03065			2.58828		product=hypothetical protein;protein_id=PRJNA716140:J5O10_03065;transl_table=11;translation=length.112
J5O10_03115	-2.82514	-2.92872		product="hydrolase"	product=hydrolase;protein_id=PRJNA716140:J5O10_03115;transl_table=11;translation=length.189
J5O10_03135			2.30994		product=NADP-dependent glyceraldehyde-3-phosphate dehydrogenase;protein_id=PRJNA716140:J5O10_03135;transl_table=11;translation=length.486
J5O10_03165	3.37263				product=hypothetical protein;protein_id=PRJNA716140:J5O10_03165;transl_table=11;translation=length.91
J5O10_03175	2.21621	3.12012			product=ATP-binding protein;protein_id=PRJNA716140:J5O10_03175;transl_table=11;translation=length.838
J5O10_03180	2.41354	3.11795			product=50S ribosome-binding GTPase;protein_id=PRJNA716140:J5O10_03180;transl_table=11;translation=length.1736
J5O10_03215	-4.97152	-6.85148			product=spore coat protein CotJB;protein_id=PRJNA716140:J5O10_03215;transl_table=11;translation=length.87
J5O10_03220	-5.72253	-9.04145			product=manganese catalase family protein;protein_id=PRJNA716140:J5O10_03220;transl_table=11;translation=length.190
J5O10_03280	-4.08964				product=TetR/AcrR family transcriptional regulator;protein_id=PRJNA716140:J5O10_03280;transl_table=11;translation=length.193
J5O10_03335	-4.08635	-5.0788			product=4Fe-4S binding protein;protein_id=PRJNA716140:J5O10_03335;transl_table=11;translation=length.76
J5O10_03340	-3.73654	-5.89481			product=4Fe-4S binding protein;protein_id=PRJNA716140:J5O10_03340;transl_table=11;translation=length.193
J5O10_03470	-3.34534	-4.18718		tcdB	product=glycosylating toxin TcdB;protein_id=PRJNA716140:J5O10_03470;transl_table=11;translation=length.2366
J5O10_03485	-3.0876	-3.43565		tcdA	product=glycosylating toxin TcdA;protein_id=PRJNA716140:J5O10_03485;transl_table=11;translation=length.2710
J5O10_03555		-7.07836	5.97052		product=GNAT family N-acetyltransferase;protein_id=PRJNA716140:J5O10_03555;transl_table=11;translation=length.166
J5O10_03575	-3.54687	-3.321		infC	product=translation initiation factor IF-3;protein_id=PRJNA716140:J5O10_03575;transl_table=11;translation=length.169
J5O10_03585			-3.70479		product=50S ribosomal protein L20;protein_id=PRJNA716140:J5O10_03585;transl_table=11;translation=length.118
J5O10_03695			-2.09101		product=HD domain-containing protein;protein_id=PRJNA716140:J5O10_03695;transl_table=11;translation=length.192
J5O10_03715		-1.21505			product=aminoacyl-histidine dipeptidase;protein_id=PRJNA716140:J5O10_03715;transl_table=11;translation=length.483
J5O10_03775	-1.18509	-1.44468			product=carbon monoxide dehydrogenase accessory protein CooC;protein_id=PRJNA716140:J5O10_03775;transl_table=11;translation=length.259
J5O10_03780		2.72888	-3.66893		eC_number=6.3.4.3;gO_function=GO:0004329 - formate-tetrahydrofolate ligase activity [Evidence IEA],GO:0005524 - ATP binding [Evidence IEA];Name=J5O10_03780;Note=Derived by automated computational analysis using gene prediction method: Protein Homology.;codon_start=1;inference=COORDINATES: similar to AA sequence:RefSeq:WP_014355320.1;product=formate--tetrahydrofolate ligase;protein_id=PRJNA716140:…
J5O10_03790	-1.96902				product=bifunctional 5%2C10-methylene-tetrahydrofolate dehydrogenase/5%2C10-methylene-tetrahydrofolate cyclohydrolase;protein_id=PRJNA716140:J5O10_03790;transl_table=11;translation=length.290
J5O10_03795	-1.43571				product=methylenetetrahydrofolate reductase C-terminal domain-containing protein;protein_id=PRJNA716140:J5O10_03795;transl_table=11;translation=length.224
J5O10_03805	-1.355	-1.79648		lpdA	eC_number=1.8.1.4;gO_function=GO:0004148 - dihydrolipoyl dehydrogenase activity [Evidence IEA];gO_process=GO:0006096 - glycolytic process [Evidence IEA],GO:0045454 - cell redox homeostasis [Evidence IEA],GO:0051068 - dihydrolipoamide metabolic process [Evidence IEA];Name=lpdA;Note=Derived by automated computational analysis using gene prediction method: Protein Homology.;codon_start=1;inference=C…
J5O10_03810	-1.66871	-1.82591			product=carbon monoxide dehydrogenase accessory protein CooC;protein_id=PRJNA716140:J5O10_03810;transl_table=11;translation=length.256
J5O10_03815	-1.83036	-1.68625		acsD	product=acetyl-CoA decarbonylase/synthase complex subunit delta;protein_id=PRJNA716140:J5O10_03815;transl_table=11;translation=length.314
J5O10_03825	-1.68296	-1.66592			product=carbon monoxide dehydrogenase/acetyl-CoA synthase methytransferase subunit;protein_id=PRJNA716140:J5O10_03825;transl_table=11;translation=length.268
J5O10_03830	-1.67363				eC_number=2.3.1.169;Name=acsB;Note=Derived by automated computational analysis using gene prediction method: Protein Homology.;codon_start=1;inference=COORDINATES: similar to AA sequence:RefSeq:WP_003418359.1;locus_tag=J5O10_03830;product=acetyl-CoA decarbonylase/synthase complex subunit alpha/beta;protein_id=PRJNA716140:J5O10_03830;transl_table=11;translation=length.708
J5O10_03835		-2.17169			product=glycine cleavage system protein GcvH;protein_id=PRJNA716140:J5O10_03835;transl_table=11;translation=length.125
J5O10_03865	1.72812	2.57843			product=DUF3842 family protein;protein_id=PRJNA716140:J5O10_03865;transl_table=11;translation=length.138
J5O10_03870	2.15936				product=zinc transporter;protein_id=PRJNA716140:J5O10_03870;transl_table=11;translation=length.116
J5O10_03910		6.12346	-7.39377
J5O10_03995		-2.11742			product=DEAD/DEAH box helicase;protein_id=PRJNA716140:J5O10_03995;transl_table=11;translation=length.537
J5O10_04090		-3.10576			product=transglycosylase domain-containing protein;protein_id=PRJNA716140:J5O10_04090;transl_table=11;translation=length.897
J5O10_04130		-2.79498	2.54041		product=HEAT repeat domain-containing protein;protein_id=PRJNA716140:J5O10_04130;transl_table=11;translation=length.225
J5O10_04135		-3.37117	3.03492		product=NUDIX hydrolase;protein_id=PRJNA716140:J5O10_04135;transl_table=11;translation=length.147
J5O10_04175		8.3516			product=CoA transferase;protein_id=PRJNA716140:J5O10_04175;transl_table=11;translation=length.410
J5O10_04225			3.44282		product=PTS sugar transporter subunit IIBC;protein_id=PRJNA716140:J5O10_04225;transl_table=11;translation=length.100
J5O10_04250	-1.90013				product=PRD domain-containing protein;protein_id=PRJNA716140:J5O10_04250;transl_table=11;translation=length.282
J5O10_04280	1.98765	1.79797			product=rubrerythrin family protein;protein_id=PRJNA716140:J5O10_04280;transl_table=11;translation=length.178
J5O10_04290	1.55792		1.68469		product=desulfoferrodoxin family protein;protein_id=PRJNA716140:J5O10_04290;transl_table=11;translation=length.128
J5O10_04320	-4.25179		-3.12635		product=hypothetical protein;protein_id=PRJNA716140:J5O10_04320;transl_table=11;translation=length.396
J5O10_04340			-2.71081		eC_number=4.2.1.3;Name=J5O10_04340;Note=Derived by automated computational analysis using gene prediction method: Protein Homology.;codon_start=1;inference=COORDINATES: similar to AA sequence:RefSeq:WP_009895860.1;product=aconitate hydratase;protein_id=PRJNA716140:J5O10_04340;transl_table=11;translation=length.641
J5O10_04395		-3.09692	3.36363		product=cell wall-binding protein Cwp25;protein_id=PRJNA716140:J5O10_04395;transl_table=11;translation=length.313
J5O10_04555	-7.95202	-7.14377			product=ABC transporter substrate-binding protein;protein_id=PRJNA716140:J5O10_04555;transl_table=11;translation=length.340
J5O10_04560	-6.36911	-5.03835			product=ATP-binding cassette domain-containing protein;protein_id=PRJNA716140:J5O10_04560;transl_table=11;translation=length.251
J5O10_04565	-6.83824	-4.27496			product=ABC transporter permease;protein_id=PRJNA716140:J5O10_04565;transl_table=11;translation=length.300
J5O10_04595	1.07126		1.82937		product=SPFH/Band 7/PHB domain protein;protein_id=PRJNA716140:J5O10_04595;transl_table=11;translation=length.347
J5O10_04600			-2.07796		eC_number=2.7.7.27;gO_function=GO:0008878 - glucose-1-phosphate adenylyltransferase activity [Evidence IEA];gO_process=GO:0005978 - glycogen biosynthetic process [Evidence IEA];Name=J5O10_04600;Note=Derived by automated computational analysis using gene prediction method: Protein Homology.;codon_start=1;inference=COORDINATES: similar to AA sequence:RefSeq:WP_009892825.1;product=glucose-1-phosphat…
J5O10_04635		8.08799			eC_number=4.1.1.50;gO_function=GO:0004014 - adenosylmethionine decarboxylase activity [Evidence IEA];gO_process=GO:0008295 - spermidine biosynthetic process [Evidence IEA];Name=speD;Note=Derived by automated computational analysis using gene prediction method: Protein Homology.;codon_start=1;inference=COORDINATES: similar to AA sequence:RefSeq:WP_003418655.1;locus_tag=J5O10_04635;product=adenosyl…
J5O10_04650		-4.48089	3.34203		product=cold-shock protein;protein_id=PRJNA716140:J5O10_04650;transl_table=11;translation=length.66
J5O10_04680	-1.81307				product=DUF1846 domain-containing protein;protein_id=PRJNA716140:J5O10_04680;transl_table=11;translation=length.501
J5O10_04695	-2.56503				product=ABC transporter permease subunit;protein_id=PRJNA716140:J5O10_04695;transl_table=11;translation=length.515
J5O10_04750	-5.96671	-3.93668		leuA	eC_number=2.3.3.13;gO_function=GO:0003852 - 2-isopropylmalate synthase activity [Evidence IEA];gO_process=GO:0009098 - leucine biosynthetic process [Evidence IEA];Name=leuA;Note=Derived by automated computational analysis using gene prediction method: Protein Homology.;codon_start=1;inference=COORDINATES: similar to AA sequence:RefSeq:WP_009892859.1;locus_tag=J5O10_04750;product=2-isopropylmalate…
J5O10_04755	-6.79089	-5.09008		leuC	eC_number=4.2.1.33;gO_component=GO:0009316 - 3-isopropylmalate dehydratase complex [Evidence IEA];gO_function=GO:0003861 - 3-isopropylmalate dehydratase activity [Evidence IEA];gO_process=GO:0009098 - leucine biosynthetic process [Evidence IEA];Name=leuC;Note=Derived by automated computational analysis using gene prediction method: Protein Homology.;codon_start=1;inference=COORDINATES: similar to…
J5O10_04765	-6.41127	-5.92981		leuD	eC_number=1.1.1.85;gO_function=GO:0003862 - 3-isopropylmalate dehydrogenase activity [Evidence IEA];gO_process=GO:0009098 - leucine biosynthetic process [Evidence IEA];Name=leuB;Note=Derived by automated computational analysis using gene prediction method: Protein Homology.;codon_start=1;inference=COORDINATES: similar to AA sequence:RefSeq:WP_009895944.1;locus_tag=J5O10_04765;product=3-isopropylm…
J5O10_04870	3.2846				product=GntR family transcriptional regulator;protein_id=PRJNA716140:J5O10_04870;transl_table=11;translation=length.244
J5O10_04875	3.76714	3.73124		nagA	eC_number=3.5.1.25;gO_function=GO:0008448 - N-acetylglucosamine-6-phosphate deacetylase activity [Evidence IEA];gO_process=GO:0006040 - amino sugar metabolic process [Evidence IEA];Name=nagA;Note=Derived by automated computational analysis using gene prediction method: Protein Homology.;codon_start=1;inference=COORDINATES: similar to AA sequence:RefSeq:WP_011861065.1;locus_tag=J5O10_04875;product…
J5O10_04880	4.25055				eC_number=3.5.99.6;gO_function=GO:0004342 - glucosamine-6-phosphate deaminase activity [Evidence IEA];gO_process=GO:0006046 - N-acetylglucosamine catabolic process [Evidence IEA];Name=nagB;Note=Derived by automated computational analysis using gene prediction method: Protein Homology.;codon_start=1;inference=COORDINATES: similar to AA sequence:RefSeq:WP_012425552.1;locus_tag=J5O10_04880;product=g…
J5O10_04950			-4.04898		product=ABC transporter ATP-binding protein;protein_id=PRJNA716140:J5O10_04950;transl_table=11;translation=length.347
J5O10_04995			-3.20807		eC_number=5.1.3.14;gO_function=GO:0008761 - UDP-N-acetylglucosamine 2-epimerase activity [Evidence IEA];gO_process=GO:0009103 - lipopolysaccharide biosynthetic process [Evidence IEA];Name=wecB;Note=Derived by automated computational analysis using gene prediction method: Protein Homology.;codon_start=1;inference=COORDINATES: similar to AA sequence:RefSeq:WP_009888791.1;locus_tag=J5O10_04995;produ…
J5O10_05005	4.76462	-4.93551	9.70013		/product="16S ribosomal RNA"
J5O10_05010		-13.5738	16.1358		/product="23S ribosomal RNA"
J5O10_05120	-1.85048		-1.98657		product=acyl-CoA dehydrogenase;protein_id=PRJNA716140:J5O10_05120;transl_table=11;translation=length.378
J5O10_05125	-1.89718				product=electron transfer flavoprotein subunit beta/FixA family protein;protein_id=PRJNA716140:J5O10_05125;transl_table=11;translation=length.260
J5O10_05130	-1.66318				product=electron transfer flavoprotein subunit alpha/FixB family protein;protein_id=PRJNA716140:J5O10_05130;transl_table=11;translation=length.336
J5O10_05135	-1.99968				product=enoyl-CoA hydratase-related protein;protein_id=PRJNA716140:J5O10_05135;transl_table=11;translation=length.265
J5O10_05140	-2.15759	-1.84542			eC_number=1.1.1.157;gO_process=GO:0006631 - fatty acid metabolic process [Evidence IEA];Name=J5O10_05140;Note=Derived by automated computational analysis using gene prediction method: Protein Homology.;codon_start=1;inference=COORDINATES: similar to AA sequence:RefSeq:WP_003428570.1;product=3-hydroxybutyryl-CoA dehydrogenase;protein_id=PRJNA716140:J5O10_05140;transl_table=11;translation=length.281
J5O10_05145	-1.81921		-1.64699		product=acetyl-CoA C-acetyltransferase;protein_id=PRJNA716140:J5O10_05145;transl_table=11;translation=length.391
J5O10_05160		-4.00356	3.1927		product=acyl carrier protein;protein_id=PRJNA716140:J5O10_05160;transl_table=11;translation=length.75
J5O10_05185	2.07283				product=LacI family transcriptional regulator CcpA;protein_id=PRJNA716140:J5O10_05185;transl_table=11;translation=length.338
J5O10_05200			2.79095
J5O10_05300		-2.1411	1.64916		product=M20 family metallopeptidase;protein_id=PRJNA716140:J5O10_05300;transl_table=11;translation=length.387
J5O10_05360	1.61945		2.31121		product=nitroreductase family protein;protein_id=PRJNA716140:J5O10_05360;transl_table=11;translation=length.289
J5O10_05415		-1.59915			product=ABC transporter substrate-binding protein;protein_id=PRJNA716140:J5O10_05415;transl_table=11;translation=length.571
J5O10_05435	-1.88214				product=SH3 domain-containing protein;protein_id=PRJNA716140:J5O10_05435;transl_table=11;translation=length.424
J5O10_05465		3.82389	-5.03055	rsxA	product=electron transport complex subunit RsxA;protein_id=PRJNA716140:J5O10_05465;transl_table=11;translation=length.191
J5O10_05500	-2.60041		-2.10918		product=penicillin-binding transpeptidase domain-containing protein;protein_id=PRJNA716140:J5O10_05500;transl_table=11;translation=length.992
J5O10_05505	-2.21678	-2.47508		minC	product=septum site-determining protein MinC;protein_id=PRJNA716140:J5O10_05505;transl_table=11;translation=length.227
J5O10_05515	-2.06232	-3.23447		minE	product=cell division topological specificity factor MinE;protein_id=PRJNA716140:J5O10_05515;transl_table=11;translation=length.94
J5O10_05520	-3.91259		-2.83659		product=rod shape-determining protein RodA;protein_id=PRJNA716140:J5O10_05520;transl_table=11;translation=length.376
J5O10_05525	-3.51791				eC_number=4.2.3.3;gO_function=GO:0008929 - methylglyoxal synthase activity [Evidence IEA];gO_process=GO:0019242 - methylglyoxal biosynthetic process [Evidence IEA];Name=J5O10_05525;Note=Derived by automated computational analysis using gene prediction method: Protein Homology.;codon_start=1;inference=COORDINATES: similar to AA sequence:RefSeq:WP_003438060.1;product=methylglyoxal synthase;protein_…
J5O10_05545	1.27				product=FprA family A-type flavoprotein;protein_id=PRJNA716140:J5O10_05545;transl_table=11;translation=length.397
J5O10_05565	-1.86168	-3.12184		rplU	product=50S ribosomal protein L21;protein_id=PRJNA716140:J5O10_05565;transl_table=11;translation=length.103
J5O10_05570	-1.75154	-4.23812			product=ribosomal-processing cysteine protease Prp;protein_id=PRJNA716140:J5O10_05570;transl_table=11;translation=length.105
J5O10_05590		5.17052	-5.4664		eC_number=1.1.1.3;gO_function=GO:0004412 - homoserine dehydrogenase activity [Evidence IEA],GO:0050661 - NADP binding [Evidence IEA];gO_process=GO:0006520 - amino acid metabolic process [Evidence IEA];Name=J5O10_05590;Note=Derived by automated computational analysis using gene prediction method: Protein Homology.;codon_start=1;inference=COORDINATES: similar to AA sequence:RefSeq:WP_016729519.1;pr…
J5O10_05610	3.23953				product=nickel-dependent lactate racemase;protein_id=PRJNA716140:J5O10_05610;transl_table=11;translation=length.424
J5O10_05615	3.33723				product=electron transfer flavoprotein subunit beta/FixA family protein;protein_id=PRJNA716140:J5O10_05615;transl_table=11;translation=length.262
J5O10_05620	3.01212				product=electron transfer flavoprotein subunit alpha;protein_id=PRJNA716140:J5O10_05620;transl_table=11;translation=length.406
J5O10_05625	2.56264		2.47503		product=FAD-binding oxidoreductase;protein_id=PRJNA716140:J5O10_05625;transl_table=11;translation=length.463
J5O10_05640	-3.16046				product=DUF177 domain-containing protein;protein_id=PRJNA716140:J5O10_05640;transl_table=11;translation=length.174
J5O10_05665	-2.11157				product=enoyl-[acyl-carrier-protein] reductase FabK;protein_id=PRJNA716140:J5O10_05665;transl_table=11;translation=length.309
J5O10_05670	-2.89114				eC_number=2.3.1.39;gO_function=GO:0004314 - [acyl-carrier-protein] S-malonyltransferase activity [Evidence IEA];gO_process=GO:0006633 - fatty acid biosynthetic process [Evidence IEA];Name=fabD;Note=Derived by automated computational analysis using gene prediction method: Protein Homology.;codon_start=1;inference=COORDINATES: similar to AA sequence:RefSeq:WP_009902293.1;locus_tag=J5O10_05670;produ…
J5O10_05675	-2.14725		-2.18492		eC_number=1.1.1.100;gO_function=GO:0004316 - 3-oxoacyl-[acyl-carrier-protein] reductase (NADPH) activity [Evidence IEA];gO_process=GO:0006633 - fatty acid biosynthetic process [Evidence IEA];Name=fabG;Note=Derived by automated computational analysis using gene prediction method: Protein Homology.;codon_start=1;inference=COORDINATES: similar to AA sequence:RefSeq:WP_009888925.1;locus_tag=J5O10_056…
J5O10_05685	-1.81711				eC_number=2.3.1.179;gO_function=GO:0004315 - 3-oxoacyl-[acyl-carrier-protein] synthase activity [Evidence IEA];gO_process=GO:0006633 - fatty acid biosynthetic process [Evidence IEA];Name=fabF;Note=Derived by automated computational analysis using gene prediction method: Protein Homology.;codon_start=1;inference=COORDINATES: similar to AA sequence:RefSeq:WP_003438103.1;locus_tag=J5O10_05685;produc…
J5O10_05755		-5.10248	5.90073	spoIIIAG	product=stage III sporulation protein AG;protein_id=PRJNA716140:J5O10_05755;transl_table=11;translation=length.184
J5O10_05760		-3.04004	3.74569		product=SpoIIIAH-like family protein;protein_id=PRJNA716140:J5O10_05760;transl_table=11;translation=length.228
J5O10_05770		-17.8294			product=transcription antitermination factor NusB;protein_id=PRJNA716140:J5O10_05770;transl_table=11;translation=length.168
J5O10_05815			-6.61803		product=hypothetical protein;protein_id=PRJNA716140:J5O10_05815;transl_table=11;translation=length.288
J5O10_05845			-4.51457		product=copper transporter;protein_id=PRJNA716140:J5O10_05845;transl_table=11;translation=length.291
J5O10_06010			-3.46314		product=elongation factor P;protein_id=PRJNA716140:J5O10_06010;transl_table=11;translation=length.185
J5O10_06015		-2.5197			product=zinc ribbon domain-containing protein;protein_id=PRJNA716140:J5O10_06015;transl_table=11;translation=length.151
J5O10_06045	-2.80776				product=signal recognition particle protein;protein_id=PRJNA716140:J5O10_06045;transl_table=11;translation=length.450
J5O10_06050	-3.56572				product=30S ribosomal protein S16;protein_id=PRJNA716140:J5O10_06050;transl_table=11;translation=length.90
J5O10_06055	-2.53582				product=KH domain-containing protein;protein_id=PRJNA716140:J5O10_06055;transl_table=11;translation=length.75
J5O10_06085	-1.82867	-2.95992		brnQ	product=branched-chain amino acid transport system II carrier protein;protein_id=PRJNA716140:J5O10_06085;transl_table=11;translation=length.430
J5O10_06090	2.47029	2.43699			eC_number=1.17.4.1;gO_function=GO:0004748 - ribonucleoside-diphosphate reductase activity%2C thioredoxin disulfide as acceptor [Evidence IEA];Name=J5O10_06090;Note=Derived by automated computational analysis using gene prediction method: Protein Homology.;codon_start=1;inference=COORDINATES: similar to AA sequence:RefSeq:WP_003428321.1;product=adenosylcobalamin-dependent ribonucleoside-diphosphat…
J5O10_06100		2.85983			product=alpha-hydroxy-acid oxidizing protein;protein_id=PRJNA716140:J5O10_06100;transl_table=11;translation=length.338
J5O10_06155	-1.71771				eC_number=5.6.2.1;gO_component=GO:0005737 - cytoplasm [Evidence IEA];gO_function=GO:0003677 - DNA binding [Evidence IEA],GO:0003917 - DNA topoisomerase type I (single strand cut%2C ATP-independent) activity [Evidence IEA];gO_process=GO:0006260 - DNA replication [Evidence IEA],GO:0006265 - DNA topological change [Evidence IEA];Name=topA;Note=Derived by automated computational analysis using gene p…
J5O10_06160	-1.22366	-2.29486		codY	product=GTP-sensing pleiotropic transcriptional regulator CodY;protein_id=PRJNA716140:J5O10_06160;transl_table=11;translation=length.261
J5O10_06165			-3.72582		product=replication-associated recombination protein A;protein_id=PRJNA716140:J5O10_06165;transl_table=11;translation=length.421
J5O10_06180			1.38778		eC_number=2.8.1.7;gO_function=GO:0031071 - cysteine desulfurase activity [Evidence IEA];gO_process=GO:0006520 - amino acid metabolic process [Evidence IEA];Name=nifS;Note=Derived by automated computational analysis using gene prediction method: Protein Homology.;codon_start=1;inference=COORDINATES: similar to AA sequence:RefSeq:WP_011861166.1;locus_tag=J5O10_06180;product=cysteine desulfurase Nif…
J5O10_06190	-1.50878				eC_number=2.8.1.13;gO_function=GO:0016740 - transferase activity [Evidence IEA],GO:0016783 - sulfurtransferase activity [Evidence IEA];gO_process=GO:0008033 - tRNA processing [Evidence IEA];Name=mnmA;Note=Derived by automated computational analysis using gene prediction method: Protein Homology.;codon_start=1;inference=COORDINATES: similar to AA sequence:RefSeq:WP_003438277.1;locus_tag=J5O10_0619…
J5O10_06220			2.72947		product=transcriptional repressor;protein_id=PRJNA716140:J5O10_06220;transl_table=11;translation=length.152
J5O10_06230	-2.84609	-2.56088			product=ribonuclease J;protein_id=PRJNA716140:J5O10_06230;transl_table=11;translation=length.558
J5O10_06340			-1.8854		product=translation initiation factor IF-2;protein_id=PRJNA716140:J5O10_06340;transl_table=11;translation=length.646
J5O10_06375			-2.0644		eC_number=2.7.7.8;gO_function=GO:0004654 - polyribonucleotide nucleotidyltransferase activity [Evidence IEA];gO_process=GO:0006402 - mRNA catabolic process [Evidence IEA];Name=pnp;Note=Derived by automated computational analysis using gene prediction method: Protein Homology.;codon_start=1;inference=COORDINATES: similar to AA sequence:RefSeq:WP_003438316.1;locus_tag=J5O10_06375;product=polyribonu…
J5O10_06405			-2.37851		product=DNA translocase FtsK;protein_id=PRJNA716140:J5O10_06405;transl_table=11;translation=length.802
J5O10_06415		4.19239	-5.50249		eC_number=2.8.4.4;gO_function=GO:0008172 - S-methyltransferase activity [Evidence IEA],GO:0016782 - transferase activity%2C transferring sulphur-containing groups [Evidence IEA],GO:0051539 - 4 iron%2C 4 sulfur cluster binding [Evidence IEA],GO:1904047 - S-adenosyl-L-methionine binding [Evidence IEA];gO_process=GO:0018339 - peptidyl-L-beta-methylthioaspartic acid biosynthetic process from peptidyl…
J5O10_06425	-1.71946				product=recombinase RecA;protein_id=PRJNA716140:J5O10_06425;transl_table=11;translation=length.348
J5O10_06595	-2.19623	-2.91942			product=hypothetical protein;protein_id=PRJNA716140:J5O10_06595;transl_table=11;translation=length.147
J5O10_06600	-2.20786	-4.05612			product=phage tail sheath subtilisin-like domain-containing protein;protein_id=PRJNA716140:J5O10_06600;transl_table=11;translation=length.354
J5O10_06610		-3.66001			product=phage portal protein;protein_id=PRJNA716140:J5O10_06610;transl_table=11;translation=length.148
J5O10_06615	-4.27314	-4.94874			product=hypothetical protein;protein_id=PRJNA716140:J5O10_06615;transl_table=11;translation=length.817
J5O10_06620	-4.4096	-5.97228			product=hypothetical protein;protein_id=PRJNA716140:J5O10_06620;transl_table=11;translation=length.140
J5O10_06625	-3.92762	-3.87701			product=NlpC/P60 family protein;protein_id=PRJNA716140:J5O10_06625;transl_table=11;translation=length.509
J5O10_06630	-3.06793	-7.23877	4.17083		product=DUF2577 domain-containing protein;protein_id=PRJNA716140:J5O10_06630;transl_table=11;translation=length.108
J5O10_06635	-3.33648	-5.60286			product=DUF2634 domain-containing protein;protein_id=PRJNA716140:J5O10_06635;transl_table=11;translation=length.142
J5O10_06640	-3.70964	-5.62757			product=baseplate J/gp47 family protein;protein_id=PRJNA716140:J5O10_06640;transl_table=11;translation=length.350
J5O10_06645	-3.39552	-3.41028			product=YmfQ family protein;protein_id=PRJNA716140:J5O10_06645;transl_table=11;translation=length.232
J5O10_06650	-3.64274	-4.96113			product=phage tail protein;protein_id=PRJNA716140:J5O10_06650;transl_table=11;translation=length.328
J5O10_06655	-3.72917	-5.71551			product=chromosome condensation regulator;protein_id=PRJNA716140:J5O10_06655;transl_table=11;translation=length.1725
J5O10_06695	-1.96279		-2.51823		product=MFS transporter;protein_id=PRJNA716140:J5O10_06695;transl_table=11;translation=length.833
J5O10_06720	-3.11215				product=divalent metal cation transporter;protein_id=PRJNA716140:J5O10_06720;transl_table=11;translation=length.406
J5O10_06810			1.6837		product=amino acid adenylation domain-containing protein;protein_id=PRJNA716140:J5O10_06810;transl_table=11;translation=length.729
J5O10_06850			4.51657		product=D-alanine--D-alanine ligase;protein_id=PRJNA716140:J5O10_06850;transl_table=11;translation=length.299
J5O10_06855			-2.63536		product=competence/damage-inducible protein A;protein_id=PRJNA716140:J5O10_06855;transl_table=11;translation=length.418
J5O10_06860			-2.96795		product=Cof-type HAD-IIB family hydrolase;protein_id=PRJNA716140:J5O10_06860;transl_table=11;translation=length.259
J5O10_07125		5.69015			product=HAMP domain-containing histidine kinase;protein_id=PRJNA716140:J5O10_07125;transl_table=11;translation=length.414
J5O10_07150			4.92582		product=rhodanese-like domain-containing protein;protein_id=PRJNA716140:J5O10_07150;transl_table=11;translation=length.99
J5O10_07155	-1.73184	-2.07584			product=YhgE/Pip domain-containing protein;protein_id=PRJNA716140:J5O10_07155;transl_table=11;translation=length.742
J5O10_07170	2.18008				product=NADH peroxidase;protein_id=PRJNA716140:J5O10_07170;transl_table=11;translation=length.181
J5O10_07190	3.865				product=ferrous iron transport protein A;protein_id=PRJNA716140:J5O10_07190;transl_table=11;translation=length.73
J5O10_07195	4.29943	2.31945	1.97998	feoB	product=ferrous iron transport protein B;protein_id=PRJNA716140:J5O10_07195;transl_table=11;translation=length.718
J5O10_07220	-1.52209				product=NrtA/SsuA/CpmA family ABC transporter substrate-binding protein;protein_id=PRJNA716140:J5O10_07220;transl_table=11;translation=length.330
J5O10_07260		4.15968			product=PAS domain-containing sensor histidine kinase;protein_id=PRJNA716140:J5O10_07260;transl_table=11;translation=length.912
J5O10_07270			-2.01497		product=XRE family transcriptional regulator;protein_id=PRJNA716140:J5O10_07270;transl_table=11;translation=length.194
J5O10_07280		-3.02923	2.51032		product=DUF1002 domain-containing protein;protein_id=PRJNA716140:J5O10_07280;transl_table=11;translation=length.391
J5O10_07310		8.85464			product=metal ABC transporter permease;protein_id=PRJNA716140:J5O10_07310;transl_table=11;translation=length.262
J5O10_07385			4.29765		product=DUF2935 domain-containing protein;protein_id=PRJNA716140:J5O10_07385;transl_table=11;translation=length.304
J5O10_07440			2.85962		eC_number=6.1.1.1;gO_component=GO:0005737 - cytoplasm [Evidence IEA];gO_function=GO:0004831 - tyrosine-tRNA ligase activity [Evidence IEA];gO_process=GO:0006437 - tyrosyl-tRNA aminoacylation [Evidence IEA];Name=tyrS;Note=Derived by automated computational analysis using gene prediction method: Protein Homology.;codon_start=1;inference=COORDINATES: similar to AA sequence:RefSeq:WP_003420043.1;locu…
J5O10_07450		-3.14209			product=DMT family transporter;protein_id=PRJNA716140:J5O10_07450;transl_table=11;translation=length.314
J5O10_07480			-2.30948		product=efflux RND transporter periplasmic adaptor subunit;protein_id=PRJNA716140:J5O10_07480;transl_table=11;translation=length.410
J5O10_07620	-1.62688				product=sulfide/dihydroorotate dehydrogenase-like FAD/NAD-binding protein;protein_id=PRJNA716140:J5O10_07620;transl_table=11;translation=length.297
J5O10_07625	-1.55287				eC_number=1.4.1.13;gO_function=GO:0004355 - glutamate synthase (NADPH) activity [Evidence IEA];gO_process=GO:0006537 - glutamate biosynthetic process [Evidence IEA];Name=gltA;Note=Derived by automated computational analysis using gene prediction method: Protein Homology.;codon_start=1;inference=COORDINATES: similar to AA sequence:RefSeq:WP_009893107.1;locus_tag=J5O10_07625;product=NADPH-dependent…
J5O10_07690			-2.76682		eC_number=2.6.1.9;gO_function=GO:0004400 - histidinol-phosphate transaminase activity [Evidence IEA];gO_process=GO:0000105 - histidine biosynthetic process [Evidence IEA];Name=hisC;Note=Derived by automated computational analysis using gene prediction method: Protein Homology.;codon_start=1;inference=COORDINATES: similar to AA sequence:RefSeq:WP_003429779.1;locus_tag=J5O10_07690;product=histidino…
J5O10_07695	-3.41342				eC_number=4.2.1.19;gO_function=GO:0004424 - imidazoleglycerol-phosphate dehydratase activity [Evidence IEA];gO_process=GO:0000105 - histidine biosynthetic process [Evidence IEA];Name=hisB;Note=Derived by automated computational analysis using gene prediction method: Protein Homology.;codon_start=1;inference=COORDINATES: similar to AA sequence:RefSeq:WP_009902569.1;locus_tag=J5O10_07695;product=im…
J5O10_07715	-2.59523				eC_number=3.5.4.19,3.6.1.31;gO_function=GO:0004635 - phosphoribosyl-AMP cyclohydrolase activity [Evidence IEA],GO:0004636 - phosphoribosyl-ATP diphosphatase activity [Evidence IEA];gO_process=GO:0000105 - histidine biosynthetic process [Evidence IEA];Name=hisIE;Note=Derived by automated computational analysis using gene prediction method: Protein Homology.;codon_start=1;inference=COORDINATES: sim…
J5O10_07720		-2.27533			product=amino acid permease;protein_id=PRJNA716140:J5O10_07720;transl_table=11;translation=length.442
J5O10_07745		-15.6528			product=RsiV family protein;protein_id=PRJNA716140:J5O10_07745;transl_table=11;translation=length.73
J5O10_07765	-3.10852				eC_number=1.1.1.86;Name=ilvC;Note=Derived by automated computational analysis using gene prediction method: Protein Homology.;codon_start=1;inference=COORDINATES: similar to AA sequence:RefSeq:WP_009893123.1;locus_tag=J5O10_07765;product=ketol-acid reductoisomerase;protein_id=PRJNA716140:J5O10_07765;transl_table=11;translation=length.329
J5O10_07770	-2.51343				eC_number=2.2.1.6;gO_component=GO:0005948 - acetolactate synthase complex [Evidence IEA];gO_function=GO:0003984 - acetolactate synthase activity [Evidence IEA];gO_process=GO:0009097 - isoleucine biosynthetic process [Evidence IEA],GO:0009099 - valine biosynthetic process [Evidence IEA];Name=ilvB;Note=Derived by automated computational analysis using gene prediction method: Protein Homology.;codon…
J5O10_07775		-3.28087			product=manganese catalase family protein;protein_id=PRJNA716140:J5O10_07775;transl_table=11;translation=length.225
J5O10_07780	2.19353				product=thioredoxin domain-containing protein;protein_id=PRJNA716140:J5O10_07780;transl_table=11;translation=length.678
J5O10_07845	-6.10272	-9.71368			product=hypothetical protein;protein_id=PRJNA716140:J5O10_07845;transl_table=11;translation=length.164
J5O10_07870		-15.1724			product=ROK family protein;protein_id=PRJNA716140:J5O10_07870;transl_table=11;translation=length.119
J5O10_07910		-4.22961	5.08375		product=ferredoxin;protein_id=PRJNA716140:J5O10_07910;transl_table=11;translation=length.62
J5O10_07980		6.25039			product=hypothetical protein;protein_id=PRJNA716140:J5O10_07980;transl_table=11;translation=length.399
J5O10_08065			4.01664		product=superoxide dismutase;protein_id=PRJNA716140:J5O10_08065;transl_table=11;translation=length.224
J5O10_08095	-1.36433				eC_number=7.2.2.10;gO_function=GO:0005388 - P-type calcium transporter activity [Evidence IEA];gO_process=GO:0006816 - calcium ion transport [Evidence IEA];Name=J5O10_08095;Note=Derived by automated computational analysis using gene prediction method: Protein Homology.;codon_start=1;inference=COORDINATES: similar to AA sequence:RefSeq:WP_003420276.1;product=calcium-translocating P-type ATPase%2C …
J5O10_08140		2.72168	-4.05229		product=dipeptidase;protein_id=PRJNA716140:J5O10_08140;transl_table=11;translation=length.326
J5O10_08185		2.48814	-1.98162		product=Na+/H+ antiporter NhaC family protein;protein_id=PRJNA716140:J5O10_08185;transl_table=11;translation=length.576
J5O10_08195	4.91514	4.79811		gcvT	/product="glycine cleavage system aminomethyltransferase GcvT"
J5O10_08200	4.6302	3.94445		gcvPA	eC_number=1.4.4.2;gO_function=GO:0004375 - glycine dehydrogenase (decarboxylating) activity [Evidence IEA];gO_process=GO:0006546 - glycine catabolic process [Evidence IEA];Name=gcvPA;Note=Derived by automated computational analysis using gene prediction method: Protein Homology.;codon_start=1;inference=COORDINATES: similar to AA sequence:RefSeq:WP_013239064.1;locus_tag=J5O10_08200;product=aminome…
J5O10_08205	4.72727	3.52735	1.19992	gcvPB	eC_number=1.4.4.2;gO_function=GO:0004375 - glycine dehydrogenase (decarboxylating) activity [Evidence IEA];gO_process=GO:0006546 - glycine catabolic process [Evidence IEA];Name=gcvPB;Note=Derived by automated computational analysis using gene prediction method: Protein Homology.;codon_start=1;inference=COORDINATES: similar to AA sequence:RefSeq:WP_011861288.1;locus_tag=J5O10_08205;product=aminome…
J5O10_08255		-3.74423	2.67224		product=hypothetical protein;protein_id=PRJNA716140:J5O10_08255;transl_table=11;translation=length.58
J5O10_08370	2.65404	1.16187	1.49217	trxA	product=thioredoxin;protein_id=PRJNA716140:J5O10_08370;transl_table=11;translation=length.105
J5O10_08375	1.84328		1.58738		product=NAD(P)/FAD-dependent oxidoreductase;protein_id=PRJNA716140:J5O10_08375;transl_table=11;translation=length.292
J5O10_08385	3.11544				product=NifB/NifX family molybdenum-iron cluster-binding protein;protein_id=PRJNA716140:J5O10_08385;transl_table=11;translation=length.123
J5O10_08435		4.40261			eC_number=4.1.99.17;gO_function=GO:0051536 - iron-sulfur cluster binding [Evidence IEA];gO_process=GO:0009228 - thiamine biosynthetic process [Evidence IEA];Name=thiC;Note=Derived by automated computational analysis using gene prediction method: Protein Homology.;codon_start=1;inference=COORDINATES: similar to AA sequence:RefSeq:WP_009889633.1;locus_tag=J5O10_08435;product=phosphomethylpyrimidine…
J5O10_08445		6.54322			product=thiamine biosynthesis protein ThiF;protein_id=PRJNA716140:J5O10_08445;transl_table=11;translation=length.267
J5O10_08590		24.8826			product=nitrogenase iron protein NifH;protein_id=PRJNA716140:J5O10_08590;transl_table=11;translation=length.249
J5O10_08675		5.21713			product=transporter substrate-binding domain-containing protein;protein_id=PRJNA716140:J5O10_08675;transl_table=11;translation=length.664
J5O10_08680		2.51695	-3.00885		product=sigma-54 dependent transcriptional regulator;protein_id=PRJNA716140:J5O10_08680;transl_table=11;translation=length.440
J5O10_08690		3.87088			product=sarcosine reductase complex component B subunit beta;protein_id=PRJNA716140:J5O10_08690;transl_except=(pos:1836493..1836495%2Caa:Sec);transl_table=11;translation=length.435
J5O10_08710	2.1117		3.21158		product=ferrous iron transport protein A;protein_id=PRJNA716140:J5O10_08710;transl_table=11;translation=length.74
J5O10_08750	-2.2455				product=acyl-CoA dehydratase activase;protein_id=PRJNA716140:J5O10_08750;transl_table=11;translation=length.251
J5O10_08760			4.61258		product=ATPase;protein_id=PRJNA716140:J5O10_08760;transl_table=11;translation=length.77
J5O10_08855	-2.85117				product=hypothetical protein;protein_id=PRJNA716140:J5O10_08855;transl_table=11;translation=length.389
J5O10_08900	2.8013		2.64156		product=arsenate reductase family protein;protein_id=PRJNA716140:J5O10_08900;transl_table=11;translation=length.120
J5O10_08930		3.14052	-3.39919		product=HAMP domain-containing histidine kinase;protein_id=PRJNA716140:J5O10_08930;transl_table=11;translation=length.477
J5O10_08980	-1.71085	-5.33955	3.6287		product=C-GCAxxG-C-C family protein;protein_id=PRJNA716140:J5O10_08980;transl_table=11;translation=length.122
J5O10_09035		6.83364			product=PTS transporter subunit EIIC;protein_id=PRJNA716140:J5O10_09035;transl_table=11;translation=length.476
J5O10_09120	1.68104				eC_number=1.11.1.24;gO_function=GO:0016209 - antioxidant activity [Evidence IEA],GO:0016491 - oxidoreductase activity [Evidence IEA];Name=bcp;Note=Derived by automated computational analysis using gene prediction method: Protein Homology.;codon_start=1;inference=COORDINATES: similar to AA sequence:RefSeq:WP_003423882.1;locus_tag=J5O10_09120;product=thioredoxin-dependent thiol peroxidase;protein_i…
J5O10_09170	-3.90042		-5.11718		eC_number=2.5.1.54;gO_function=GO:0003849 - 3-deoxy-7-phosphoheptulonate synthase activity [Evidence IEA];gO_process=GO:0009423 - chorismate biosynthetic process [Evidence IEA];Name=aroF;Note=Derived by automated computational analysis using gene prediction method: Protein Homology.;codon_start=1;inference=COORDINATES: similar to AA sequence:RefSeq:WP_003452924.1;locus_tag=J5O10_09170;product=3-d…
J5O10_09180	-3.63544				eC_number=2.5.1.19;gO_function=GO:0003866 - 3-phosphoshikimate 1-carboxyvinyltransferase activity [Evidence IEA];gO_process=GO:0009423 - chorismate biosynthetic process [Evidence IEA];Name=aroA;Note=Derived by automated computational analysis using gene prediction method: Protein Homology.;codon_start=1;inference=COORDINATES: similar to AA sequence:RefSeq:WP_009902796.1;locus_tag=J5O10_09180;prod…
J5O10_09190	-4.48976				eC_number=4.2.1.51;gO_function=GO:0004664 - prephenate dehydratase activity [Evidence IEA];gO_process=GO:0009094 - L-phenylalanine biosynthetic process [Evidence IEA];Name=pheA;Note=Derived by automated computational analysis using gene prediction method: Protein Homology.;codon_start=1;inference=COORDINATES: similar to AA sequence:RefSeq:WP_003428637.1;locus_tag=J5O10_09190;product=prephenate de…
J5O10_09215	1.98041	2.14739			product=PAS domain-containing protein;protein_id=PRJNA716140:J5O10_09215;transl_table=11;translation=length.1145
J5O10_09265		-3.09643			product=hypothetical protein;protein_id=PRJNA716140:J5O10_09265;transl_table=11;translation=length.152
J5O10_09355		-13.4019			product=single-stranded DNA-binding protein;protein_id=PRJNA716140:J5O10_09355;transl_table=11;translation=length.132
J5O10_09370		3.93238			product=replication initiator protein A;protein_id=PRJNA716140:J5O10_09370;transl_table=11;translation=length.270
J5O10_09405	25.8996	27.3647			product=ATP-binding protein;protein_id=PRJNA716140:J5O10_09405;transl_table=11;translation=length.817
J5O10_09410		8.69807			product=peptidoglycan DD-metalloendopeptidase family protein;protein_id=PRJNA716140:J5O10_09410;transl_table=11;translation=length.926
J5O10_09435		7.32717			product=SpaA isopeptide-forming pilin-related protein;protein_id=PRJNA716140:J5O10_09435;transl_table=11;translation=length.2122
J5O10_09460		24.6063			product=JAB domain-containing protein;protein_id=PRJNA716140:J5O10_09460;transl_table=11;translation=length.213
J5O10_09480		5.93028			product=YodL domain-containing protein;protein_id=PRJNA716140:J5O10_09480;transl_table=11;translation=length.1033
J5O10_09485			-3.35086		product=WYL domain-containing protein;protein_id=PRJNA716140:J5O10_09485;transl_table=11;translation=length.275
J5O10_09505			-3.44147		product=aminoglycoside 6-adenylyltransferase AadE;protein_id=PRJNA716140:J5O10_09505;transl_table=11;translation=length.288
J5O10_09520		26.3803			product=cysteine-rich VLP domain-containing protein;protein_id=PRJNA716140:J5O10_09520;transl_table=11;translation=length.137
J5O10_09535		24.965			product=hypothetical protein;protein_id=PRJNA716140:J5O10_09535;transl_table=11;translation=length.64
J5O10_09540			-2.74614		product=recombinase family protein;protein_id=PRJNA716140:J5O10_09540;transl_table=11;translation=length.525
J5O10_09550		6.19939			product=MobA/MobL family protein;protein_id=PRJNA716140:J5O10_09550;transl_table=11;translation=length.531
J5O10_09555		25.9088			product=CHC2 zinc finger domain-containing protein;protein_id=PRJNA716140:J5O10_09555;transl_table=11;translation=length.205
J5O10_09570		26.2933
J5O10_09575		20.8992
J5O10_09590		8.63507			product=plasmid mobilization relaxosome protein MobC;protein_id=PRJNA716140:J5O10_09590;transl_table=11;translation=length.132
J5O10_09620		26.834			product=hypothetical protein;protein_id=PRJNA716140:J5O10_09620;transl_table=11;translation=length.100
J5O10_09640		6.64908			product=AAA family ATPase;protein_id=PRJNA716140:J5O10_09640;transl_table=11;translation=length.633
J5O10_09665		24.8631			product=cysteine-rich VLP domain-containing protein;protein_id=PRJNA716140:J5O10_09665;transl_table=11;translation=length.122
J5O10_09680		3.95955			product=relaxase/mobilization nuclease domain-containing protein;protein_id=PRJNA716140:J5O10_09680;transl_table=11;translation=length.444
J5O10_09690		24.2158			product=helix-turn-helix transcriptional regulator;protein_id=PRJNA716140:J5O10_09690;transl_table=11;translation=length.118
J5O10_09700	-2.48055				product=23S rRNA (adenine(2503)-C(2))-methyltransferase RlmN;protein_id=PRJNA716140:J5O10_09700;transl_table=11;translation=length.327
J5O10_09765		4.82122			product=hypothetical protein;protein_id=PRJNA716140:J5O10_09765;transl_table=11;translation=length.190
J5O10_09775		2.36696	-2.14806		product=helix-turn-helix domain-containing protein;protein_id=PRJNA716140:J5O10_09775;transl_table=11;translation=length.104
J5O10_09795		24.513			product=type II toxin-antitoxin system PemK/MazF family toxin;protein_id=PRJNA716140:J5O10_09795;transl_table=11;translation=length.127
J5O10_09810		6.05355			product=recombinase family protein;protein_id=PRJNA716140:J5O10_09810;transl_table=11;translation=length.563
J5O10_09865		5.26822			product=ethanolamine ammonia-lyase reactivating factor EutA;protein_id=PRJNA716140:J5O10_09865;transl_table=11;translation=length.477
J5O10_09870		5.16388			product=ethanolamine ammonia-lyase subunit EutB;protein_id=PRJNA716140:J5O10_09870;transl_table=11;translation=length.454
J5O10_09875		4.00134		eutC	eC_number=4.3.1.7;gO_function=GO:0008851 - ethanolamine ammonia-lyase activity [Evidence IEA];gO_process=GO:0006520 - amino acid metabolic process [Evidence IEA];Name=eutC;Note=Derived by automated computational analysis using gene prediction method: Protein Homology.;codon_start=1;inference=COORDINATES: similar to AA sequence:RefSeq:WP_009902836.1;locus_tag=J5O10_09875;product=ethanolamine ammon…
J5O10_09890		2.57903	-2.4204		eC_number=1.2.1.10;gO_function=GO:0016620 - oxidoreductase activity%2C acting on the aldehyde or oxo group of donors%2C NAD or NADP as acceptor [Evidence IEA];Name=J5O10_09890;Note=Derived by automated computational analysis using gene prediction method: Protein Homology.;codon_start=1;inference=COORDINATES: similar to AA sequence:RefSeq:WP_009889875.1;product=acetaldehyde dehydrogenase (acetylat…
J5O10_09995			-2.99139		eC_number=6.4.1.2;gO_component=GO:0009317 - acetyl-CoA carboxylase complex [Evidence IEA];gO_function=GO:0003989 - acetyl-CoA carboxylase activity [Evidence IEA];gO_process=GO:0006633 - fatty acid biosynthetic process [Evidence IEA];Name=J5O10_09995;Note=Derived by automated computational analysis using gene prediction method: Protein Homology.;codon_start=1;inference=COORDINATES: similar to AA s…
J5O10_10000			-2.29182		eC_number=6.4.1.2;gO_component=GO:0009317 - acetyl-CoA carboxylase complex [Evidence IEA];gO_function=GO:0003989 - acetyl-CoA carboxylase activity [Evidence IEA];gO_process=GO:0006633 - fatty acid biosynthetic process [Evidence IEA];Name=accD;Note=Derived by automated computational analysis using gene prediction method: Protein Homology.;codon_start=1;inference=COORDINATES: similar to AA sequence…
J5O10_10005			-1.84519		eC_number=6.3.4.14;gO_component=GO:0009317 - acetyl-CoA carboxylase complex [Evidence IEA];gO_function=GO:0003989 - acetyl-CoA carboxylase activity [Evidence IEA],GO:0004075 - biotin carboxylase activity [Evidence IEA];gO_process=GO:0006633 - fatty acid biosynthetic process [Evidence IEA];Name=accC;Note=Derived by automated computational analysis using gene prediction method: Protein Homology.;co…
J5O10_10015			4.9802		product=hypothetical protein;protein_id=PRJNA716140:J5O10_10015;transl_table=11;translation=length.148
J5O10_10035	2.00419		3.98372		product=Fe-S cluster assembly protein HesB;protein_id=PRJNA716140:J5O10_10035;transl_table=11;translation=length.106
J5O10_10060		-4.76387			product=GNAT family N-acetyltransferase;protein_id=PRJNA716140:J5O10_10060;transl_table=11;translation=length.185
J5O10_10210		2.95053			product=ABC transporter permease;protein_id=PRJNA716140:J5O10_10210;transl_table=11;translation=length.256
J5O10_10430	5.98668				product=flavodoxin;protein_id=PRJNA716140:J5O10_10430;transl_table=11;translation=length.142
J5O10_10435		-18.1715	19.7501		product=S8 family peptidase;protein_id=PRJNA716140:J5O10_10435;transl_table=11;translation=length.312
J5O10_10490		5.83459	-4.32388	clpB	product=ATP-dependent chaperone ClpB;protein_id=PRJNA716140:J5O10_10490;transl_table=11;translation=length.864
J5O10_10500	3.27006	4.49641			product=replication/maintenance protein RepL;protein_id=PRJNA716140:J5O10_10500;transl_table=11;translation=length.134
J5O10_10610		-2.28477			product=MurR/RpiR family transcriptional regulator;protein_id=PRJNA716140:J5O10_10610;transl_table=11;translation=length.290
J5O10_10645		-4.97116			product=hypothetical protein;protein_id=PRJNA716140:J5O10_10645;transl_table=11;translation=length.205
J5O10_10665	-1.80526				product=glutamine--tRNA ligase/YqeY domain fusion protein;protein_id=PRJNA716140:J5O10_10665;transl_table=11;translation=length.554
J5O10_10710	-1.93748				product=ATP-binding cassette domain-containing protein;protein_id=PRJNA716140:J5O10_10710;transl_table=11;translation=length.541
J5O10_10955	2.21837	-2.72733	4.9457		product=DUF1450 domain-containing protein;protein_id=PRJNA716140:J5O10_10955;transl_table=11;translation=length.63
J5O10_10965	-2.03989				product=translational GTPase TypA;protein_id=PRJNA716140:J5O10_10965;transl_table=11;translation=length.607
J5O10_11040	2.02552				product=RIP metalloprotease RseP;protein_id=PRJNA716140:J5O10_11040;transl_table=11;translation=length.334
J5O10_11045	1.85483				eC_number=1.1.1.267;gO_function=GO:0005515 - protein binding [Evidence IEA],GO:0030604 - 1-deoxy-D-xylulose-5-phosphate reductoisomerase activity [Evidence IEA],GO:0046872 - metal ion binding [Evidence IEA],GO:0070402 - NADPH binding [Evidence IEA];gO_process=GO:0008299 - isoprenoid biosynthetic process [Evidence IEA];Name=J5O10_11045;Note=Derived by automated computational analysis using gene pr…
J5O10_11140	1.21363				product=translation elongation factor Ts;protein_id=PRJNA716140:J5O10_11140;transl_table=11;translation=length.303
J5O10_11205	-1.94955				product=M42 family metallopeptidase;protein_id=PRJNA716140:J5O10_11205;transl_table=11;translation=length.346
J5O10_11210		-2.57525	2.32678		product=iron-only hydrogenase system regulator;protein_id=PRJNA716140:J5O10_11210;transl_table=11;translation=length.83
J5O10_11215		-3.24191	2.951	hydF	product=[FeFe] hydrogenase H-cluster maturation GTPase HydF;protein_id=PRJNA716140:J5O10_11215;transl_table=11;translation=length.402
J5O10_11220		-2.35779	2.26152	hydE	product=[FeFe] hydrogenase H-cluster radical SAM maturase HydE;protein_id=PRJNA716140:J5O10_11220;transl_table=11;translation=length.361
J5O10_11225		-1.91834	2.56751	hydG	product=[FeFe] hydrogenase H-cluster radical SAM maturase HydG;protein_id=PRJNA716140:J5O10_11225;transl_table=11;translation=length.458
J5O10_11235	-2.17225				product=aminotransferase class III-fold pyridoxal phosphate-dependent enzyme;protein_id=PRJNA716140:J5O10_11235;transl_table=11;translation=length.439
J5O10_11275	1.90885	1.27521		msrA	eC_number=1.8.4.11;gO_function=GO:0008113 - peptide-methionine (S)-S-oxide reductase activity [Evidence IEA],GO:0033744 - L-methionine:thioredoxin-disulfide S-oxidoreductase activity [Evidence IEA];gO_process=GO:0006979 - response to oxidative stress [Evidence IEA],GO:0030091 - protein repair [Evidence IEA];Name=msrA;Note=Derived by automated computational analysis using gene prediction method: P…
J5O10_11300	-3.14715
J5O10_11360		-4.37896			product=N-acetylmuramoyl-L-alanine amidase;protein_id=PRJNA716140:J5O10_11360;transl_table=11;translation=length.180
J5O10_11415	-3.08498		-2.95936		product=cell wall-binding repeat-containing protein;protein_id=PRJNA716140:J5O10_11415;transl_table=11;translation=length.480
J5O10_11615			3.59385		product=sodium:solute symporter;protein_id=PRJNA716140:J5O10_11615;transl_table=11;translation=length.500
J5O10_11650		-4.69526	4.63386		product=DUF3787 domain-containing protein;protein_id=PRJNA716140:J5O10_11650;transl_table=11;translation=length.64
J5O10_11670		4.11033			product=MoxR family ATPase;protein_id=PRJNA716140:J5O10_11670;transl_table=11;translation=length.273
J5O10_11805		8.04935	-7.13488		product=DNA topoisomerase III;protein_id=PRJNA716140:J5O10_11805;transl_table=11;translation=length.706
J5O10_11845		4.91408			product=sigma 54-interacting transcriptional regulator;protein_id=PRJNA716140:J5O10_11845;transl_table=11;translation=length.967
J5O10_11880		3.28911			product=sensor histidine kinase;protein_id=PRJNA716140:J5O10_11880;transl_table=11;translation=length.693
J5O10_12005	-1.4417				product=transketolase;protein_id=PRJNA716140:J5O10_12005;transl_table=11;translation=length.270
J5O10_12085	3.24386		2.42812		product=4-hydroxybutyrate dehydrogenase;protein_id=PRJNA716140:J5O10_12085;transl_table=11;translation=length.372
J5O10_12090	3.16949	1.61162	1.55788		product=acetyl-CoA hydrolase/transferase family protein;protein_id=PRJNA716140:J5O10_12090;transl_table=11;translation=length.435
J5O10_12095	4.30037		6.75904		product=hypothetical protein;protein_id=PRJNA716140:J5O10_12095;transl_table=11;translation=length.91
J5O10_12100	3.69405		2.82032		product=4-hydroxybutyryl-CoA dehydratase/vinylacetyl-CoA-Delta-isomerase;protein_id=PRJNA716140:J5O10_12100;transl_table=11;translation=length.498
J5O10_12105	5.28209	4.16492			product=aldehyde dehydrogenase family protein;protein_id=PRJNA716140:J5O10_12105;transl_table=11;translation=length.463
J5O10_12110	5.06529	2.87329			product=acetyl-CoA hydrolase/transferase family protein;protein_id=PRJNA716140:J5O10_12110;transl_table=11;translation=length.514
J5O10_12115	6.03347	5.05773			product=hypothetical protein;protein_id=PRJNA716140:J5O10_12115;transl_table=11;translation=length.467
J5O10_12130		2.72637			product=Xaa-Pro peptidase family protein;protein_id=PRJNA716140:J5O10_12130;transl_table=11;translation=length.359
J5O10_12150		3.4309	-3.07261		product=glycine/sarcosine/betaine reductase complex selenoprotein A;protein_id=PRJNA716140:J5O10_12150;transl_except=(pos:complement(2589723..2589725)%2Caa:Sec);transl_table=11;translation=length.157
J5O10_12155		2.82691	-2.34023		product=glycine/sarcosine/betaine reductase component B subunit;protein_id=PRJNA716140:J5O10_12155;transl_table=11;translation=length.428
J5O10_12185	-2.11021	-3.56429			product=MerB-like protein;protein_id=PRJNA716140:J5O10_12185;transl_except=(pos:complement(2597183..2597185)%2Caa:Sec);transl_table=11;translation=length.213
J5O10_12190	-1.92969				product=ABC transporter ATP-binding protein SaoA;protein_id=PRJNA716140:J5O10_12190;transl_table=11;translation=length.250
J5O10_12245		-2.3341			product=carbon starvation protein A;protein_id=PRJNA716140:J5O10_12245;transl_table=11;translation=length.485
J5O10_12255		-6.62822	6.38768		product=DUF1540 domain-containing protein;protein_id=PRJNA716140:J5O10_12255;transl_table=11;translation=length.102
J5O10_12275	1.73703				eC_number=2.7.2.7;gO_function=GO:0047761 - butyrate kinase activity [Evidence IEA];gO_process=GO:0006113 - fermentation [Evidence IEA];Name=buk;Note=Derived by automated computational analysis using gene prediction method: Protein Homology.;codon_start=1;inference=COORDINATES: similar to AA sequence:RefSeq:WP_004454677.1;locus_tag=J5O10_12275;product=butyrate kinase;protein_id=PRJNA716140:J5O10_1…
J5O10_12290	1.76393				product=aminotransferase class I/II-fold pyridoxal phosphate-dependent enzyme;protein_id=PRJNA716140:J5O10_12290;transl_table=11;translation=length.419
J5O10_12350	2.26691	3.00828			product=M56 family metallopeptidase;protein_id=PRJNA716140:J5O10_12350;transl_table=11;translation=length.344
J5O10_12400		-2.76423	2.73686	cotJA	product=spore coat associated protein CotJA;protein_id=PRJNA716140:J5O10_12400;transl_table=11;translation=length.69
J5O10_12440			-1.94444		product=efflux RND transporter permease subunit;protein_id=PRJNA716140:J5O10_12440;transl_table=11;translation=length.1044
J5O10_12455		1.45167	-2.05803	ppdK	eC_number=2.7.9.1;gO_function=GO:0050242 - pyruvate%2C phosphate dikinase activity [Evidence IEA];gO_process=GO:0015976 - carbon utilization [Evidence IEA];Name=ppdK;Note=Derived by automated computational analysis using gene prediction method: Protein Homology.;codon_start=1;inference=COORDINATES: similar to AA sequence:RefSeq:WP_011861547.1;locus_tag=J5O10_12455;product=pyruvate%2C phosphate di…
J5O10_12460			-2.15244		product=kinase/pyrophosphorylase;protein_id=PRJNA716140:J5O10_12460;transl_table=11;translation=length.280
J5O10_12465			-2.33605		product=helix-turn-helix transcriptional regulator;protein_id=PRJNA716140:J5O10_12465;transl_table=11;translation=length.212
J5O10_12575	-1.37726				eC_number=6.1.1.14;gO_component=GO:0009345 - glycine-tRNA ligase complex [Evidence IEA];gO_function=GO:0004820 - glycine-tRNA ligase activity [Evidence IEA];gO_process=GO:0006426 - glycyl-tRNA aminoacylation [Evidence IEA];Name=glyS;Note=Derived by automated computational analysis using gene prediction method: Protein Homology.;codon_start=1;inference=COORDINATES: similar to AA sequence:RefSeq:WP…
J5O10_12580		2.66849	-2.96743		eC_number=6.1.1.14;gO_component=GO:0009345 - glycine-tRNA ligase complex [Evidence IEA];gO_function=GO:0004820 - glycine-tRNA ligase activity [Evidence IEA];gO_process=GO:0006426 - glycyl-tRNA aminoacylation [Evidence IEA];Name=glyQ;Note=Derived by automated computational analysis using gene prediction method: Protein Homology.;codon_start=1;inference=COORDINATES: similar to AA sequence:RefSeq:WP…
J5O10_12665			-2.60524		product=tRNA (N(6)-L-threonylcarbamoyladenosine(37)-C(2))- methylthiotransferase MtaB;protein_id=PRJNA716140:J5O10_12665;transl_table=11;translation=length.432
J5O10_12675		8.03534	-6.89674	prmA	product=50S ribosomal protein L11 methyltransferase;protein_id=PRJNA716140:J5O10_12675;transl_table=11;translation=length.315
J5O10_12840		4.92966	-4.98549	dnaK	product=molecular chaperone DnaK;protein_id=PRJNA716140:J5O10_12840;transl_table=11;translation=length.615
J5O10_12845		1.32994			product=nucleotide exchange factor GrpE;protein_id=PRJNA716140:J5O10_12845;transl_table=11;translation=length.206
J5O10_12870		5.60727	-7.27315	lepA	eC_number=3.6.5.n1;gO_function=GO:0003924 - GTPase activity [Evidence IEA],GO:0005525 - GTP binding [Evidence IEA];Name=lepA;Note=Derived by automated computational analysis using gene prediction method: Protein Homology.;codon_start=1;inference=COORDINATES: similar to AA sequence:RefSeq:WP_003430946.1;locus_tag=J5O10_12870;product=translation elongation factor 4;protein_id=PRJNA716140:J5O10_1287…
J5O10_12895			-2.17571		product=30S ribosomal protein S20;protein_id=PRJNA716140:J5O10_12895;transl_table=11;translation=length.88
J5O10_12915			2.22283		product=phosphatidylglycerol lysyltransferase domain-containing protein;protein_id=PRJNA716140:J5O10_12915;transl_table=11;translation=length.301
J5O10_12935	-2.02783				product=G5 domain-containing protein;protein_id=PRJNA716140:J5O10_12935;transl_table=11;translation=length.279
J5O10_12975		-2.8566			product=PTS fructose transporter subunit IIC;protein_id=PRJNA716140:J5O10_12975;transl_table=11;translation=length.420
J5O10_13115		5.52909	-5.17743	ilvA	eC_number=4.3.1.19;gO_function=GO:0004794 - L-threonine ammonia-lyase activity [Evidence IEA];gO_process=GO:0006549 - isoleucine metabolic process [Evidence IEA];Name=ilvA;Note=Derived by automated computational analysis using gene prediction method: Protein Homology.;codon_start=1;inference=COORDINATES: similar to AA sequence:RefSeq:WP_009905953.1;locus_tag=J5O10_13115;product=threonine ammonia-…
J5O10_13155	-3.74416	-2.72753			eC_number=6.1.1.4;gO_component=GO:0005737 - cytoplasm [Evidence IEA];gO_function=GO:0004823 - leucine-tRNA ligase activity [Evidence IEA];gO_process=GO:0006429 - leucyl-tRNA aminoacylation [Evidence IEA];Name=leuS;Note=Derived by automated computational analysis using gene prediction method: Protein Homology.;codon_start=1;inference=COORDINATES: similar to AA sequence:RefSeq:WP_003416419.1;locus_…
J5O10_13265	-2.74374				product=cation:dicarboxylase symporter family transporter;protein_id=PRJNA716140:J5O10_13265;transl_table=11;translation=length.462
J5O10_13275			-2.91919		product=MBOAT family protein;protein_id=PRJNA716140:J5O10_13275;transl_table=11;translation=length.472
J5O10_13295	-1.72819				product=DUF4091 domain-containing protein;protein_id=PRJNA716140:J5O10_13295;transl_table=11;translation=length.493
J5O10_13310	-2.80623	-5.30017			product=carbohydrate ABC transporter permease;protein_id=PRJNA716140:J5O10_13310;transl_table=11;translation=length.269
J5O10_13315	-3.22934				product=sugar ABC transporter permease;protein_id=PRJNA716140:J5O10_13315;transl_table=11;translation=length.305
J5O10_13320	-2.6003				product=sugar ABC transporter substrate-binding protein;protein_id=PRJNA716140:J5O10_13320;transl_table=11;translation=length.423
J5O10_13355	-2.83476	-3.16483		rpmB	product=50S ribosomal protein L28;protein_id=PRJNA716140:J5O10_13355;transl_table=11;translation=length.62
J5O10_13425		-3.44226			eC_number=5.1.3.1;gO_function=GO:0004750 - D-ribulose-phosphate 3-epimerase activity [Evidence IEA];gO_process=GO:0006098 - pentose-phosphate shunt [Evidence IEA];Name=rpe;Note=Derived by automated computational analysis using gene prediction method: Protein Homology.;codon_start=1;inference=COORDINATES: similar to AA sequence:RefSeq:WP_003431138.1;locus_tag=J5O10_13425;product=ribulose-phosphate…
J5O10_13535			-2.56638		product=RluA family pseudouridine synthase;protein_id=PRJNA716140:J5O10_13535;transl_table=11;translation=length.315
J5O10_13625	-1.7593	-1.69396		ileS	eC_number=6.1.1.5;gO_component=GO:0005737 - cytoplasm [Evidence IEA];gO_function=GO:0004822 - isoleucine-tRNA ligase activity [Evidence IEA];gO_process=GO:0006428 - isoleucyl-tRNA aminoacylation [Evidence IEA];Name=ileS;Note=Derived by automated computational analysis using gene prediction method: Protein Homology.;codon_start=1;inference=COORDINATES: similar to AA sequence:RefSeq:WP_016728473.1;…
J5O10_13640		-3.80252			product=YggT family protein;protein_id=PRJNA716140:J5O10_13640;transl_table=11;translation=length.85
J5O10_13665	-1.92259				product=PFL family protein;protein_id=PRJNA716140:J5O10_13665;transl_table=11;translation=length.451
J5O10_13700	-2.20481				eC_number=1.1.1.94;gO_component=GO:0009331 - glycerol-3-phosphate dehydrogenase complex [Evidence IEA];gO_function=GO:0047952 - glycerol-3-phosphate dehydrogenase [NAD(P)+] activity [Evidence IEA],GO:0051287 - NAD binding [Evidence IEA];gO_process=GO:0046168 - glycerol-3-phosphate catabolic process [Evidence IEA];Name=J5O10_13700;Note=Derived by automated computational analysis using gene predict…
J5O10_13705	-2.11732		-1.93845		eC_number=2.3.1.15;gO_component=GO:0005886 - plasma membrane [Evidence IEA];gO_function=GO:0008374 - O-acyltransferase activity [Evidence IEA];gO_process=GO:0006654 - phosphatidic acid biosynthetic process [Evidence IEA];Name=plsY;Note=Derived by automated computational analysis using gene prediction method: Protein Homology.;codon_start=1;inference=COORDINATES: similar to AA sequence:RefSeq:WP_0…
J5O10_13760		-3.73563	3.05973	sigG	product=RNA polymerase sporulation sigma factor SigG;protein_id=PRJNA716140:J5O10_13760;transl_table=11;translation=length.257
J5O10_13775	-2.26546	-3.47008			product=sugar ABC transporter substrate-binding protein;protein_id=PRJNA716140:J5O10_13775;transl_table=11;translation=length.424
J5O10_13845		3.93175			eC_number=2.5.1.145;gO_component=GO:0016020 - membrane [Evidence IEA];gO_function=GO:0008961 - phosphatidylglycerol-prolipoprotein diacylglyceryl transferase activity [Evidence IEA];gO_process=GO:0009249 - protein lipoylation [Evidence IEA];Name=lgt;Note=Derived by automated computational analysis using gene prediction method: Protein Homology.;codon_start=1;inference=COORDINATES: similar to AA s…
J5O10_13880		-2.7334	1.89825	ptsG	eC_number=2.7.1.199;gO_function=GO:0005355 - glucose transmembrane transporter activity [Evidence IEA];Name=ptsG;Note=Derived by automated computational analysis using gene prediction method: Protein Homology.;codon_start=1;inference=COORDINATES: similar to AA sequence:RefSeq:WP_003416039.1;locus_tag=J5O10_13880;product=glucose-specific PTS transporter subunit IIBC;protein_id=PRJNA716140:J5O10_13…
J5O10_13905	-3.6825	-4.73675			product=ABC transporter substrate-binding protein;protein_id=PRJNA716140:J5O10_13905;transl_table=11;translation=length.519
J5O10_13910	-4.1773				product=ABC transporter permease;protein_id=PRJNA716140:J5O10_13910;transl_table=11;translation=length.319
J5O10_13915	-5.15414				product=ABC transporter permease;protein_id=PRJNA716140:J5O10_13915;transl_table=11;translation=length.270
J5O10_13985		-4.78504	6.34297		product=hypothetical protein;protein_id=PRJNA716140:J5O10_13985;transl_table=11;translation=length.56
J5O10_14015		-2.36445			product=dicarboxylate/amino acid:cation symporter;protein_id=PRJNA716140:J5O10_14015;transl_table=11;translation=length.402
J5O10_14095		-2.81474	3.45212	brnQ	product=branched-chain amino acid transport system II carrier protein;protein_id=PRJNA716140:J5O10_14095;transl_table=11;translation=length.423
J5O10_14150	-1.4742				product=cell wall-binding protein Cwp22;protein_id=PRJNA716140:J5O10_14150;transl_table=11;translation=length.644
J5O10_14180		3.13569
J5O10_14195	2.8156	-8.30301	11.1186		/product="23S ribosomal RNA"
J5O10_14200	3.93683	-3.76532	7.70215		/product="16S ribosomal RNA"
J5O10_14240	-2.07743	-2.49858			product=serine hydroxymethyltransferase;protein_id=PRJNA716140:J5O10_14240;transl_table=11;translation=length.414
J5O10_14250	-1.66881	-2.45661			product=threonine/serine exporter family protein;protein_id=PRJNA716140:J5O10_14250;transl_table=11;translation=length.157
J5O10_14305			-2.46895		product=cell wall-binding protein Cwp14;protein_id=PRJNA716140:J5O10_14305;transl_table=11;translation=length.475
J5O10_14325	-1.98784	-1.45751		aspS	eC_number=6.1.1.12;gO_function=GO:0000166 - nucleotide binding [Evidence IEA],GO:0004812 - aminoacyl-tRNA ligase activity [Evidence IEA],GO:0005524 - ATP binding [Evidence IEA],GO:0016874 - ligase activity [Evidence IEA];gO_process=GO:0006418 - tRNA aminoacylation for protein translation [Evidence IEA];Name=aspS;Note=Derived by automated computational analysis using gene prediction method: Protei…
J5O10_14400		-1.88561	1.64124		eC_number=2.7.3.9;gO_function=GO:0008965 - phosphoenolpyruvate-protein phosphotransferase activity [Evidence IEA];gO_process=GO:0006808 - regulation of nitrogen utilization [Evidence IEA],GO:0009401 - phosphoenolpyruvate-dependent sugar phosphotransferase system [Evidence IEA];Name=ptsP;Note=Derived by automated computational analysis using gene prediction method: Protein Homology.;codon_start=1;…
J5O10_14455		2.6154	-3.28145		product=LCP family protein;protein_id=PRJNA716140:J5O10_14455;transl_table=11;translation=length.321
J5O10_14525			-3.08936		product=phospho-sugar mutase;protein_id=PRJNA716140:J5O10_14525;transl_table=11;translation=length.568
J5O10_14540		-1.95948			product=sugar transferase;protein_id=PRJNA716140:J5O10_14540;transl_table=11;translation=length.228
J5O10_14545	-1.3163	-1.61348			eC_number=3.5.1.28;gO_function=GO:0008745 - N-acetylmuramoyl-L-alanine amidase activity [Evidence IEA];gO_process=GO:0009253 - peptidoglycan catabolic process [Evidence IEA];Name=J5O10_14545;Note=Derived by automated computational analysis using gene prediction method: Protein Homology.;codon_start=1;inference=COORDINATES: similar to AA sequence:RefSeq:WP_009906102.1;product=N-acetylmuramoyl-L-al…
J5O10_14550		-2.23174	2.57274		product=DUF5009 domain-containing protein;protein_id=PRJNA716140:J5O10_14550;transl_table=11;translation=length.481
J5O10_14560	-2.31967			cwp84	product=cell wall-binding cysteine protease Cwp84;protein_id=PRJNA716140:J5O10_14560;transl_table=11;translation=length.803
J5O10_14570	-1.62037				product=cell wall-binding repeat-containing protein;protein_id=PRJNA716140:J5O10_14570;transl_table=11;translation=length.610
J5O10_14575			-2.63409		product=PIG-L family deacetylase;protein_id=PRJNA716140:J5O10_14575;transl_table=11;translation=length.235
J5O10_14580		-1.80079			product=cell wall-binding protein Cwp2;protein_id=PRJNA716140:J5O10_14580;transl_table=11;translation=length.623
J5O10_14590		-1.59173			product=S-layer protein SlpA;protein_id=PRJNA716140:J5O10_14590;transl_table=11;translation=length.726
J5O10_14605	-3.2006				product=cell wall-binding protein Cwp9;protein_id=PRJNA716140:J5O10_14605;transl_table=11;translation=length.467
J5O10_14775		-2.90785	3.04786	zmp1	product=zinc metalloprotease Zmp1;protein_id=PRJNA716140:J5O10_14775;transl_table=11;translation=length.220
J5O10_14780	-1.28575				product=SrtB-anchored collagen-binding adhesin;protein_id=PRJNA716140:J5O10_14780;transl_table=11;translation=length.967
J5O10_15065	-4.85777				eC_number=2.7.1.201;gO_component=GO:0016020 - membrane [Evidence IEA];gO_function=GO:0008982 - protein-N(PI)-phosphohistidine-sugar phosphotransferase activity [Evidence IEA],GO:0015574 - trehalose transmembrane transporter activity [Evidence IEA];gO_process=GO:0009401 - phosphoenolpyruvate-dependent sugar phosphotransferase system [Evidence IEA],GO:0015771 - trehalose transport [Evidence IEA];Na…
J5O10_15105	-1.36885	-1.44137			product=V-type ATP synthase subunit A;protein_id=PRJNA716140:J5O10_15105;transl_table=11;translation=length.592
J5O10_15250		7.56346			product=transcriptional regulator;protein_id=PRJNA716140:J5O10_15250;transl_table=11;translation=length.305
J5O10_15325	-2.73691		-3.05896		product=ABC transporter ATP-binding protein;protein_id=PRJNA716140:J5O10_15325;transl_table=11;translation=length.398
J5O10_15335	-3.06046				product=ABC transporter substrate-binding protein;protein_id=PRJNA716140:J5O10_15335;transl_table=11;translation=length.376
J5O10_15360			-5.92088		product=2-keto-3-deoxygluconate permease;protein_id=PRJNA716140:J5O10_15360;transl_table=11;translation=length.324
J5O10_15365	-2.74206				product=IclR family transcriptional regulator;protein_id=PRJNA716140:J5O10_15365;transl_table=11;translation=length.258
J5O10_15385		2.36084			product=NAD(P)/FAD-dependent oxidoreductase;protein_id=PRJNA716140:J5O10_15385;transl_table=11;translation=length.462
J5O10_15390		1.65798			product=redoxin family protein;protein_id=PRJNA716140:J5O10_15390;transl_table=11;translation=length.425
J5O10_15400	-3.10964				product=alpha-mannosidase;protein_id=PRJNA716140:J5O10_15400;transl_table=11;translation=length.866
J5O10_15405	-4.17399				product=PTS fructose transporter subunit IIC;protein_id=PRJNA716140:J5O10_15405;transl_table=11;translation=length.366
J5O10_15415	-3.73616				product=PTS sugar transporter subunit IIA;protein_id=PRJNA716140:J5O10_15415;transl_table=11;translation=length.153
J5O10_15475	3.30134	4.05413			product=NAD(P)/FAD-dependent oxidoreductase;protein_id=PRJNA716140:J5O10_15475;transl_table=11;translation=length.294
J5O10_15495	-2.92451	-2.76517			product=peptide MFS transporter;protein_id=PRJNA716140:J5O10_15495;transl_table=11;translation=length.451
J5O10_15510	1.86631				product=ATP-binding protein;protein_id=PRJNA716140:J5O10_15510;transl_table=11;translation=length.376
J5O10_15525		-2.48622	1.50906		product=hypothetical protein;protein_id=PRJNA716140:J5O10_15525;transl_table=11;translation=length.261
J5O10_15570		6.6235			product=MupG family TIM beta-alpha barrel fold protein;protein_id=PRJNA716140:J5O10_15570;transl_table=11;translation=length.365
J5O10_15665	2.38388		2.02526		product=PTS sugar transporter subunit IIA;protein_id=PRJNA716140:J5O10_15665;transl_table=11;translation=length.134
J5O10_15670	2.51658		1.65073		product=PTS sugar transporter subunit IIB;protein_id=PRJNA716140:J5O10_15670;transl_table=11;translation=length.160
J5O10_15735		-14.181			product=ChbG/HpnK family deacetylase;protein_id=PRJNA716140:J5O10_15735;transl_table=11;translation=length.256
J5O10_15765		7.7439			product=sigma 54-interacting transcriptional regulator;protein_id=PRJNA716140:J5O10_15765;transl_table=11;translation=length.669
J5O10_15915			-5.41241		product=nitroreductase;protein_id=PRJNA716140:J5O10_15915;transl_table=11;translation=length.175
J5O10_16035		5.9532			product=ketose-bisphosphate aldolase;protein_id=PRJNA716140:J5O10_16035;transl_table=11;translation=length.292
J5O10_16055	-1.84841				product=extracellular solute-binding protein;protein_id=PRJNA716140:J5O10_16055;transl_table=11;translation=length.347
J5O10_16145			1.88726
J5O10_16210	-1.39018	-2.7122		secG	product=preprotein translocase subunit SecG;protein_id=PRJNA716140:J5O10_16210;transl_table=11;translation=length.74
J5O10_16245	-1.61688				product=type I glyceraldehyde-3-phosphate dehydrogenase;protein_id=PRJNA716140:J5O10_16245;transl_table=11;translation=length.335
J5O10_16250	-1.66473				product=transcriptional regulator;protein_id=PRJNA716140:J5O10_16250;transl_table=11;translation=length.340
J5O10_16400		22.1752			product=ABC transporter permease;protein_id=PRJNA716140:J5O10_16400;transl_table=11;translation=length.342
J5O10_16440		3.59006	-2.4287		product=MATE family efflux transporter;protein_id=PRJNA716140:J5O10_16440;transl_table=11;translation=length.467
J5O10_16585	1.76591	1.84401			product=anion permease;protein_id=PRJNA716140:J5O10_16585;transl_table=11;translation=length.293
J5O10_16590	2.02661	3.69146			eC_number=5.1.1.4;Name=J5O10_16590;Note=Derived by automated computational analysis using gene prediction method: Protein Homology.;codon_start=1;inference=COORDINATES: similar to AA sequence:RefSeq:WP_003422090.1;product=proline racemase;protein_id=PRJNA716140:J5O10_16590;transl_table=11;translation=length.335
J5O10_16595		4.58496			product=glycine/sarcosine/betaine reductase component B subunit;protein_id=PRJNA716140:J5O10_16595;transl_table=11;translation=length.157
J5O10_16600		3.44987			product=glycine/sarcosine/betaine reductase component B subunit;protein_id=PRJNA716140:J5O10_16600;transl_table=11;translation=length.155
J5O10_16605		4.42251	-3.34654	prdD	product=proline reductase cluster protein PrdD;protein_id=PRJNA716140:J5O10_16605;transl_table=11;translation=length.252
J5O10_16610		2.56135	-1.55308	prdB	eC_number=1.21.4.1;Name=prdB;Note=Derived by automated computational analysis using gene prediction method: Protein Homology.;codon_start=1;inference=COORDINATES: similar to AA sequence:RefSeq:WP_011861888.1;locus_tag=J5O10_16610;product=D-proline reductase (dithiol) protein PrdB;protein_id=PRJNA716140:J5O10_16610;transl_except=(pos:complement(3628579..3628581)%2Caa:Sec);transl_table=11;translati…
J5O10_16615		3.25136	-2.96744		product=hypothetical protein;protein_id=PRJNA716140:J5O10_16615;transl_table=11;translation=length.94
J5O10_16620	1.57404	2.4507		prdA	eC_number=1.21.4.1;gO_function=GO:0050002 - D-proline reductase (dithiol) activity [Evidence IEA];Name=prdA;Note=Derived by automated computational analysis using gene prediction method: Protein Homology.;codon_start=1;inference=COORDINATES: similar to AA sequence:RefSeq:WP_003422104.1;locus_tag=J5O10_16620;product=D-proline reductase (dithiol) proprotein PrdA;protein_id=PRJNA716140:J5O10_16620;t…
J5O10_16630	-1.0565			secA	product=Cys-Gln thioester bond-forming surface protein;protein_id=PRJNA716140:J5O10_16630;transl_table=11;translation=length.692
J5O10_16640		1.88725			product=proline reductase-associated electron transfer protein PrdC;protein_id=PRJNA716140:J5O10_16640;transl_table=11;translation=length.437
J5O10_16655			3.97085		product=DUF4364 family protein;protein_id=PRJNA716140:J5O10_16655;transl_table=11;translation=length.178
J5O10_16670			-4.05773		product=bifunctional folylpolyglutamate synthase/dihydrofolate synthase;protein_id=PRJNA716140:J5O10_16670;transl_table=11;translation=length.432
J5O10_16775	-4.94042	-4.22849			product=SIS domain-containing protein;protein_id=PRJNA716140:J5O10_16775;transl_table=11;translation=length.351
J5O10_16785	-7.08049				product=PTS sugar transporter subunit IIC;protein_id=PRJNA716140:J5O10_16785;transl_table=11;translation=length.263
J5O10_16800		4.02678			product=sigma 54-interacting transcriptional regulator;protein_id=PRJNA716140:J5O10_16800;transl_table=11;translation=length.918
J5O10_16830	-1.70253				product=Na/Pi cotransporter family protein;protein_id=PRJNA716140:J5O10_16830;transl_table=11;translation=length.542
J5O10_16845	-2.08982				product=hypothetical protein;protein_id=PRJNA716140:J5O10_16845;transl_table=11;translation=length.121
J5O10_16895		2.34135			product=MFS transporter;protein_id=PRJNA716140:J5O10_16895;transl_table=11;translation=length.456
J5O10_16905		2.40289	-3.69956	lon	eC_number=3.4.21.53;gO_function=GO:0004252 - serine-type endopeptidase activity [Evidence IEA],GO:0005524 - ATP binding [Evidence IEA],GO:0016887 - ATP hydrolysis activity [Evidence IEA];gO_process=GO:0006508 - proteolysis [Evidence IEA];Name=lon;Note=Derived by automated computational analysis using gene prediction method: Protein Homology.;codon_start=1;inference=COORDINATES: similar to AA sequ…
J5O10_16930	1.41978				eC_number=5.2.1.8;gO_component=GO:0005854 - nascent polypeptide-associated complex [Evidence IEA];gO_function=GO:0003755 - peptidyl-prolyl cis-trans isomerase activity [Evidence IEA],GO:0051082 - unfolded protein binding [Evidence IEA];gO_process=GO:0051083 - 'de novo' cotranslational protein folding [Evidence IEA];Name=tig;Note=Derived by automated computational analysis using gene prediction me…
J5O10_16935		2.70554			product=metallophosphoesterase;protein_id=PRJNA716140:J5O10_16935;transl_table=11;translation=length.156
J5O10_16940	1.85828	1.64955		rph	product=ribonuclease PH;protein_id=PRJNA716140:J5O10_16940;transl_table=11;translation=length.449
J5O10_16945		3.46941			eC_number=6.5.1.2;gO_function=GO:0003677 - DNA binding [Evidence IEA],GO:0003911 - DNA ligase (NAD+) activity [Evidence IEA];gO_process=GO:0006260 - DNA replication [Evidence IEA],GO:0006281 - DNA repair [Evidence IEA];Name=ligA;Note=Derived by automated computational analysis using gene prediction method: Protein Homology.;codon_start=1;inference=COORDINATES: similar to AA sequence:RefSeq:WP_011…
J5O10_16950	2.27006				product=phosphoglycerate dehydrogenase;protein_id=PRJNA716140:J5O10_16950;transl_table=11;translation=length.312
J5O10_16985		-2.43884			product=helix-turn-helix transcriptional regulator;protein_id=PRJNA716140:J5O10_16985;transl_table=11;translation=length.71
J5O10_17040	-1.89296		-2.07752		eC_number=1.17.1.9;gO_component=GO:0009326 - formate dehydrogenase complex [Evidence IEA];gO_function=GO:0008863 - formate dehydrogenase (NAD+) activity [Evidence IEA];gO_process=GO:0015942 - formate metabolic process [Evidence IEA];Name=fdhF;Note=Derived by automated computational analysis using gene prediction method: Protein Homology.;codon_start=1;inference=COORDINATES: similar to AA sequence…
J5O10_17050		9.10796			product=two-component system response regulator CprR;protein_id=PRJNA716140:J5O10_17050;transl_table=11;translation=length.219
J5O10_17085		-4.31285			product=glycosyltransferase family 2 protein;protein_id=PRJNA716140:J5O10_17085;transl_table=11;translation=length.358
J5O10_17205			-1.94305		eC_number=2.7.1.11;gO_process=GO:0006096 - glycolytic process [Evidence IEA];Name=pfkA;Note=Derived by automated computational analysis using gene prediction method: Protein Homology.;codon_start=1;inference=COORDINATES: similar to AA sequence:RefSeq:WP_003416974.1;locus_tag=J5O10_17205;product=6-phosphofructokinase;protein_id=PRJNA716140:J5O10_17205;transl_table=11;translation=length.319
J5O10_17260	-2.98069	-2.57538
J5O10_17265	-3.31462		-2.43985		product=4Fe-4S binding protein;protein_id=PRJNA716140:J5O10_17265;transl_table=11;translation=length.491
J5O10_17270	-3.1214	-1.63889	-1.48251		product=NADH-dependent [FeFe] hydrogenase%2C group A6;protein_id=PRJNA716140:J5O10_17270;transl_table=11;translation=length.593
J5O10_17285		2.86393			product=excinuclease ABC subunit UvrC;protein_id=PRJNA716140:J5O10_17285;transl_table=11;translation=length.605
J5O10_17330	2.77029	-14.6112	17.3815		eC_number=2.1.1.107;gO_function=GO:0004851 - uroporphyrin-III C-methyltransferase activity [Evidence IEA];gO_process=GO:0019354 - siroheme biosynthetic process [Evidence IEA];Name=cobA;Note=Derived by automated computational analysis using gene prediction method: Protein Homology.;codon_start=1;inference=COORDINATES: similar to AA sequence:RefSeq:WP_009891947.1;locus_tag=J5O10_17350;product=uropo…
J5O10_17335	3.81621	-7.02792	10.8441		/product="16S ribosomal RNA"
J5O10_17350			-2.55874
J5O10_17355		3.11192	-3.67772		eC_number=2.5.1.61;gO_component=GO:0005737 - cytoplasm [Evidence IEA];gO_function=GO:0004418 - hydroxymethylbilane synthase activity [Evidence IEA];gO_process=GO:0006779 - porphyrin-containing compound biosynthetic process [Evidence IEA];Name=hemC;Note=Derived by automated computational analysis using gene prediction method: Protein Homology.;codon_start=1;inference=COORDINATES: similar to AA seq…
J5O10_17445			-2.68272		eC_number=2.4.2.21;gO_function=GO:0008939 - nicotinate-nucleotide-dimethylbenzimidazole phosphoribosyltransferase activity [Evidence IEA];gO_process=GO:0009236 - cobalamin biosynthetic process [Evidence IEA];Name=cobT;Note=Derived by automated computational analysis using gene prediction method: Protein Homology.;codon_start=1;inference=COORDINATES: similar to AA sequence:RefSeq:WP_009906494.1;lo…
J5O10_17525			2.28162		product=S41 family peptidase;protein_id=PRJNA716140:J5O10_17525;transl_table=11;translation=length.385
J5O10_17540	-2.14143				product=hypothetical protein;protein_id=PRJNA716140:J5O10_17540;transl_table=11;translation=length.364
J5O10_17555	1.63745				product=type II toxin-antitoxin system PemK/MazF family toxin;protein_id=PRJNA716140:J5O10_17555;transl_table=11;translation=length.127
J5O10_17565	1.70186				eC_number=5.1.1.1;gO_function=GO:0008784 - alanine racemase activity [Evidence IEA];gO_process=GO:0009252 - peptidoglycan biosynthetic process [Evidence IEA];Name=alr;Note=Derived by automated computational analysis using gene prediction method: Protein Homology.;codon_start=1;inference=COORDINATES: similar to AA sequence:RefSeq:WP_009903781.1;locus_tag=J5O10_17565;product=alanine racemase;protei…
J5O10_17590			-4.06191		eC_number=7.1.2.2;gO_component=GO:0000275 - mitochondrial proton-transporting ATP synthase complex%2C catalytic sector F(1) [Evidence IEA],GO:0045261 - proton-transporting ATP synthase complex%2C catalytic core F(1) [Evidence IEA],GO:0045262 - plasma membrane proton-transporting ATP synthase complex%2C catalytic core F(1) [Evidence IEA];gO_function=GO:0046933 - proton-transporting ATP synthase ac…
J5O10_17595	-0.966177				eC_number=7.1.2.2;gO_component=GO:0000275 - mitochondrial proton-transporting ATP synthase complex%2C catalytic sector F(1) [Evidence IEA],GO:0045261 - proton-transporting ATP synthase complex%2C catalytic core F(1) [Evidence IEA],GO:0045262 - plasma membrane proton-transporting ATP synthase complex%2C catalytic core F(1) [Evidence IEA];gO_function=GO:0046933 - proton-transporting ATP synthase ac…
J5O10_17600		3.73188	-5.30616		eC_number=7.1.2.2;gO_component=GO:0000275 - mitochondrial proton-transporting ATP synthase complex%2C catalytic sector F(1) [Evidence IEA],GO:0045261 - proton-transporting ATP synthase complex%2C catalytic core F(1) [Evidence IEA],GO:0045262 - plasma membrane proton-transporting ATP synthase complex%2C catalytic core F(1) [Evidence IEA];gO_function=GO:0046933 - proton-transporting ATP synthase ac…
J5O10_17610	-1.62886		-2.7356		eC_number=7.1.2.2;gO_component=GO:0000276 - mitochondrial proton-transporting ATP synthase complex%2C coupling factor F(o) [Evidence IEA],GO:0045263 - proton-transporting ATP synthase complex%2C coupling factor F(o) [Evidence IEA],GO:0045264 - plasma membrane proton-transporting ATP synthase complex%2C coupling factor F(o) [Evidence IEA];gO_function=GO:0046933 - proton-transporting ATP synthase a…
J5O10_17685		-3.11895	2.11634		product=50S ribosomal protein L31;protein_id=PRJNA716140:J5O10_17685;transl_table=11;translation=length.66
J5O10_17690	-1.74424				eC_number=3.6.4.-;gO_function=GO:0003723 - RNA binding [Evidence IEA],GO:0005524 - ATP binding [Evidence IEA],GO:0008186 - ATP-dependent activity%2C acting on RNA [Evidence IEA];gO_process=GO:0006353 - DNA-templated transcription termination [Evidence IEA];Name=rho;Note=Derived by automated computational analysis using gene prediction method: Protein Homology.;codon_start=1;inference=COORDINATES:…
J5O10_17830		5.55131	-5.26757		eC_number=2.3.1.157,2.7.7.23;gO_function=GO:0000287 - magnesium ion binding [Evidence IEA],GO:0003977 - UDP-N-acetylglucosamine diphosphorylase activity [Evidence IEA],GO:0019134 - glucosamine-1-phosphate N-acetyltransferase activity [Evidence IEA];gO_process=GO:0006048 - UDP-N-acetylglucosamine biosynthetic process [Evidence IEA],GO:0009252 - peptidoglycan biosynthetic process [Evidence IEA];Nam…
J5O10_17835		4.84957	-6.32239	spoVG	product=septation regulator SpoVG;protein_id=PRJNA716140:J5O10_17835;transl_table=11;translation=length.92
J5O10_17860		-2.48165	2.36818		product=M20/M25/M40 family metallo-hydrolase;protein_id=PRJNA716140:J5O10_17860;transl_table=11;translation=length.371
J5O10_17915			-2.28918		eC_number=6.1.1.10;gO_function=GO:0000049 - tRNA binding [Evidence IEA],GO:0004825 - methionine-tRNA ligase activity [Evidence IEA],GO:0005524 - ATP binding [Evidence IEA];gO_process=GO:0006431 - methionyl-tRNA aminoacylation [Evidence IEA];Name=metG;Note=Derived by automated computational analysis using gene prediction method: Protein Homology.;codon_start=1;inference=COORDINATES: similar to AA …
J5O10_17985	2.97443	-10.361	13.3354
J5O10_17990	4.29593	-5.7163	10.0122
J5O10_18035	1.84565	3.0138			product=ATP-dependent zinc metalloprotease FtsH;protein_id=PRJNA716140:J5O10_18035;transl_table=11;translation=length.656
J5O10_18060		-17.7708			product=stage II sporulation protein R;protein_id=PRJNA716140:J5O10_18060;transl_table=11;translation=length.219
J5O10_18080		-4.1842	3.91674		product=Veg family protein;protein_id=PRJNA716140:J5O10_18080;transl_table=11;translation=length.88
J5O10_18085		-1.91326			product=sporulation peptidase YabG;protein_id=PRJNA716140:J5O10_18085;transl_table=11;translation=length.286
J5O10_18230		2.83084	-3.19704		product=DUF1847 domain-containing protein;protein_id=PRJNA716140:J5O10_18230;transl_table=11;translation=length.211
J5O10_18250			-4.30511		product=Vitamin B12 dependent methionine synthase%2C activation domain protein;protein_id=PRJNA716140:J5O10_18250;transl_table=11;translation=length.241
J5O10_18295	2.62183		3.27134		product=ferredoxin;protein_id=PRJNA716140:J5O10_18295;transl_table=11;translation=length.62
J5O10_18315	3.88577				product=hypothetical protein;protein_id=PRJNA716140:J5O10_18315;transl_table=11;translation=length.66
J5O10_18320	3.95513	2.83425			product=VOC family protein;protein_id=PRJNA716140:J5O10_18320;transl_table=11;translation=length.126
J5O10_18335	3.39139		2.84641		product=DUF488 domain-containing protein;protein_id=PRJNA716140:J5O10_18335;transl_table=11;translation=length.205
J5O10_18365	-5.5368	-6.31231			product=YmaF family protein;protein_id=PRJNA716140:J5O10_18365;transl_table=11;translation=length.134
J5O10_18380		7.60226			product=putative bacteriocin export ABC transporter;protein_id=PRJNA716140:J5O10_18380;transl_table=11;translation=length.205
J5O10_18555		8.13407
J5O10_18575		-1.88004			eC_number=6.3.4.4;gO_function=GO:0004019 - adenylosuccinate synthase activity [Evidence IEA],GO:0005525 - GTP binding [Evidence IEA];gO_process=GO:0006164 - purine nucleotide biosynthetic process [Evidence IEA];Name=J5O10_18575;Note=Derived by automated computational analysis using gene prediction method: Protein Homology.;codon_start=1;inference=COORDINATES: similar to AA sequence:RefSeq:WP_0034…
J5O10_18585	-1.17126	-1.04146		dnaB	eC_number=3.6.4.12;gO_function=GO:0003677 - DNA binding [Evidence IEA],GO:0003678 - DNA helicase activity [Evidence IEA],GO:0005524 - ATP binding [Evidence IEA];gO_process=GO:0006260 - DNA replication [Evidence IEA];Name=dnaB;Note=Derived by automated computational analysis using gene prediction method: Protein Homology.;codon_start=1;inference=COORDINATES: similar to AA sequence:RefSeq:WP_003429…
J5O10_18605		-4.55462	4.1974		product=MazG-like family protein;protein_id=PRJNA716140:J5O10_18605;transl_table=11;translation=length.106
J5O10_18610	-1.90259	-3.09765			product=30S ribosomal protein S18;protein_id=PRJNA716140:J5O10_18610;transl_table=11;translation=length.75
J5O10_18615	-2.79413	-3.3718			product=single-stranded DNA-binding protein;protein_id=PRJNA716140:J5O10_18615;transl_table=11;translation=length.144
J5O10_18620	-3.08286	-1.93017			product=30S ribosomal protein S6;protein_id=PRJNA716140:J5O10_18620;transl_table=11;translation=length.92
J5O10_18645		3.08725	-3.00323	rstA	product=toxin production/motility transcriptional repressor RstA;protein_id=PRJNA716140:J5O10_18645;transl_table=11;translation=length.430
J5O10_18650	1.83949		1.83052		product=GerMN domain-containing protein;protein_id=PRJNA716140:J5O10_18650;transl_table=11;translation=length.191
J5O10_18670			-3.67881		product=nucleoid occlusion protein;protein_id=PRJNA716140:J5O10_18670;transl_table=11;translation=length.261
J5O10_18675	-2.92742				eC_number=2.1.1.170;gO_component=GO:0005575 - cellular_component [Evidence IEA];gO_function=GO:0008168 - methyltransferase activity [Evidence IEA];gO_process=GO:0031167 - rRNA methylation [Evidence IEA],GO:0046118 - 7-methylguanosine biosynthetic process [Evidence IEA];Name=rsmG;Note=Derived by automated computational analysis using gene prediction method: Protein Homology.;codon_start=1;inferenc…
J5O10_18685	-2.6217				product=tRNA uridine-5-carboxymethylaminomethyl(34) synthesis GTPase MnmE;protein_id=PRJNA716140:J5O10_18685;transl_table=11;translation=length.459
J5O10_18695	-2.20695				product=YidC/Oxa1 family membrane protein insertase;protein_id=PRJNA716140:J5O10_18695;transl_table=11;translation=length.235
J5O10_18710			-2.56091		product=50S ribosomal protein L34;protein_id=PRJNA716140:J5O10_18710;transl_table=11;translation=length.45

## Sheet: 12h_24h (n=3)
Gènes	FD2_12h_24h	FD1_12h_24h	CT_12h_24h
J5O10_00025		-2.02742			eC_number=5.6.2.2;gO_component=GO:0009330 - DNA topoisomerase type II (double strand cut%2C ATP-hydrolyzing) complex [Evidence IEA];gO_function=GO:0003918 - DNA topoisomerase type II (double strand cut%2C ATP-hydrolyzing) activity [Evidence IEA];gO_process=GO:0006265 - DNA topological change [Evidence IEA];Name=gyrB;Note=Derived by automated computational analysis using gene prediction method: Pr…
J5O10_00030		-2.61162			eC_number=5.6.2.2;gO_function=GO:0003677 - DNA binding [Evidence IEA],GO:0003916 - DNA topoisomerase activity [Evidence IEA],GO:0003918 - DNA topoisomerase type II (double strand cut%2C ATP-hydrolyzing) activity [Evidence IEA],GO:0005524 - ATP binding [Evidence IEA];gO_process=GO:0006259 - DNA metabolic process [Evidence IEA],GO:0006265 - DNA topological change [Evidence IEA];Name=gyrA;Note=Deriv…
J5O10_00040		-6.05933			product=DUF948 domain-containing protein;protein_id=PRJNA716140:J5O10_00040;transl_table=11;translation=length.86
J5O10_00055		-1.51336			product=SigB/SigF/SigG family RNA polymerase sigma factor;protein_id=PRJNA716140:J5O10_00055;transl_table=11;translation=length.257
J5O10_00065		-3.66408
J5O10_00085			-3.65106		/product="16S ribosomal RNA
J5O10_00105		-3.26857			product=transcription repressor NadR;protein_id=PRJNA716140:J5O10_00105;transl_table=11;translation=length.169
J5O10_00115	-2.79149	-2.43497		serS	eC_number=6.1.1.11;gO_component=GO:0005737 - cytoplasm [Evidence IEA];gO_function=GO:0004828 - serine-tRNA ligase activity [Evidence IEA];gO_process=GO:0006434 - seryl-tRNA aminoacylation [Evidence IEA];Name=serS;Note=Derived by automated computational analysis using gene prediction method: Protein Homology.;codon_start=1;inference=COORDINATES: similar to AA sequence:RefSeq:WP_000884181.1;locus_t…
J5O10_00125		-2.65952
J5O10_00160	3.88277
J5O10_00230		-5.80628
J5O10_00235		-4.87257
J5O10_00325	10.8484
J5O10_00395			1.20772		eC_number=6.4.1.1;gO_function=GO:0004736 - pyruvate carboxylase activity [Evidence IEA],GO:0005524 - ATP binding [Evidence IEA],GO:0009374 - biotin binding [Evidence IEA],GO:0046872 - metal ion binding [Evidence IEA];gO_process=GO:0006090 - pyruvate metabolic process [Evidence IEA],GO:0006094 - gluconeogenesis [Evidence IEA];Name=J5O10_00395;Note=Derived by automated computational analysis using …
J5O10_00415	5.11266				eC_number=2.7.14.1;gO_function=GO:0016301 - kinase activity [Evidence IEA];gO_process=GO:0046314 - phosphocreatine biosynthetic process [Evidence IEA];Name=J5O10_00415;Note=Derived by automated computational analysis using gene prediction method: Protein Homology.;codon_start=1;inference=COORDINATES: similar to AA sequence:RefSeq:WP_003421251.1;product=protein arginine kinase;protein_id=PRJNA7161…
J5O10_00420	4.28085				product=ATP-dependent Clp protease ATP-binding subunit;protein_id=PRJNA716140:J5O10_00420;transl_table=11;translation=length.815
J5O10_00425		-1.28856			product=DNA repair protein RadA;protein_id=PRJNA716140:J5O10_00425;transl_table=11;translation=length.457
J5O10_00435	-1.4106	-2.48453			product=PIN/TRAM domain-containing protein;protein_id=PRJNA716140:J5O10_00435;transl_table=11;translation=length.364
J5O10_00440	-2.41997	-4.16245			product=hypothetical protein;protein_id=PRJNA716140:J5O10_00440;transl_table=11;translation=length.725
J5O10_00450		20.3237			product=cellulase family glycosylhydrolase;protein_id=PRJNA716140:J5O10_00450;transl_table=11;translation=length.388
J5O10_00460		20.4738			product=MFS transporter;protein_id=PRJNA716140:J5O10_00460;transl_table=11;translation=length.457
J5O10_00485		21.0972			product=thiamine pyrophosphate-dependent dehydrogenase E1 component subunit alpha;protein_id=PRJNA716140:J5O10_00485;transl_table=11;translation=length.320
J5O10_00490		21.1492			product=alpha-ketoacid dehydrogenase subunit beta;protein_id=PRJNA716140:J5O10_00490;transl_table=11;translation=length.328
J5O10_00500		7.45541			eC_number=1.8.1.4;gO_function=GO:0004148 - dihydrolipoyl dehydrogenase activity [Evidence IEA];gO_process=GO:0006096 - glycolytic process [Evidence IEA],GO:0045454 - cell redox homeostasis [Evidence IEA],GO:0051068 - dihydrolipoamide metabolic process [Evidence IEA];Name=lpdA;Note=Derived by automated computational analysis using gene prediction method: Protein Homology.;codon_start=1;inference=C…
J5O10_00505		21.1459			product=sigma 54-interacting transcriptional regulator;protein_id=PRJNA716140:J5O10_00505;transl_table=11;translation=length.982
J5O10_00550	-2.90478	-3.18647			eC_number=6.1.1.15;gO_function=GO:0000166 - nucleotide binding [Evidence IEA],GO:0002161 - aminoacyl-tRNA editing activity [Evidence IEA],GO:0004812 - aminoacyl-tRNA ligase activity [Evidence IEA],GO:0004827 - proline-tRNA ligase activity [Evidence IEA],GO:0005524 - ATP binding [Evidence IEA];gO_process=GO:0006418 - tRNA aminoacylation for protein translation [Evidence IEA],GO:0006433 - prolyl-tR…
J5O10_00555	-4.27358	-3.25981			eC_number=6.1.1.15;gO_function=GO:0004827 - proline-tRNA ligase activity [Evidence IEA];gO_process=GO:0006433 - prolyl-tRNA aminoacylation [Evidence IEA];Name=proS;Note=Derived by automated computational analysis using gene prediction method: Protein Homology.;codon_start=1;inference=COORDINATES: similar to AA sequence:RefSeq:WP_009895182.1;locus_tag=J5O10_00555;product=proline--tRNA ligase;prote…
J5O10_00565		6.20021			product=hypothetical protein;protein_id=PRJNA716140:J5O10_00565;transl_table=11;translation=length.51
J5O10_00570	2.00772	3.2136			eC_number=6.1.1.16;gO_component=GO:0005737 - cytoplasm [Evidence IEA];gO_function=GO:0004817 - cysteine-tRNA ligase activity [Evidence IEA];gO_process=GO:0006423 - cysteinyl-tRNA aminoacylation [Evidence IEA];Name=cysS;Note=Derived by automated computational analysis using gene prediction method: Protein Homology.;codon_start=1;inference=COORDINATES: similar to AA sequence:RefSeq:WP_009895184.1;l…
J5O10_00575		3.3603			product=Mini-ribonuclease 3;protein_id=PRJNA716140:J5O10_00575;transl_table=11;translation=length.131
J5O10_00585		-2.6193			product=23S rRNA (guanosine(2251)-2'-O)-methyltransferase RlmB;protein_id=PRJNA716140:J5O10_00585;transl_table=11;translation=length.245
J5O10_00600	3.70807				product=elongation factor Tu;protein_id=PRJNA716140:J5O10_00600;transl_table=11;translation=length.397
J5O10_00620		-4.06163			product=50S ribosomal protein L11;protein_id=PRJNA716140:J5O10_00620;transl_table=11;translation=length.141
J5O10_00630	-2.57351	-3.83602		rplJ	product=50S ribosomal protein L10;protein_id=PRJNA716140:J5O10_00630;transl_table=11;translation=length.168
[truncated: 1,173 more rows]
