# Supplementary material for: Influence of microbiota on the growth and gene expression of Clostridioides difficile in an in vitro coculture model
Source: Microbiologyopen. 2024 Oct 15;13(5):e70001. doi: 10.1002/mbo3.70001 (PMC11633334; doi:10.1002/mbo3.70001)
Supplement: Supplementary file 4 — Supporting information. [file MBO3-13-e70001-s004.xlsx]

## Sheet: Sporulation_all data
Here are represented all the values of the genes highlighted in our analyses.	Results are expressed in Log2foldchange
Identification	CDS	12_24H			12h_3			12h_6			24h_3
		FD2	FD1	CT	FD2-FD1	FD2	FD1	FD2-FD1	FD2	FD1	FD2-FD1	FD2	FD1
J5O10_02080	BclA1 (NCBI=collagen-like exosporium glycoprotein BclA1)	-1.41817	2.35309	-1.60362	-3.12209	0.040557	-0.899622	-1.38846	1.00477	-0.383698	0.649173	2.40792	3.05709
J5O10_16550	BclA2 collagen-like exosporium glycoprotein BclA2	1.18505	4.85774	3.48961	-3.21114	-0.432249	-5.82223	-2.64026	-3.0906	-5.73086	0.461553	-4.91565	-4.4541
J5O10_17080	BclA3 (NCBI=collagen-like exosporium glycoprotein BclA3)	4.66793	10.1104	1.87554	-4.55596	-5.62205	-10.178	-1.26989	-6.08428	-7.35417	0.886485	-2.82966	-1.94318
J5O10_03220	cotCB (NCBI=Spore-coat protein CotCB)	1.46136	25.7676	3.69266	-20.9873	-8.04264	-27.7975	-4.17776	-7.19089	-11.3687	3.31892	-9.04145	-5.72253
J5O10_12410	cotD (NCBI=Spore coat protein CotD)	7.97521	11.368	1.29425	-1.41407	5.65997	-10.207	-0.462141	-7.75277	-8.21491	1.97874	-2.11202	-0.133276
J5O10_04935	cotH kinase family protein (sipl; NCBI= spore coat protein)	-0.160057	21.4895	-0.525608	-23.1358	0.539833	-19.1084	-4.93419	2.98731	-1.94688	-1.48617	4.39293	2.90676
J5O10_12400	cotJA	10.8788	13.83	1.21287	0	21.052	-12.6445	0.144238	-8.64032	-8.49608	2.73686	-2.76423	-0.0273658
J5O10_12405	cotJB	5.51809	14.1858	1.17392	-6.43549	6.16405	-13.3434	-1.73826	-7.34038	-9.07864	2.23219	-2.56371	-0.331524
J5O10_07385	cotJB	-0.118138	7.01997	-1.60049	-2.84045	-3.67625	-6.61685	-0.724308	-3.66215	-4.38646	4.29765	-2.29404	2.00362
J5O10_03215	cotJB1	0.776247	8.5194	3.54308	-5.86319	1.44665	-9.94783	-6.49248	-4.63792	-11.1304	1.87997	-6.85148	-4.97152
J5O10_06275	GerW family sporulation protein	-0.482853	21.8914	-0.0442759	-21.4465	1.20459	-22.4556	-1.65551	-1.89448	-3.54999	0.927778	-1.44768	-0.519906
J5O10_12885	GPR endopeptidase	-0.385853	23.8972	-1.44738	-21.9512	1.10033	-25.7446	0.94227	-4.4415	-3.49923	2.33189	-2.73185	-0.399955
J5O10_14045	N-acetylmuramoyl-L-alanine amidase (NCBI= CwlD)	-3.40369	1.40888	0.414108	-1.7885	1.12222	-1.35163	-1.10575	-0.455357	-1.5611	3.02407	-3.38092	-0.35685
J5O10_07835	PAS domain-containing sensor histidine kinase (CD1579 ; NCBI=Two-component sensor histidinekinase,sporulation-associated spo0A)	0.112984	5.06058	-0.326112	-5.3758	0.292394	-5.46904	-1.89288	-0.853086	-2.74596	-0.428203	0.345853	-0.0823504
J5O10_03085	putative sporulation protein YtxC	-0.112428	21.2921	-0.764322	-22.835	0.604437	-22.3983	-0.339745	-0.989285	-1.32903	-1.43051	1.08864	-0.341874
J5O10_04045	RNA polymerase sporulation sigma factor SigF	-2.17789	6.42776	-1.30217	-10.2045	0	-8.20048	-1.91485	-0.803187	-2.71803	-1.59881	1.12826	-0.470547
J5O10_13765	SIgE	-1.32736	6.90356	-2.01014	-9.48651	1.3165	-9.25832	-1.27912	-1.06358	-2.34269	-1.25559	0.910969	-0.344624
J5O10_13760	SigG	-2.25985	4.20142	-1.15628	-3.40154	-4.88157	-6.03359	-0.561079	-3.32072	-3.8818	3.05973	-3.73563	-0.675895
J5O10_00595	SigH	1.73085	0.487331	-0.584121	-2.79771	0.691564	-1.81756	-0.493566	-0.569512	-1.06308	-4.04123	3.29512	-0.746111
J5O10_05985	sigK	4.9116	14.286	0.0683991	-6.49701	0.132701	-13.4574	-0.302677	-6.95926	-7.26194	2.87743	-2.11715	0.760278
J5O10_16500	Small acid-soluble spore protein (NCBI= SspA)	1.17066	4.40508	-0.365883	-4.71484	0.891588	-3.36342	-0.277248	-1.04752	-1.32477	-1.48042	2.88796	1.40754
J5O10_05835	spo0A	-3.71272	-0.22231	-0.522898	-2.99884	1.78155	-1.67607	-1.74216	-0.216662	-1.95882	0.491562	-1.86704	-1.37548
J5O10_04040	spoIIAB	-3.65576	-0.905116	-1.03632	-3.79339	0	-1.74971	-1.76168	-0.29302	-2.0547	-1.04274	-0.57576	-1.6185
J5O10_17705	spoIIE	-2.31154	10.7676	-0.806388	-13.2276	0.981796	-13.0329	-0.719661	-1.26804	-1.9877	-0.148522	-1.31046	-1.45898
J5O10_13770	spoIIGA (NCBI=sporulation sigma-E factor processing peptidase)	-1.74535	3.63777	-0.54575	-4.41259	1.32476	-5.36915	-0.483356	-2.00955	-2.49291	0.970531	-2.15616	-1.18563
J5O10_05725	spoIIIAA	2.70195	9.8239	-0.67261	-6.86073	-5.23418	-10.3638	1.14747	-4.41547	-3.268	0.26122	-0.128476	0.132745
J5O10_05725	spoIIIAA	2.70195	9.8239	-0.67261	-6.86073	-5.23418	-10.3638	1.14747	-4.41547	-3.268	0.26122	-0.128476	0.132745
J5O10_05730	spoIIIAB	2.15325	22.6222	-1.17873	-21.1721	1.45335	-23.1842	0.825099	-3.43978	-2.61468	-0.703112	1.3198	0.616684
J5O10_05735	spoIIIAC	5.86918	6.26568	-1.32922	0	-9.7927	-7.0531	2.29301	-5.00211	-2.7091	0.182259	0.359539	0.541797
J5O10_05740	spoIIIAD	0.946547	7.93184	-0.711077	-6.9585	0.645323	-8.61264	0.520487	-2.72191	-2.20143	0.0267906	0.00348798	0.0302786
J5O10_05745	spoIIIAE	-0.59371	22.5036	-0.992922	-22.4566	1.06667	-24.2097	0.653132	-2.92972	-2.27659	0.640679	-1.35389	-0.713213
J5O10_05750	spoIIIAF	1.68597	6.53289	-1.4264	-6.15514	1.08166	-7.98436	1.10391	-3.29367	-2.18976	-1.30822	1.28315	-0.0250742
J5O10_05755	SpoIIIAG	-2.61429	24.5787	-1.49357	-21.2922	-2.84472	-25.274	2.10074	-4.76793	-2.6672	5.90073	-5.10248	0.79825
J5O10_05760	SpoIIIAH	0.0153129	12.1709	-1.09776	-8.40992	-6.20903	-12.563	0.75551	-4.82203	-4.06652	3.74569	-3.04004	0.70565
J5O10_01190	spoIIID	0.954697	9.8673	-2.02435	-5.99986	0	-9.58918	-1.68133	-4.26056	-5.94189	2.91274	-0.610266	2.30247
J5O10_07515	spoIIIE	0	0	0	0	0	0	0	0	0	0	0	0
J5O10_12880	spoIIP	-0.817073	23.7256	-1.74885	-22.5922	1.16182	-25.4097	0.308122	-3.64798	-3.33985	1.95044	-1.88566	0.0647838
J5O10_12630	spoIV	0.813101	5.57904	-0.922105	-3.54988	0.312953	-6.32805	0.736677	-3.38004	-2.64337	1.21606	-1.04297	0.173093
J5O10_01620	Spore coat protein	1.0502	9.52895	1.39961	-5.50003	0.403418	-9.97723	-1.90801	-4.40893	-6.31694	2.97872	-4.82661	-1.8479
J5O10_08000	Spore coat/exosporium protein CotA (NCBI=spore coat assembly protein)	0.745379	4.53954	3.63321	-0.73833	-0.0301264	-5.68637	-0.425454	-5.17809	-5.60355	3.05583	-7.83587	-4.78003
J5O10_17720	spore cortex biosynthesis protein YabQ	-2.55022	0.563132	-0.699609	-0.160383	-0.295576	-0.921549	0.364055	-1.28755	-0.923493	2.95297	-2.61177	0.341192
J5O10_17920	spore maturation protein	1.49548	9.8168	-1.04582	-5.62008	-7.13329	-9.79349	-0.416701	-4.42582	-4.84252	2.70125	-1.63211	1.06914
J5O10_17925	spore maturation protein	0.221171	3.10129	-1.25267	-1.47566	1.64685	-3.2029	-1.02027	-2.34618	-3.36645	1.40446	-0.253405	1.15106
J5O10_05600	sporulation integral membrane protein YlbJ	-0.769852	23.4673	-1.44811	-22.4635	0.551792	-25.1208	0.276768	-3.23863	-2.96187	1.77356	-1.979	-0.205432
J5O10_05075	sporulation integral membrane protein YtvI	1.32347	22.1771	-0.978	-21.3953	0.213103	-22.7703	-0.524031	-1.79365	-2.31768	-0.541648	0.926491	0.384843
J5O10_18085	sporulation peptidase YabG	1.99087	3.91479	1.8639	-1.09928	-0.589844	-3.13951	-0.374244	-1.99115	-2.3654	0.824644	-1.91326	-1.08862
J5O10_17725	sporulation protein YabP	0.145255	1.45519	-0.602731	-0.248902	0.129272	-0.559791	0.25628	-0.956711	-0.700431	1.06103	0.437097	1.49813
J5O10_12630	sporulation protein YqfD	0.813101	5.57904	-0.922105	-3.54988	0.312953	-6.32805	0.736677	-3.38004	-2.64337	1.21606	-1.04297	0.173093
J5O10_04095	sporulation protein YunB	-0.350262	8.38796	-0.877946	-7.91043	0.209285	-8.00643	-2.52954	-0.779301	-3.30884	0.827788	0.431684	1.25947
J5O10_17955	stage 0 sporulation family protein	0.0856883	-1.86537	-0.00768009	-0.215229	-0.0804293	0.945231	0.0199893	0.157676	0.177666	-2.16629	1.25383	-0.912458
J5O10_01180	stage II sporulation protein D	-0.609987	-0.235883	-0.902828	1.00235	-0.177946	-0.979717	0.895957	-1.712	-0.816041	1.37646	-1.68923	-0.312771
J5O10_18060	stage II sporulation protein R	-18.462	21.847	-0.586189	-23.1534	1.15915	-23.0484	-1.22124	-1.2321	-2.45333	17.1556	-17.7708	-0.615209
J5O10_18060	stage II sporulation protein R	-18.462	21.847	-0.586189	-23.1534	1.15915	-23.0484	-1.22124	-1.2321	-2.45333	17.1556	-17.7708	-0.615209
J5O10_13680	Stage IV sporulation proteine A	2.99295	28.8318	-1.27715	-22.798	-6.32787	-28.8156	1.1958	-5.94795	-4.75215	3.04087	-1.7475	1.29337
J5O10_04050	stage V sporulation protein AC	0.204047	22.5279	-0.808347	-20.9766	-0.711377	-23.9077	-0.684499	-3.09375	-3.77824	1.34719	-1.91865	-0.571457
J5O10_04055	stage V sporulation protein AD	0.227291	24.9724	-1.06801	-22.9794	-0.0682329	-26.4747	-0.645994	-4.03808	-4.68407	1.76572	-2.2	-0.434272
J5O10_04060	stage V sporulation protein AE	1.13307	8.21828	-0.585609	-6.60813	-0.0121812	-9.86335	-1.04921	-3.85954	-4.90875	0.477083	-1.53654	-1.05945
J5O10_13830	stage V sporulation protein D	-2.48158	2.3312	-1.42098	-3.4064	1.23653	-4.07875	-1.39574	-1.45051	-2.84625	1.40639	-1.73296	-0.326568
J5O10_13810	stage V sporulation protein E	-1.94825	0.273818	-0.715547	-1.74745	0.0421486	-1.58479	-0.560678	-0.482208	-1.04289	0.474618	-1.07004	-0.595422
J5O10_09990	stage V sporulation protein S	0.530285	-1.11043	-0.0353028	-0.428167	1.68222	-0.0635642	-0.523943	-0.48612	-1.01006	-2.06888	0.93019	-1.13869
J5O10_17750	stage V sporulation protein T	0.989206	7.20787	-0.944778	-3.35836	-7.72219	-8.26158	-0.318126	-5.249	-5.56713	2.8603	-2.96923	-0.108925
J5O10_13755	YlmC/YmxH family sporulation protein	3.28277	3.90281	-0.137027	0.0820861	0.434418	-2.97753	0.335314	-2.59927	-2.26396	0.702117	0.360187	1.0623

## Sheet: Sporulation_significative genes
Here are represented all the values of the significant genes highlighted in our analyses.	Results are expressed in Log2foldchange
Identification	CDS	12_24H			12h_3			12h_6			24h_3
		FD2	FD1	CT	FD2-FD1	FD2	FD1	FD2-FD1	FD2	FD1	FD2-FD1	FD2	FD1
J5O10_02080	BclA1 (NCBI=collagen-like exosporium glycoprotein BclA1)	#N/A	#N/A	#N/A	#N/A	#N/A	#N/A	#N/A	#N/A	#N/A	#N/A	#N/A	#N/A
J5O10_16550	BclA2 collagen-like exosporium glycoprotein BclA2	#N/A	#N/A	#N/A	#N/A	#N/A	#N/A	#N/A	#N/A	#N/A	#N/A	#N/A	#N/A
J5O10_17080	BclA3 (NCBI=collagen-like exosporium glycoprotein BclA3)	4.66793	10.1104	0	-4.55596	-5.62205	-10.178	-6.08428	0	-7.35417	#N/A	#N/A	#N/A
J5O10_03220	cotCB (NCBI=Spore-coat protein CotCB)	0	25.7676	0	-20.9873	-6.81015	-27.7975	#N/A	#N/A	#N/A	-5.72253	-9.04145	0
J5O10_12410	cotD (NCBI=Spore coat protein CotD)	7.97521	11.368	0	0	-8.79298	-10.207	-7.75277	0	-8.21491	#N/A	#N/A	#N/A
J5O10_04935	cotH kinase family protein (sipl; NCBI= spore coat protein)	0	21.4895	0	-23.1358	0	-19.1084	#N/A	#N/A	#N/A	#N/A	#N/A	#N/A
J5O10_12400	cotJA	10.8788	13.83	0	0	-12.4302	-12.6445	0	-8.64032	-8.49608	2.73686	-2.76423	0
J5O10_12405	cotJB	5.51809	14.1858	0	-6.43549	-6.90787	-13.3434	0	-7.34038	-9.07864	#N/A	#N/A	#N/A
J5O10_07385	cotJB	0	7.01997	0	-2.84045	-3.77639	-6.61685	-3.66215	0	-4.38646	0	0	4.29765
J5O10_03215	cotJB1	0	8.5194	0	-5.86319	0	-9.94783	#N/A	#N/A	#N/A	-4.97152	-6.85148	0
J5O10_06275	GerW family sporulation protein	0	21.8914	0	-21.4465	0	-22.4556	#N/A	#N/A	#N/A	#N/A	#N/A	#N/A
J5O10_12885	GPR endopeptidase	#N/A	#N/A	#N/A	#N/A	#N/A	#N/A	-4.4415	0	0	#N/A	#N/A	#N/A
J5O10_14045	N-acetylmuramoyl-L-alanine amidase (NCBI= CwlD)	-3.40369	0	0	#N/A	#N/A	#N/A	#N/A	#N/A	#N/A	#N/A	#N/A	#N/A
J5O10_07835	PAS domain-containing sensor histidine kinase (CD1579 ; NCBI=Two-component sensor histidinekinase,sporulation-associated spo0A)	0	5.06058	0	-5.3758	0	-5.46904	#N/A	#N/A	#N/A	#N/A	#N/A	#N/A
J5O10_03085	putative sporulation protein YtxC	0	21.2921	0	-22.835	0	-22.3983	#N/A	#N/A	#N/A	#N/A	#N/A	#N/A
J5O10_04045	RNA polymerase sporulation sigma factor SigF	0	6.42776	0	-10.2045	0	-8.20048	#N/A	#N/A	#N/A	#N/A	#N/A	#N/A
J5O10_13765	SIgE	0	6.90356	0	-9.48651	0	-9.25832	#N/A	#N/A	#N/A	#N/A	#N/A	#N/A
J5O10_13760	SigG	0	4.20142	0	-3.40154	-2.63205	-6.03359	0	-3.32072	-3.8818	3.05973	-3.73563	0
J5O10_00595	SigH	#N/A	#N/A	#N/A	-2.79771	0	0	#N/A	#N/A	#N/A	-4.04123	3.29512	0
J5O10_05985	sigK	4.9116	14.286	0	-6.49701	-6.96035	-13.4574	-6.95926	0	-7.26194	#N/A	#N/A	#N/A
J5O10_16500	Small acid-soluble spore protein (NCBI= SspA)	#N/A	#N/A	#N/A	#N/A	#N/A	#N/A	#N/A	#N/A	#N/A	#N/A	#N/A	#N/A
J5O10_05835	spo0A	-3.71272	0	0	-2.99884	0	0	0	0	-1.95882	#N/A	#N/A	#N/A
J5O10_04040	spoIIAB	-3.65576	0	0	-3.79339	0	0	#N/A	#N/A	#N/A	#N/A	#N/A	#N/A
J5O10_17705	spoIIE	-2.31154	10.7676	0	-13.2276	0	-13.0329	#N/A	#N/A	#N/A	#N/A	#N/A	#N/A
J5O10_13770	spoIIGA (NCBI=sporulation sigma-E factor processing peptidase)	#N/A	#N/A	#N/A	-4.41259	0	-5.36915	#N/A	#N/A	#N/A	#N/A	#N/A	#N/A
J5O10_05725	spoIIIAA	0	9.8239	0	-6.86073	-3.50304	-10.3638	0	-4.41547	0	#N/A	#N/A	#N/A
J5O10_05725	spoIIIAA	0	9.8239	0	-6.86073	-3.50304	-10.3638	-4.41547	0	0	#N/A	#N/A	#N/A
J5O10_05730	spoIIIAB	0	22.6222	0	-21.1721	0	-23.1842	#N/A	#N/A	#N/A	#N/A	#N/A	#N/A
J5O10_05735	spoIIIAC	0	6.26568	0	0	-6.83886	-7.0531	0	-5.00211	0	#N/A	#N/A	#N/A
J5O10_05740	spoIIIAD	0	7.93184	0	-6.9585	0	-8.61264	#N/A	#N/A	#N/A	#N/A	#N/A	#N/A
J5O10_05745	spoIIIAE	0	22.5036	0	-22.4566	0	-24.2097	#N/A	#N/A	#N/A	#N/A	#N/A	#N/A
J5O10_05750	spoIIIAF	0	6.53289	0	-6.15514	0	-7.98436	#N/A	#N/A	#N/A	#N/A	#N/A	#N/A
J5O10_05755	SpoIIIAG	0	24.5787	0	-21.2922	-3.98177	-25.274	0	-4.76793	0	5.90073	-5.10248	0
J5O10_05760	SpoIIIAH	0	12.1709	0	-8.40992	-4.15311	-12.563	0	-4.82203	-4.06652	3.74569	-3.04004	0
J5O10_01190	spoIIID	0	9.8673	0	-5.99986	0	-9.58918	0	-4.26056	-5.94189	#N/A	#N/A	#N/A
J5O10_07515	spoIIIE	#N/A	#N/A	#N/A	#N/A	#N/A	#N/A	#N/A	#N/A	#N/A	#N/A	#N/A	#N/A
J5O10_12880	spoIIP	0	23.7256	0	-22.5922	0	-25.4097	#N/A	#N/A	#N/A	#N/A	#N/A	#N/A
J5O10_12630	spoIV	0	5.57904	0	0	0	-6.32805	-3.38004	0	0	#N/A	#N/A	#N/A
J5O10_01620	Spore coat protein	0	9.52895	0	-5.50003	-4.4772	-9.97723	0	-4.40893	-6.31694	0	-4.82661	0
J5O10_08000	Spore coat/exosporium protein CotA (NCBI=spore coat assembly protein)	#N/A	#N/A	#N/A	#N/A	#N/A	#N/A	#N/A	#N/A	#N/A	#N/A	#N/A	#N/A
J5O10_17720	spore cortex biosynthesis protein YabQ	#N/A	#N/A	#N/A	#N/A	#N/A	#N/A	#N/A	#N/A	#N/A	#N/A	#N/A	#N/A
J5O10_17920	spore maturation protein	0	9.8168	0	-5.62008	-4.17341	-9.79349	0	-4.42582	-4.84252	#N/A	#N/A	#N/A
J5O10_17925	spore maturation protein	#N/A	#N/A	#N/A	#N/A	#N/A	#N/A	#N/A	#N/A	#N/A	#N/A	#N/A	#N/A
J5O10_05600	sporulation integral membrane protein YlbJ	0	23.4673	0	-22.4635	0	-25.1208	#N/A	#N/A	#N/A	#N/A	#N/A	#N/A
J5O10_05075	sporulation integral membrane protein YtvI	0	22.1771	0	-21.3953	0	-22.7703	#N/A	#N/A	#N/A	#N/A	#N/A	#N/A
J5O10_18085	sporulation peptidase YabG	1.99087	3.91479	1.8639	0	-2.04023	-3.13951	0	-1.99115	-2.3654	0	-1.91326	0
J5O10_17725	sporulation protein YabP	#N/A	#N/A	#N/A	#N/A	#N/A	#N/A	#N/A	#N/A	#N/A	#N/A	#N/A	#N/A
J5O10_12630	sporulation protein YqfD	0	5.57904	0	0	0	-6.32805	0	-3.38004	0	#N/A	#N/A	#N/A
J5O10_04095	sporulation protein YunB	0	8.38796	0	-7.91043	0	-8.00643	#N/A	#N/A	#N/A	#N/A	#N/A	#N/A
J5O10_17955	stage 0 sporulation family protein	#N/A	#N/A	#N/A	#N/A	#N/A	#N/A	#N/A	#N/A	#N/A	#N/A	#N/A	#N/A
J5O10_01180	stage II sporulation protein D	#N/A	#N/A	#N/A	#N/A	#N/A	#N/A	#N/A	#N/A	#N/A	#N/A	#N/A	#N/A
J5O10_18060	stage II sporulation protein R	0	21.847	0	-23.1534	0	-23.0484	#N/A	#N/A	#N/A	0	-17.7708	0
J5O10_18060	stage II sporulation protein R	0	21.847	0	-23.1534	0	-23.0484	#N/A	#N/A	#N/A	0	-17.7708	0
J5O10_13680	Stage IV sporulation proteine A	0	28.8318	0	-22.798	-6.01761	-28.8156	0	-5.94795	-4.75215	#N/A	#N/A	#N/A
J5O10_04050	stage V sporulation protein AC	0	22.5279	0	-20.9766	0	-23.9077	#N/A	#N/A	#N/A	#N/A	#N/A	#N/A
J5O10_04055	stage V sporulation protein AD	0	24.9724	0	-22.9794	0	-26.4747	0	0	-4.68407	#N/A	#N/A	#N/A
J5O10_04060	stage V sporulation protein AE	0	8.21828	0	-6.60813	0	-9.86335	0	0	-4.90875	#N/A	#N/A	#N/A
J5O10_13830	stage V sporulation protein D	-2.48158	2.3312	0	-3.4064	0	-4.07875	0	0	-2.84625	#N/A	#N/A	#N/A
J5O10_13810	stage V sporulation protein E	-1.94825	0	0	-1.74745	0	-1.58479	#N/A	#N/A	#N/A	#N/A	#N/A	#N/A
J5O10_09990	stage V sporulation protein S	#N/A	#N/A	#N/A	#N/A	#N/A	#N/A	#N/A	#N/A	#N/A	#N/A	#N/A	#N/A
J5O10_17750	stage V sporulation protein T	0	7.20787	0	0	-4.90321	-8.26158	0	-5.249	-5.56713	#N/A	#N/A	#N/A
J5O10_13755	YlmC/YmxH family sporulation protein	0	3.90281	0	#N/A	#N/A	#N/A	#N/A	#N/A	#N/A	#N/A	#N/A	#N/A

## Sheet: cell divis_all data
Here are represented all the values of the genes highlighted in our analyses.	Results are expressed in Log2foldchange
Identification	CDS	12_24H			12h_3			12h_6			24h_3
		FD2	FD1	CT	FD2-FD1	FD2	FD1	FD2-FD1	FD2	FD1	FD2-FD1	FD2	FD1
J5O10_09150	ATP-dependent zinc metalloprotease FtsH (NCBI= cell division protease FtsH1)	-1.13756	-3.66847	-0.132142	2.06402	0	2.81563	0.990062	0.952024	1.94209	-0.46688	-0.253819	-0.720699
J5O10_18035	ATP-dependent zinc metalloprotease FtsH (NCBI=cell division protease FtsH2)	0.952613	1.10864	-0.0154024	-1.32418	0.0393866	0.72161	-0.972987	1.0545	0.0815169	-1.16815	3.0138	1.84565
J5O10_10845	cell division protein	-2.42965	0.803693	-0.344696	-3.1806	-0.393424	-0.263328	-0.411209	0.618864	0.207655	0.0527468	0.832313	0.88506
J5O10_10845	Cell division protein	-2.42965	0.803693	-0.344696	-3.1806	-0.393424	-0.263328	-0.411209	0.618864	0.207655	0.0527468	0.832313	0.88506
J5O10_05505	cell division regulator (septum placement) MinC (NCBI= septum site-determining protein MinC)	-3.40332	-1.24506	-0.372045	-1.89996	0.931723	-1.34376	-0.40921	-0.816988	-1.2262	0.258302	-2.47508	-2.21678
J5O10_18055	cell wall hydrolase	3.55501	5.48891	0.0056764	-0.915667	-6.52986	-5.91805	0.9311	-5.26017	-4.32907	1.01824	-1.45305	-0.434816
J5O10_13630	DivIVA domain-containing protein (NCBI=putative cell-division initiation protein DivIVA)	-1.72395	-1.63291	-0.325833	0.216657	0	-0.0604357	0.10212	-1.05831	-0.95619	0.307704	-1.67521	-1.36751
J5O10_12720	FtsK/SpoIIIE domain-containing protein (NCBI= putative cell-division FtsK / SpoIIIE-family protein)	0	0	0	0	0	0	0	0	0	0	0	0
J5O10_13800	FtsQ-type POTRA domain-containing protein (NCBI= Cell division protein DivIB)	0.995699	4.18383	0.723216	-5.90373	0.99231	-0.523495	-1.83484	0.81966	-1.01518	-2.7156	5.65272	2.93712
J5O10_13800	FtsQ-type POTRA domain-containing protein (NCBI=putative cell division protein fts-Q type)	0.995699	4.18383	0.723216	-5.90373	0.99231	-0.523495	-1.83484	0.81966	-1.01518	-2.7156	5.65272	2.93712
J5O10_13780	FtsZ cell division protein	-3.37939	-2.29284	-0.487307	-0.200439	1.28639	0.62208	-0.374754	-0.225578	-0.600331	0.886114	-2.06957	-1.18345
J5O10_13835	Hypothetical protein (NCBI=Cell division protein FtsL)	0.521624	3.68528	-1.27015	-5.1542	1.03759	-2.65787	-2.46437	0.771255	-1.69312	-1.99054	4.2881	2.29756
J5O10_05515	MinE cell division topological specificity factor	-3.5673	-1.61514	-0.100922	-0.78001	1.24508	-0.548095	-0.546171	-0.653598	-1.19977	1.17215	-3.23447	-2.06232
J5O10_13870	murE eC_number=6.3.2.13; ; product=UDP-N-acetylmuramoyl-L-alanyl-D-glutamate--2%2C 6-diaminopimelate ligase	0.470574	4.30098	0.85068	-1.58207	0.255245	-2.49502	0.55381	-1.66689	-1.11308	2.24834	-1.29306	0.955275
J5O10_17745	polysaccharide biosynthesis protein (NCBI= putative cell division protein YtgP)	-1.24969	-2.87269	-0.514816	-0.357527	0	0.325675	-0.355754	0.838044	0.48229	-1.98052	-0.0516764	-2.0322
J5O10_05520	RodA rod shape-determining protein	-2.60078	-4.91525	-0.264472	-0.522115	0.630003	0.738187	-0.289498	0.0653642	-0.224134	-2.83659	-1.07601	-3.91259
J5O10_13645	SepF cell division protein	-2.23236	-2.71657	-0.647771	0.630822	1.18135	1.19096	0.500997	-0.960088	-0.459091	0.146615	-1.02446	-0.877841
J5O10_17715	Septum formation initiator family protein (NCBI=Cell division protein FtsL)	2.43061	2.38371	-0.703226	-0.391925	1.10756	-2.3315	-0.319877	-2.07815	-2.39803	-0.438823	1.19426	0.755441
J5O10_05510	Septum site-determining protein MinD (NCBI= septum site-determining protein inhibitor MinD MinD)	3.27711	-0.694431	-0.526688	-2.29889	1.27704	-1.67304	-1.1661	-0.518309	-1.68441	-6.27043	4.42964	-1.84079
J5O10_06035	signal recognition particle-docking protein FtsY (NCBI= cell division protein FtsY)	-0.011569	2.81769	-0.17393	-5.03078	0.954726	-3.79805	-1.10127	-0.41262	-1.51389	-2.20153	1.39509	-0.806438
J5O10_14175	SPOR domain-containing protein	0.0987728	0.168523	0.620561	-0.443587	-0.84457	1.70132	-0.0837964	1.03297	0.949179	-0.373836	1.62312	1.24928
J5O10_13635	YlmH/Sll1252 family protein (NCBI=putative RNA-binding cell division protein)	-1.04167	-3.30883	-0.0150331	1.23201	0.684665	1.59615	0.670078	-0.834324	-0.164246	-1.03515	-0.662492	-1.69764
J5O10_03675	ZapA cell division protein	-0.822242	-0.754713	0.673425	0.992535	0.845359	0.757023	0.290453	-0.466146	-0.175693	1.06006	-1.73118	-0.671115

## Sheet: cell divis_significative genes
Here are represented all the values of the significant genes highlighted in our analyses.	Results are expressed in Log2foldchange
Identification	CDS	12_24H			12h_3			12h_6			24h_3
		FD2	FD1	CT	FD2-FD1	FD2	FD1	FD2-FD1	FD2	FD1	FD2-FD1	FD2	FD1
J5O10_09150	ATP-dependent zinc metalloprotease FtsH (NCBI= cell division protease FtsH1)	0	-3.66847	0	2.06402	0	2.81563	0	0	1.94209	#N/A	#N/A	#N/A
J5O10_18035	ATP-dependent zinc metalloprotease FtsH (NCBI=cell division protease FtsH2)	#N/A	#N/A	#N/A	0	2.04579	0	#N/A	#N/A	#N/A	1.84565	3.0138	0
J5O10_10845	cell division protein	#N/A	#N/A	#N/A	#N/A	#N/A	#N/A	#N/A	#N/A	#N/A	#N/A	#N/A	#N/A
J5O10_05505	cell division regulator (septum placement) MinC (NCBI= septum site-determining protein MinC)	-3.40332	0	0	-1.89996	0	0	#N/A	#N/A	#N/A	-2.21678	-2.47508	0
J5O10_18055	cell wall hydrolase	0	5.48891	0	0	-5.00239	-5.91805	0	-5.26017	-4.32907	#N/A	#N/A	#N/A
J5O10_13630	DivIVA domain-containing protein (NCBI=putative cell-division initiation protein DivIVA)	#N/A	#N/A	#N/A	#N/A	#N/A	#N/A	-1.05831	0	-0.95619	#N/A	#N/A	#N/A
J5O10_12720	FtsK/SpoIIIE domain-containing protein (NCBI= putative cell-division FtsK / SpoIIIE-family protein)	#N/A	#N/A	#N/A	#N/A	#N/A	#N/A	#N/A	#N/A	#N/A	#N/A	#N/A	#N/A
J5O10_13800	FtsQ-type POTRA domain-containing protein (NCBI= Cell division protein DivIB)	#N/A	#N/A	#N/A	#N/A	#N/A	#N/A	#N/A	#N/A	#N/A	#N/A	#N/A	#N/A
J5O10_13780	FtsZ cell division protein	-3.37939	-2.29284	0	#N/A	#N/A	#N/A	#N/A	#N/A	#N/A	#N/A	#N/A	#N/A
J5O10_13835	Hypothetical protein (NCBI=Cell division protein FtsL)	#N/A	#N/A	#N/A	#N/A	#N/A	#N/A	#N/A	#N/A	#N/A	#N/A	#N/A	#N/A
J5O10_05515	MinE cell division topological specificity factor	-3.5673	-1.61514	0	#N/A	#N/A	#N/A	0	0	-1.19977	0	-3.23447	-2.06232
J5O10_13870	murE eC_number=6.3.2.13; ; product=UDP-N-acetylmuramoyl-L-alanyl-D-glutamate--2%2C 6-diaminopimelate ligase	0	4.30098	0	0	0	-2.49502	#N/A	#N/A	#N/A	#N/A	#N/A	#N/A
J5O10_17745	polysaccharide biosynthesis protein (NCBI= putative cell division protein YtgP)	0	-2.87269	0	#N/A	#N/A	#N/A	#N/A	#N/A	#N/A	#N/A	#N/A	#N/A
J5O10_05520	RodA rod shape-determining protein	-2.60078	-4.91525	0	0	1.2603	0	#N/A	#N/A	#N/A	-2.83659	0	-3.91259
J5O10_13645	SepF cell division protein	-2.23236	-2.71657	0	#N/A	#N/A	#N/A	#N/A	#N/A	#N/A	#N/A	#N/A	#N/A
J5O10_17715	Septum formation initiator family protein (NCBI=Cell division protein FtsL)	#N/A	#N/A	#N/A	#N/A	#N/A	#N/A	0	0	-2.39803	#N/A	#N/A	#N/A
J5O10_05510	Septum site-determining protein MinD (NCBI= septum site-determining protein inhibitor MinD MinD)	#N/A	#N/A	#N/A	#N/A	#N/A	#N/A	0	0	-1.68441	#N/A	#N/A	#N/A
J5O10_06035	signal recognition particle-docking protein FtsY (NCBI= cell division protein FtsY)	0	2.81769	0	-5.03078	0	-3.79805	#N/A	#N/A	#N/A	#N/A	#N/A	#N/A
J5O10_14175	SPOR domain-containing protein	#N/A	#N/A	#N/A	#N/A	#N/A	#N/A	#N/A	#N/A	#N/A	#N/A	#N/A	#N/A
J5O10_13635	YlmH/Sll1252 family protein (NCBI=putative RNA-binding cell division protein)	0	-3.30883	0	#N/A	#N/A	#N/A	#N/A	#N/A	#N/A	#N/A	#N/A	#N/A
J5O10_03675	ZapA cell division protein	#N/A	#N/A	#N/A	#N/A	#N/A	#N/A	#N/A	#N/A	#N/A	#N/A	#N/A	#N/A

## Sheet: cwp_all data
Here are represented all the values of the genes highlighted in our analyses.	Results are expressed in Log2foldchange
Identification	CDS	12_24H			12h_3			12h_6			24h_3
		FD2	FD1	CT	FD2-FD1	FD2	FD1	FD2-FD1	FD2	FD1	FD2-FD1	FD2	FD1
J5O10_05930	cellwall-bindingrepeat-containingprotein	0.014772	1.5444	0.482117	-2.7729	-0.118879	-0.258229	-0.703839	0.540691	-0.163148	-1.24327	2.04732	0.804052
J5O10_11415	cellwall-bindingrepeat-containingprotein	-2.10579	-3.92639	0.0100524	-1.13875	0	0.851462	-0.784012	1.40491	0.6209	-2.95936	-0.125626	-3.08498
J5O10_11915	cellwall-bindingrepeat-containingprotein	0.588438	2.09659	0.539241	-4.5719	-0.168913	-1.34932	-2.17228	1.71672	-0.455551	-3.06375	3.27178	0.208035
J5O10_14035	cellwall-bindingrepeat-containingprotein	0.469146	-1.72179	-0.289076	-0.3156	-0.320312	2.6718	-0.303372	1.55148	1.24811	-2.50654	3.74563	1.23909
J5O10_14570	cellwall-bindingrepeat-containingprotein	-3.8832	-1.77293	-0.3599	-2.45198	0.0646477	-0.207338	-0.882732	0.621997	-0.260735	-0.341713	-1.27866	-1.62037
J5O10_14595	cellwall-bindingrepeat-containingprotein	0.530511	-1.34306	0.16504	0.599976	-0.172503	1.36336	0.596559	-0.252993	0.343567	-1.27359	1.12885	-0.144742
J5O10_14600	Cwp11	-0.527575	-2.11499	-0.286495	-0.305853	0.0852092	1.07635	-0.404164	0.545641	0.141477	-1.89327	1.14113	-0.75214
J5O10_08755	Cwp13	-1.91001	-0.877371	0.444403	-1.81455	1.9746	0.160056	-0.226333	1.062	0.835668	-0.781902	-0.379815	-1.16172
J5O10_14305	Cwp14	-0.526705	-0.785334	-0.230254	-2.21032	0.59422	-0.506777	-1.00322	0.391286	-0.611934	-2.46895	1.40709	-1.06186
J5O10_05025	cwp16	-0.750721	-0.559782	-0.551428	0.186358	0.0781086	0.576796	0.118206	-0.147699	-0.0294936	0.377297	0.191146	0.568443
J5O10_05085	Cwp18	-3.53038	-1.08218	-0.310922	-2.02688	0.536284	0.616855	-1.61971	1.49739	-0.122318	0.421326	-0.57573	-0.154404
J5O10_14460	Cwp19	-2.26362	-1.34784	0.487398	-1.20254	-2.21535	1.01901	-0.292242	1.12232	0.83008	-0.286759	-0.529468	-0.816227
J5O10_14580	Cwp2	-0.880931	-1.56595	0.93895	1.3176	-0.0122704	1.33669	0.508334	-0.115369	0.392965	0.632579	-1.80079	-1.16821
J5O10_07145	Cwp20	-3.30996	-0.763967	0.143566	-2.89631	-2.17322	-0.917996	-0.188068	0.777185	0.589117	-0.350319	-1.47521	-1.82553
J5O10_16340	Cwp21	-0.205593	1.85311	-0.0330942	-1.90415	1.16145	-1.01537	-1.04813	-0.307434	-1.35556	0.154554	0.716278	0.870831
J5O10_14150	Cwp22	-3.17541	-2.78016	-0.0952073	-0.732336	1.94309	1.21076	-0.278448	1.21968	0.941229	-0.337091	-1.13711	-1.4742
J5O10_04395	Cwp25	-4.91027	-0.690607	-0.755446	-0.856038	-0.0954396	0.201865	-0.620659	0.447876	-0.172783	3.36363	-3.09692	0.266704
J5O10_10260	Cwp28	-1.09028	3.03156	0.191481	-4.32965	0.986976	-3.73733	-0.945241	-0.649901	-1.59514	-0.207811	-0.689439	-0.89725
J5O10_14555	Cwp5	-1.02675	2.66911	-0.155522	-1.95946	-0.612466	-1.656	0.111756	-0.341105	-0.229349	1.7364	-0.567764	1.16864
J5O10_14535	Cwp7	-2.24931	-1.73293	0.425685	-0.470484	0	1.39015	-0.126369	1.63017	1.5038	0.0459023	-0.81437	-0.768467
J5O10_14610	Cwp8	-0.703966	2.33488	-0.48832	-4.75086	-0.935332	-1.18735	-2.7908	2.56812	-0.222679	-1.71202	3.34787	1.63585
J5O10_14560	Cwp84	-4.1038	-4.74582	-0.191114	-0.503724	-2.74197	2.23503	-0.0818369	1.21969	1.13785	-1.14574	-1.17393	-2.31967
J5O10_14605	Cwp9	-1.07021	-0.350163	0.410034	-3.09241	0.937825	-2.44041	-1.57166	-0.194932	-1.76659	-2.37236	-0.82824	-3.2006

## Sheet: cwp_significative genes
Here are represented all the values of the significant genes highlighted in our analyses.	Results are expressed in Log2foldchange
Identification	CDS	12_24H			12h_3			12h_6			24h_3
		FD2	FD1	CT	FD2-FD1	FD2	FD1	FD2-FD1	FD2	FD1	FD2-FD1	FD2	FD1
J5O10_05930	cell wall-binding repeat-containing protein	#N/A	#N/A	#N/A	#N/A	#N/A	#N/A	#N/A	#N/A	#N/A	#N/A	#N/A	#N/A
J5O10_11415	cell wall-binding repeat-containing protein	0	-3.92639	0	#N/A	#N/A	#N/A	0	1.40491	0	-2.95936	0	-3.08498
J5O10_11915	cell wall-binding repeat-containing protein	#N/A	#N/A	#N/A	#N/A	#N/A	#N/A	#N/A	#N/A	#N/A	#N/A	#N/A	#N/A
J5O10_14035	cell wall-binding repeat-containing protein	#N/A	#N/A	#N/A	#N/A	#N/A	#N/A	#N/A	#N/A	#N/A	#N/A	#N/A	#N/A
J5O10_14570	cell wall-binding repeat-containing protein	-3.8832	-1.77293	0	-2.45198	2.24464	0	#N/A	#N/A	#N/A	0	0	-1.62037
J5O10_14595	cell wall-binding repeat-containing protein	#N/A	#N/A	#N/A	#N/A	#N/A	#N/A	#N/A	#N/A	#N/A	#N/A	#N/A	#N/A
J5O10_14600	Cwp11	#N/A	#N/A	#N/A	#N/A	#N/A	#N/A	#N/A	#N/A	#N/A	#N/A	#N/A	#N/A
J5O10_08755	Cwp13	-1.91001	0	0	-1.81455	1.9746	0	#N/A	#N/A	#N/A	#N/A	#N/A	#N/A
J5O10_14305	Cwp14	#N/A	#N/A	#N/A	-2.21032	1.70354	0	#N/A	#N/A	#N/A	-2.46895	0	0
J5O10_05025	cwp16	#N/A	#N/A	#N/A	#N/A	#N/A	#N/A	#N/A	#N/A	#N/A	#N/A	#N/A	#N/A
J5O10_05085	Cwp18	-3.53038	0	0	-2.02688	2.64373	0	0	1.49739	0	#N/A	#N/A	#N/A
J5O10_14460	Cwp19	-2.26362	-1.34784	0	0	2.22155	0	#N/A	#N/A	#N/A	#N/A	#N/A	#N/A
J5O10_14580	Cwp2	0	-1.56595	0	#N/A	#N/A	#N/A	#N/A	#N/A	#N/A	0	-1.80079	0
J5O10_07145	Cwp20	-3.30996	0	0	-2.89631	1.97831	0	#N/A	#N/A	#N/A	#N/A	#N/A	#N/A
J5O10_16340	Cwp21	#N/A	#N/A	#N/A	#N/A	#N/A	#N/A	#N/A	#N/A	#N/A	#N/A	#N/A	#N/A
J5O10_14150	Cwp22	-3.17541	-2.78016	0	0	1.94309	0	0	1.21968	0.941229	0	0	-1.4742
J5O10_04395	Cwp25	-4.91027	0	0	#N/A	#N/A	#N/A	#N/A	#N/A	#N/A	3.36363	-3.09692	0
J5O10_10260	Cwp28	0	3.03156	0	-4.32965	0	-3.73733	#N/A	#N/A	#N/A	#N/A	#N/A	#N/A
J5O10_14555	Cwp5	0	2.66911	0	-1.95946	0	-1.656	#N/A	#N/A	#N/A	#N/A	#N/A	#N/A
J5O10_14535	Cwp7	#N/A	#N/A	#N/A	#N/A	#N/A	#N/A	0	1.63017	1.5038	#N/A	#N/A	#N/A
J5O10_14610	Cwp8	#N/A	#N/A	#N/A	#N/A	#N/A	#N/A	#N/A	#N/A	#N/A	#N/A	#N/A	#N/A
J5O10_14560	Cwp84	-4.1038	-4.74582	0	0	2.73875	2.23503	#N/A	#N/A	#N/A	0	0	-2.31967
J5O10_14605	Cwp9	#N/A	#N/A	#N/A	-3.09241	0	0	0	0	-1.76659	0	0	-3.2006

## Sheet: Peptidoglycan_all data
Here are represented all the values of the genes highlighted in our analyses.	Results are expressed in Log2foldchange
Identification	CDS	12_24H			12h_3			12h_6			24h_3
		FD2	FD1	CT	FD2-FD1	FD2	FD1	FD2-FD1	FD2	FD1	FD2-FD1	FD2	FD1
J5O10_15590	anmK eC_number=2.7.1.170 anhydro-N-acetylmuramic acid kinase AnmK	1.3297	20.4984	-1.06648	-22.0496	-0.603753	-18.112	-3.34558	2.77576	-0.569825	-2.88089	6.3337	3.45281
J5O10_05030	eC_number=3.5.1.28 N-acetylmuramoyl-L-alanine amidase	-2.66112	2.10022	0.654534	-3.59432	0.618189	-2.47888	-1.19281	-0.156349	-1.34916	1.16702	-2.20021	-1.03319
J5O10_14545	eC_number=3.5.1.28 N-acetylmuramoyl-L-alanine amidase	-1.77946	-1.88016	-0.126162	0.397882	0.338611	0.437698	0.36129	-0.609105	-0.247815	0.297186	-1.61348	-1.3163
J5O10_05025	eC_number=3.5.1.28; N-acetylmuramoyl-L-alanine amidase	-0.750721	-0.559782	-0.551428	0.186358	0.0781086	0.576796	0.118206	-0.147699	-0.0294936	0.377297	0.191146	0.568443
J5O10_15565	murQ eC_number=4.2.1.126 N-acetylmuramic acid 6-phosphate etherase	0.703895	20.6963	0.391398	-21.6221	1.08282	-19.4916	-4.34871	1.23602	-3.1127	-1.62969	2.44301	0.813319
J5O10_17565	eC_number=5.1.1.1alanine racemase	4.42663	6.48491	-0.827046	-1.24716	-1.33491	-5.6101	0.698065	-3.88603	-3.18796	0.811123	0.890733	1.70186
J5O10_01155	glmM eC_number=5.4.2.10 phosphoglucosamine mutase	-1.93705	-2.80443	-0.00735711	1.2946	-0.0738793	1.02645	0.38494	-0.0510362	0.333904	0.427216	-2.19784	-1.77062
J5O10_01160	glmS eC_number=2.6.1.16 glutamine--fructose-6-phosphate transaminase	1.5545	0.587478	0.611428	1.12869	0.597234	-0.338623	0.361659	-0.755646	-0.393987	0.161661	-0.524234	-0.362573
J5O10_17830	glmU eC_number=2.3.1.157,2.7.7.23 bifunctional UDP-N-acetylglucosamine diphosphorylase/glucosamine-1-phosphate N-acetyltransferase GlmU	3.53486	-1.7201	-0.141265	-0.0126057	-0.214306	1.86257	0.0392878	0.509991	0.549279	-5.26757	5.55131	0.28374
J5O10_15145	L%2CD-transpeptidase/peptidoglycan binding protein	-2.28083	-1.20163	-0.454001	0.0987907	-1.08709	2.34067	-0.340073	1.52934	1.18927	1.17799	0.415053	1.59304
J5O10_13820	mraY eC_number=2.7.8.13 product=phospho-N-acetylmuramoyl-pentapeptide- transferase	-1.63056	-0.0779669	-0.141186	-0.0281717	-0.880553	0.189694	-0.227946	0.349574	0.121628	1.52442	-1.27151	0.252913
J5O10_01175	murA eC_number=2.5.1.7 UDP-N-acetylglucosamine 1-carboxyvinyltransferase	3.32953	0.750995	0.439205	0.406798	-0.644831	-1.14002	0.367689	-1.25555	-0.88786	-2.17174	1.34351	-0.828232
J5O10_17845	murC eC_number=6.3.2.8 UDP-N-acetylmuramate--L-alanine ligase	-0.814895	-0.029846	-0.831829	0.689713	-0.233517	-0.498885	-0.0611871	-0.53111	-0.592297	1.47476	-1.17166	0.303098
J5O10_13815	murD eC_number=6.3.2.9 UDP-N-acetylmuramoyl-L-alanine--D-glutamate ligase	0.57548	-1.33492	-1.32746	0.58396	-0.687777	0.126349	0.719755	-0.564261	0.155494	-1.32644	1.44533	0.118888
J5O10_13805	murG eC_number=2.4.1.227 undecaprenyldiphospho-muramoylpentapeptide beta-N-acetylglucosaminyltransferase	-1.23656	1.26237	-1.28226	-1.77893	0.0337445	-2.42536	-0.420833	-1.06912	-1.48996	0.720004	-0.600732	0.119272
J5O10_18050	murI eC_number=5.1.1.3 glutamate racemase	0.0119611	-1.69139	-0.605416	-0.776546	-0.7997	0.284885	-0.532533	0.859305	0.326772	-2.4799	1.67881	-0.801092
J5O10_01780	peptidoglycan bridge formation glycyltransferase FemA/FemB family protein	0.641133	-1.32436	0.384386	-2.48683	-0.295226	0.485051	-0.291958	0.514521	0.222564	-4.45232	3.22863	-1.22369
J5O10_09410	peptidoglycan DD-metalloendopeptidase family protein	0.0981868	22.9669	-1.49749	-24.8495	0.0810232	-17.7471	-7.32145	5.90551	-1.41595	-1.98082	8.69807	6.71725
J5O10_12325	peptidoglycan-binding protein	-0.277846	1.80663	-0.549776	-1.9027	0.872451	-0.969297	-0.852558	-0.212204	-1.06476	0.18177	1.20533	1.3871
J5O10_12345	peptidoglycan-binding protein	-0.677228	-1.42001	0.414964	0.706848	-2.17168	2.91663	-0.124484	1.65402	1.52954	-0.0359344	1.11759	1.08165
J5O10_13745	PgeF peptidoglycan editing factor	-0.471999	2.99731	-1.55988	-1.01983	-3.96757	-4.97666	0.891724	-3.81562	-2.92389	2.44948	-2.86895	-0.419474
J5O10_14435	uppS eC_number=2.5.1.- polyprenyl diphosphate synthase	1.05816	1.30064	-1.73069	-0.932565	1.36112	-2.84237	0.517071	-2.81026	-2.29319	-0.690082	0.879052	0.18897

## Sheet: Peptidoglycan_significative gen
Here are represented all the values of the significant genes highlighted in our analyses.	Results are expressed in Log2foldchange
Identification	CDS	12_24H			12h_3			12h_6			24h_3
		FD2	FD1	CT	FD2-FD1	FD2	FD1	FD2-FD1	FD2	FD1	FD2-FD1	FD2	FD1
J5O10_15590	anmK eC_number=2.7.1.170 anhydro-N-acetylmuramic acid kinase AnmK	0	20.4984	0	-22.0496	0	-18.112	#N/A	#N/A	#N/A	#N/A	#N/A	#N/A
J5O10_05030	eC_number=3.5.1.28 N-acetylmuramoyl-L-alanine amidase	#N/A	#N/A	#N/A	#N/A	#N/A	#N/A	#N/A	#N/A	#N/A	#N/A	#N/A	#N/A
J5O10_14545	eC_number=3.5.1.28 N-acetylmuramoyl-L-alanine amidase	-1.77946	-1.88016	0	#N/A	#N/A	#N/A	#N/A	#N/A	#N/A	0	-1.61348	-1.3163
J5O10_05025	eC_number=3.5.1.28; N-acetylmuramoyl-L-alanine amidase	#N/A	#N/A	#N/A	#N/A	#N/A	#N/A	#N/A	#N/A	#N/A	#N/A	#N/A	#N/A
J5O10_15565	murQ eC_number=4.2.1.126 N-acetylmuramic acid 6-phosphate etherase	0	20.6963	0	-21.6221	0	-19.4916	#N/A	#N/A	#N/A	#N/A	#N/A	#N/A
J5O10_17565	eC_number=5.1.1.1 alanine racemase	4.42663	6.48491	0	0	-4.36294	-5.6101	0	-3.88603	-3.18796	0	0	1.70186
J5O10_01155	glmM eC_number=5.4.2.10 phosphoglucosamine mutase	-1.93705	-2.80443	0	#N/A	#N/A	#N/A	#N/A	#N/A	#N/A	0	-2.19784	-1.77062
J5O10_01160	glmS eC_number=2.6.1.16 glutamine--fructose-6-phosphate transaminase	1.5545	0	0	1.12869	-1.46731	0	#N/A	#N/A	#N/A	#N/A	#N/A	#N/A
J5O10_17830	glmU eC_number=2.3.1.157,2.7.7.23 bifunctional UDP-N-acetylglucosamine diphosphorylase/glucosamine-1-phosphate N-acetyltransferase GlmU	3.53486	0	0	#N/A	#N/A	#N/A	#N/A	#N/A	#N/A	-5.26757	5.55131	0
J5O10_15145	L%2CD-transpeptidase/peptidoglycan binding protein	-2.28083	0	0	0	2.24188	2.34067	0	1.52934	1.18927	#N/A	#N/A	#N/A
J5O10_13820	mraY eC_number=2.7.8.13 product=phospho-N-acetylmuramoyl-pentapeptide- transferase	#N/A	#N/A	#N/A	#N/A	#N/A	#N/A	#N/A	#N/A	#N/A	#N/A	#N/A	#N/A
J5O10_01175	murA eC_number=2.5.1.7 UDP-N-acetylglucosamine 1-carboxyvinyltransferase	3.32953	0	0	#N/A	#N/A	#N/A	#N/A	#N/A	#N/A	-2.17174	0	0
J5O10_17845	murC eC_number=6.3.2.8 UDP-N-acetylmuramate--L-alanine ligase	#N/A	#N/A	#N/A	#N/A	#N/A	#N/A	#N/A	#N/A	#N/A	#N/A	#N/A	#N/A
J5O10_13815	murD eC_number=6.3.2.9 UDP-N-acetylmuramoyl-L-alanine--D-glutamate ligase	#N/A	#N/A	#N/A	#N/A	#N/A	#N/A	#N/A	#N/A	#N/A	#N/A	#N/A	#N/A
J5O10_13805	murG eC_number=2.4.1.227 undecaprenyldiphospho-muramoylpentapeptide beta-N-acetylglucosaminyltransferase	#N/A	#N/A	#N/A	-1.77893	0	-2.42536	0	0	-1.48996	#N/A	#N/A	#N/A
J5O10_18050	murI eC_number=5.1.1.3 glutamate racemase	#N/A	#N/A	#N/A	#N/A	#N/A	#N/A	#N/A	#N/A	#N/A	#N/A	#N/A	#N/A
J5O10_01780	peptidoglycan bridge formation glycyltransferase FemA/FemB family protein	#N/A	#N/A	#N/A	#N/A	#N/A	#N/A	#N/A	#N/A	#N/A	#N/A	#N/A	#N/A
J5O10_09410	peptidoglycan DD-metalloendopeptidase family protein	0	22.9669	0	-24.8495	0	-17.7471	#N/A	#N/A	#N/A	0	8.69807	0
J5O10_12325	peptidoglycan-binding protein	#N/A	#N/A	#N/A	#N/A	#N/A	#N/A	#N/A	#N/A	#N/A	#N/A	#N/A	#N/A
J5O10_12345	peptidoglycan-binding protein	0	-1.42001	0	0	2.20978	2.91663	0	1.65402	1.52954	#N/A	#N/A	#N/A
J5O10_13745	PgeF peptidoglycan editing factor	0	2.99731	0	0	-3.95683	-4.97666	0	-3.81562	-2.92389	#N/A	#N/A	#N/A
J5O10_14435	uppS eC_number=2.5.1.- polyprenyl diphosphate synthase	#N/A	#N/A	#N/A	#N/A	#N/A	#N/A	#N/A	#N/A	#N/A	#N/A	#N/A	#N/A

## Sheet: germination_all data
Here are represented all the values of the genes highlighted in our analyses.	Results are expressed in Log2foldchange
Identification	CDS	12_24H			12h_3			12h_6			24h_3
		FD2	FD1	CT	FD2-FD1	FD2	FD1	FD2-FD1	FD2	FD1	FD2-FD1	FD2	FD1
J5O10_02975	ScleC	4.99123	29.7119	0.502724	-22.7561	8.99395	-28.7582	-1.15238	-6.42657	-7.57895	1.96456	-1.51358	0.450978
J5O10_11655	CspC	0.957984	4.51459	-1.60028	-2.69925	-3.09408	-7.51965	1.69337	-5.24534	-3.55197	0.857353	-2.26214	-1.40478
J5O10_11660	CspBA	0.667145	5.84183	-1.38529	-3.16409	0.550713	-8.20256	1.99428	-5.43612	-3.44184	2.0106	-2.98603	-0.975434

## Sheet: germination_significative genes
Here are represented all the values of the significant genes highlighted in our analyses.	Results are expressed in Log2foldchange
Identification	CDS	12_24H			12h_3			12h_6			24h_3
		FD2	FD1	CT	FD2-FD1	FD2	FD1	FD2	FD2-FD1	FD1	FD1	FD2	FD2-FD1
J5O10_11660	CspBA	0	5.84183	0	0	0	-8.20256	-5.43612	0	0	#N/A	#N/A	#N/A
J5O10_11655	CspC	0	4.51459	0	0	-4.8204	-7.51965	-5.24534	0	-3.55197	#N/A	#N/A	#N/A
J5O10_02975	ScleC	4.99123	29.7119	0	-22.7561	-6.00209	-28.7582	-6.42657	0	-7.57895	#N/A	#N/A	#N/A

[truncated: 18 more sheets: virulence_all data, virulence_significative genes, Motily_all data, Motility_significative genes, Ethanoline_all data, Ethanolamine_significative gene, Ornithine_all data, Ornithine_significative genes, RNF_all genes, RNF_significative genes, Iron_allgenes, Iron_genes significative, Flavoprotein_allgenes, Flavoprotein_genes significativ, Biofilm_allgenes, Biofilm_genes significative, AA_all genes, AA_significative genes]
