# Supplementary material for: Influence of microbiota on the growth and gene expression of Clostridioides difficile in an in vitro coculture model
Source: Microbiologyopen. 2024 Oct 15;13(5):e70001. doi: 10.1002/mbo3.70001 (PMC11633334; doi:10.1002/mbo3.70001)
Supplement: Supplementary file 5 — Supporting information. [file MBO3-13-e70001-s002.xlsx]

## Sheet: FD2_CT_24h and FD1_CT_24h
Module	FD2_CT_24H	FD1_CT_24H
M00009	1.6	1.36	Citrate cycle (TCA cycle, Krebs cycle)
M00010	1.01	-1.11	Citrate cycle, first carbon oxidation, oxaloacetate => 2-oxoglutarate
M00011	1.61	1.39	Citrate cycle, second carbon oxidation, 2-oxoglutarate => oxaloacetate
M00012	1.6	-1.11	Glyoxylate cycle
M00021	-1.88	-2.64	Cysteine biosynthesis, serine => cysteine
M00121	1.65	-1.01	Heme biosynthesis, plants and bacteria, glutamate => heme
M00620	1.38	1.42	Incomplete reductive citrate cycle, acetyl-CoA => oxoglutarate
M00633	-1.25	1.06	Semi-phosphorylative Entner-Doudoroff pathway, gluconate/galactonate => glycerate-3P
M00846	1.08	-1.01	Siroheme biosynthesis, glutamyl-tRNA => siroheme
M00913	2.08	-1.08	Pantothenate biosynthesis, 2-oxoisovalerate/spermine => pantothenate
M00926	1.29	-1.01	Heme biosynthesis, bacteria, glutamyl-tRNA => coproporphyrin III => heme
KO number	FD2_CT	FD1_CT
K01649	-3.94	-5.97	2-isopropylmalate synthase
K00176	2.31	2.29	2-oxoglutarate ferredoxin oxidoreductase subunit delta
K00177	1.88	2.05	2-oxoglutarate ferredoxin oxidoreductase subunit gamma
K00074	-1.85	-2.16	3-hydroxybutyryl-CoA dehydrogenase
K00052	-5.93	-6.41	3-isopropylmalate dehydrogenase
K01703	-5.09	-6.79	3-isopropylmalate/(R)-2-methylmalate dehydratase large subunit
K18122	1.61	3.17	4-hydroxybutyrate CoA-transferase
K15023	-1.67	-1.68	5-methyltetrahydrofolate corrinoid/iron sulfur protein methyltransferase
K00194	-1.69	-1.83	acetyl-CoA decarbonylase/synthase, CODH/ACS complex subunit delta
K00939	-3.51	-5.57	adenylate kinase
K01876	-1.46	-1.99	aspartyl-tRNA synthetase
K03696	2.69	1.74	ATP-dependent Clp protease ATP-binding subunit ClpC
K03311	-2.89	-1.83	branched-chain amino acid:cation transporter, LIVCS family
K03798	3.01	1.85	cell division protease FtsH
K03608	-3.23	-2.06	cell division topological specificity factor
K07321	-1.64	-1.43	CO dehydrogenase maturation factor
K02007	-3.23	-3.26	cobalt/nickel transport system permease protein
K10793	2.45	1.57	D-proline reductase (dithiol) PrdA
K00382	-1.8	-1.36	dihydrolipoamide dehydrogenase
K05337	-4.23	2.62	ferredoxin
K04759	2.32	4.3	ferrous iron transport protein B
K01624	1.82	-1.84	fructose-bisphosphate aldolase, class II
K19504	-4.23	-4.94	glucoselysine-6-phosphate deglycase
K00282	3.94	4.63	glycine dehydrogenase subunit 1
K00283	3.53	4.73	glycine dehydrogenase subunit 2
K00600	-2.5	-2.08	glycine hydroxymethyltransferase
K01951	-1.7	-1.06	GMP synthase
K01870	-1.69	-1.76	isoleucyl-tRNA synthetase
K00174	2.05	1.92	ketol-acid reductoisomerase
K01759	2.83	3.96	lactoylglutathione lyase
K02864	-3	-3.93	large subunit ribosomal protein L10
K02871	-1.59	-3.03	large subunit ribosomal protein L13
K02879	-4.58	-3.22	large subunit ribosomal protein L17
K02888	-3.12	-1.86	large subunit ribosomal protein L21
K02892	-2.12	-6.08	large subunit ribosomal protein L23
K02895	-4	-4.88	large subunit ribosomal protein L24
K02902	-3.16	-2.83	large subunit ribosomal protein L28
K02907	-3.61	-4.97	large subunit ribosomal protein L30
K02933	-2.36	-5.65	large subunit ribosomal protein L6
K01869	-2.73	-3.74	leucyl-tRNA synthetase
K01265	-4.25	-5.07	methionyl aminopeptidase
K07171	24.51	1.64	mRNA interferase MazF
K02026	-5.3	-2.81	multiple sugar transport system permease protein
K02027	-3.47	-2.43	multiple sugar transport system substrate-binding protein
K01443	3.73	3.77	N-acetylglucosamine-6-phosphate deacetylase
K00336	-1.64	-3.12	NADH-quinone oxidoreductase subunit G
K12267	1.28	1.91	peptide methionine sulfoxide reductase msrA/msrB
K02035	-4.74	-3.68	peptide/nickel transport system substrate-binding protein
K03431	-2.2	-1.77	phosphoglucosamine mutase
K03075	-2.71	-1.39	preprotein translocase subunit SecG
K03076	-4.43	-5.63	preprotein translocase subunit SecY
K01777	3.69	2.03	proline racemase
K01881	-3.6	-4.22	prolyl-tRNA synthetase
K03305	-2.77	-2.92	proton-dependent oligopeptide transporter, POT family
K07085	5.06	6.03	putative transport protein
K05833	-5.04	-6.37	putative tryptophan/tyrosine transport system ATP-binding protein
K05832	-4.27	-6.84	putative tryptophan/tyrosine transport system permease protein
K01989	-7.14	-7.95	putative tryptophan/tyrosine transport system substrate-binding protein
K02314	-1.04	-1.17	replicative DNA helicase
K12574	-2.56	-2.85	ribonuclease J
K00989	1.65	1.86	ribonuclease PH
K00525	2.44	2.47	ribonucleoside-diphosphate reductase alpha chain
K03610	-2.48	-2.22	septum site-determining protein MinC
K03111	-3.37	-2.79	single-strand DNA-binding protein
K02963	-3.1	-1.9	small subunit ribosomal protein S18
K02965	-3.06	-5.19	small subunit ribosomal protein S19
K02988	-3.37	-5.35	small subunit ribosomal protein S5
K02990	-1.93	-3.08	small subunit ribosomal protein S6
K06333	-6.85	-4.97	spore coat protein JB
K06334	-9.04	-5.72	spore coat protein JC
K18119	4.16	5.28	succinate-semialdehyde dehydrogenase
K18118	2.87	5.07	succinyl-CoA:acetate CoA-transferase
K03671	1.16	2.65	thioredoxin 1
K00384	4.05	2.57	thioredoxin reductase (NADPH)
K11063	-3.81	-3.22	toxin A/B
K03706	-2.29	-1.22	transcriptional pleiotropic repressor
K02520	-3.32	-3.55	translation initiation factor IF-3
K07584	-4.24	-1.75	uncharacterized protein
K02117	-1.44	-1.37	V/A-type H+/Na+-transporting ATPase subunit A

## Sheet: FD1_CT_24h
Module	FD1_CT_24H
M00020	-1.18	Serine biosynthesis, glycerate-3P => serine (2 blocks missing 1/3)
M00022	-3.55	Shikimate pathway, phosphoenolpyruvate + erythrose-4P => chorismate (1 block missing 3/4)
M00026	-1.06	Histidine biosynthesis, PRPP => histidine (1 block missing 5/6)
M00049	-1.01	Adenine ribonucleotide biosynthesis, IMP => ADP,ATP (1 block missing 3/4)
M00050	-1.37	Guanine ribonucleotide biosynthesis, IMP => GDP,GTP (1 block missing 3/4)
M00082	-1.22	Fatty acid biosynthesis, initiation (complete 2/2)
M00125	-1.35	Riboflavin biosynthesis, plants and bacteria, GTP => riboflavin/FMN/FAD (1 block missing 6/7)
M00135	-1.08	GABA biosynthesis, eukaryotes, putrescine => GABA (1 block missing 2/3)
M00376	-1.18	3-Hydroxypropionate bi-cycle (incomplete 1/13)
M00377	-1.12	Reductive acetyl-CoA pathway (Wood-Ljungdahl pathway) (complete 7/7)
M00554	-1.3	Nucleotide sugar biosynthesis, galactose => UDP-galactose (1 block missing 1/2)
M00632	-1.16	Galactose degradation, Leloir pathway, galactose => alpha-D-glucose-1P (2 blocks missing 2/4)
M00840	-1.9	Tetrahydrofolate biosynthesis, mediated by ribA and trpF, GTP => THF (incomplete 2/6)
M00868	-1.47	Heme biosynthesis, animals and fungi, glycine => heme (incomplete 3/8)
M00876	1.66	Staphyloferrin A biosynthesis, L-ornithine => staphyloferrin A (2 blocks missing 1/3)
M00883	-1.15	Lipoic acid biosynthesis, animals and bacteria, octanoyl-ACP => dihydrolipoyl-H => dihydrolipoyl-E2 (2 blocks missing 1/3)
KO number	FD1-CT_12h
K00053	-3.11	ilvC; ketol-acid reductoisomerase [EC:1.1.1.86]
K00057	-2.2	gpsA; glycerol-3-phosphate dehydrogenase (NAD(P)+) [EC:1.1.1.94]
K00059	-2.15	fabG, OAR1; 3-oxoacyl-[acyl-carrier protein] reductase [EC:1.1.1.100]
K00099	1.85	dxr; 1-deoxy-D-xylulose-5-phosphate reductoisomerase [EC:1.1.1.267]
K00134	-1.62	GAPDH, gapA; glyceraldehyde 3-phosphate dehydrogenase (phosphorylating) [EC:1.2.1.12]
K00248	-2.1	ACADS, bcd; butyryl-CoA dehydrogenase [EC:1.3.8.1]
K00266	-1.55	gltD; glutamate synthase (NADPH) small chain [EC:1.4.1.13]
K00335	-3.31	nuoF; NADH-quinone oxidoreductase subunit F [EC:7.1.1.2]
K00528	-1.63	fpr; ferredoxin/flavodoxin---NADP+ reductase [EC:1.18.1.2 1.19.1.1]
K00537	2.8	arsC; arsenate reductase (glutaredoxin) [EC:1.20.4.1]
K00566	-1.51	mnmA, trmU; tRNA-uridine 2-sulfurtransferase [EC:2.8.1.13]
K00615	-1.44	E2.2.1.1, tktA, tktB; transketolase [EC:2.2.1.1]
K00626	-1.82	ACAT, atoB; acetyl-CoA C-acetyltransferase [EC:2.3.1.9]
K00645	-2.89	fabD, MCAT, MCT1; [acyl-carrier-protein] S-malonyltransferase [EC:2.3.1.39]
K00800	-3.64	aroA; 3-phosphoshikimate 1-carboxyvinyltransferase [EC:2.5.1.19]
K00823	-2.17	puuE; 4-aminobutyrate aminotransferase [EC:2.6.1.19]
K00832	1.76	tyrB; aromatic-amino-acid transaminase [EC:2.6.1.57]
K00929	1.74	buk; butyrate kinase [EC:2.7.2.7]
K01151	2.36	nfo; deoxyribonuclease IV [EC:3.1.21.2]
K01269	-1.95	yhfE; aminopeptidase [EC:3.4.11.-]
K01491	-1.97	folD; methylenetetrahydrofolate dehydrogenase (NADP+) / methenyltetrahydrofolate cyclohydrolase [EC:1.5.1.5 3.5.4.9]
K01531	-3.08	mgtA, mgtB; P-type Mg2+ transporter [EC:7.2.2.14]
K01537	-1.36	ATP2C; P-type Ca2+ transporter type 2C [EC:7.2.2.10]
K01652	-2.51	E2.2.1.6L, ilvB, ilvG, ilvI; acetolactate synthase I/II/III large subunit [EC:2.2.1.6]
K01693	-3.41	hisB; imidazoleglycerol-phosphate dehydratase [EC:4.2.1.19]
K01715	-2	crt; enoyl-CoA hydratase [EC:4.2.1.17]
K01734	-3.52	mgsA; methylglyoxal synthase [EC:4.2.3.3]
K01775	1.7	alr; alanine racemase [EC:5.1.1.1]
K01879	-1.38	glyS; glycyl-tRNA synthetase beta chain [EC:6.1.1.14]
K01883	2.15	CARS, cysS; cysteinyl-tRNA synthetase [EC:6.1.1.16]
K01886	-1.81	QARS, glnS; glutaminyl-tRNA synthetase [EC:6.1.1.18]
K02006	-2.88	cbiO; cobalt/nickel transport system ATP-binding protein
K02008	-2.63	cbiQ; cobalt/nickel transport system permease protein
K02009	-2.07	cbiN; cobalt/nickel transport protein
K02012	-1.85	afuA, fbpA; iron(III) transport system substrate-binding protein
K02025	-3.23	ABC.MS.P; multiple sugar transport system permease protein
K02033	-4.18	ABC.PE.P; peptide/nickel transport system permease protein
K02034	-5.15	ABC.PE.P1; peptide/nickel transport system permease protein
K02109	-1.63	ATPF0B, atpF; F-type H+-transporting ATPase subunit b
K02357	1.21	tsf, TSFM; elongation factor Ts
K02371	-2.11	fabK; enoyl-[acyl-carrier protein] reductase II [EC:1.3.1.9]
K02469	-1.6	gyrA; DNA gyrase subunit A [EC:5.6.2.2]
K02518	-4.51	infA; translation initiation factor IF-1
K02529	2.07	lacI, galR; LacI family transcriptional regulator
K02564	4.25	nagB, GNPDA; glucosamine-6-phosphate deaminase [EC:3.5.99.6]
K02768	-3.74	fruB; fructose PTS system EIIA component [EC:2.7.1.202]
K02770	-4.17	fruA; fructose PTS system EIIBC or EIIC component [EC:2.7.1.202]
K02793	2.38	manXa; mannose PTS system EIIA component [EC:2.7.1.191]
K02819	-4.86	treB, treP; trehalose PTS system EIIBC or EIIBCA component [EC:2.7.1.201]
K02867	-3.79	RP-L11, MRPL11, rplK; large subunit ribosomal protein L11
K02926	-5.73	RP-L4, MRPL4, rplD; large subunit ribosomal protein L4
K02931	-5.93	RP-L5, MRPL5, rplE; large subunit ribosomal protein L5
K02946	-5.54	RP-S10, MRPS10, rpsJ; small subunit ribosomal protein S10
K02948	-4.69	RP-S11, MRPS11, rpsK; small subunit ribosomal protein S11
K02959	-3.57	RP-S16, MRPS16, rpsP; small subunit ribosomal protein S16
K02961	-4.73	RP-S17, MRPS17, rpsQ; small subunit ribosomal protein S17
K02982	-5.24	RP-S3, rpsC; small subunit ribosomal protein S3
K02986	-4.61	RP-S4, rpsD; small subunit ribosomal protein S4
K02992	-3.53	RP-S7, MRPS7, rpsG; small subunit ribosomal protein S7
K03040	-4.42	rpoA; DNA-directed RNA polymerase subunit alpha [EC:2.7.7.6]
K03100	-2.61	lepB; signal peptidase I [EC:3.4.21.89]
K03106	-2.81	SRP54, ffh; signal recognition particle subunit SRP54 [EC:3.6.5.4]
K03168	-1.72	topA; DNA topoisomerase I [EC:5.6.2.1]
K03217	-2.21	yidC, spoIIIJ, OXA1, ccfA; YidC/Oxa1 family membrane protein insertase
K03324	-1.7	yjbB; phosphate:Na+ symporter
K03488	-1.9	licT, bglG; beta-glucoside operon transcriptional antiterminator
K03501	-2.93	gidB, rsmG; 16S rRNA (guanine527-N7)-methyltransferase [EC:2.1.1.170]
K03521	-1.9	fixA, etfB; electron transfer flavoprotein beta subunit
K03522	-1.66	fixB, etfA; electron transfer flavoprotein alpha subunit
K03545	1.42	tig; trigger factor
K03553	-1.72	recA; recombination protein RecA
K03564	1.68	BCP, PRXQ, DOT5; thioredoxin-dependent peroxiredoxin [EC:1.11.1.24]
K03628	-1.74	rho; transcription termination factor Rho
K03650	-2.62	mnmE, trmE, MSS1; tRNA modification GTPase [EC:3.6.-.-]
K03856	-3.9	AROA2, aroA; 3-deoxy-7-phosphoheptulonate synthase [EC:2.5.1.54]
K04079	-1.18	HSP90A, htpG; molecular chaperone HtpG
K04758	2.99	feoA; ferrous iron transport protein A
K05311	-1.66	cggR; central glycolytic genes regulator
K05515	-2.6	mrdA; penicillin-binding protein 2 [EC:3.4.16.4]
K05808	1.82	hpf; ribosome hibernation promoting factor
K05837	-3.91	rodA, mrdB; rod shape determining protein RodA
K05846	-2.57	opuBD; osmoprotectant transport system permease protein
K05919	1.56	dfx; superoxide reductase [EC:1.15.1.2]
K06207	-2.04	typA, bipA; GTP-binding protein
K06888	2.19	K06888; uncharacterized protein
K06941	-2.48	rlmN; 23S rRNA (adenine2503-C2)-methyltransferase [EC:2.1.1.192]
K06956	-2.74	K06956; uncharacterized protein
K06960	-2.54	K06960; uncharacterized protein
K07040	-3.16	yceD, ylbN; DUF177 domain-containing protein
K07079	2.44	K07079; uncharacterized protein
K08591	-2.12	plsY; acyl phosphate:glycerol-3-phosphate acyltransferase [EC:2.3.1.275]
K09157	-1.92	K09157; uncharacterized protein
K09458	-1.82	fabF, OXSM, CEM1; 3-oxoacyl-[acyl-carrier-protein] synthase II [EC:2.3.1.179]
K11145	2.8	mrnC; mini-ribonuclease III [EC:3.1.26.-]
K11749	2.03	rseP; regulator of sigma E protease [EC:3.4.24.-]
K11755	-2.6	hisIE; phosphoribosyl-AMP cyclohydrolase / phosphoribosyl-ATP pyrophosphohydrolase [EC:3.5.4.19 3.6.1.31]
K14138	-1.67	acsB; acetyl-CoA synthase [EC:2.3.1.169]
K14170	-4.49	pheA; chorismate mutase / prephenate dehydratase [EC:5.4.99.5 4.2.1.51]
K14534	3.69	abfD; 4-hydroxybutyryl-CoA dehydratase / vinylacetyl-CoA-Delta-isomerase [EC:4.2.1.120 5.3.3.3]
K15524	-3.11	mngB; 2-O-(6-phospho-alpha-D-mannosyl)-D-glycerate hydrolase [EC:3.2.1.-]
K15553	-1.52	ssuA; sulfonate transport system substrate-binding protein
K15986	1.85	ppaC; manganese-dependent inorganic pyrophosphatase [EC:3.6.1.1]
K16785	-2.4	ecfT; energy-coupling factor transport system permease protein
K18120	3.24	4hbD, abfH; 4-hydroxybutyrate dehydrogenase [EC:1.1.1.61]
K22015	-1.89	fdhF; formate dehydrogenase (hydrogenase) [EC:1.17.98.4 1.17.98.-]
K22373	3.24	larA; lactate racemase [EC:5.1.2.1]
K22405	1.27	fprA1_2; NADH oxidase (H2O-forming) [EC:1.6.3.4]
K24967	3.28	nagR; GntR family transcriptional regulator, N-acetylglucosamine utilization regulator
K25028	-2.74	btuD; cobalamin transport system ATP-binding protein [EC:7.6.2.8]
K25034	-3.06	btuF; cobalamin transport system substrate-binding protein
K26113	2.56	lctD; lactate dehydrogenase (NAD+,ferredoxin) subunit LctD [EC:1.1.1.436]
K26114	3.01	lctC; lactate dehydrogenase (NAD+,ferredoxin) subunit LctC
K26115	3.34	lctB; lactate dehydrogenase (NAD+,ferredoxin) subunit LctB

## Sheet: FD2_CT_24h
Module	FD2_CT_24H
M00845	1.33	Arginine biosynthesis, glutamate => acetylcitrulline => arginine (2 blocks missing 5/7)
M00844	1.64	Arginine biosynthesis, ornithine => arginine (complete 3/3)
M00550	4.73	Ascorbate degradation, ascorbate => D-xylulose-5P (incomplete 1/5)
M00095	1.5	C5 isoprenoid biosynthesis, mevalonate pathway (incomplete 1/7)
M00849	1.5	C5 isoprenoid biosynthesis, mevalonate pathway, archaea (incomplete 1/6)
M00924	1.18	Cobalamin biosynthesis, anaerobic, uroporphyrinogen III => sirohydrochlorin => cobyrinate a,c-diamide (1 block missing 10/11)
M00127	3.34	Cobalamin biosynthesis, cobyrinate a,c-diamide => cobalamin (1 block missing 6/7)
M00914	2.95	Coenzyme A biosynthesis, archaea, 2-oxoisovalerate => 4-phosphopantoate => CoA (incomplete 3/7)
M00631	2	D-Galacturonate degradation (bacteria), D-galacturonate => pyruvate + D-glyceraldehyde 3P (2 blocks missing 3/5)
M00061	2	D-Glucuronate degradation, D-glucuronate => pyruvate + D-glyceraldehyde 3P (incomplete 2/5)
M00051	2.59	De novo pyrimidine biosynthesis, glutamine (+ PRPP) => UMP (1 block missing 2/3)
M00053	1.96	Deoxyribonucleotide biosynthesis, ADP/GDP/CDP/UDP => dATP/dGTP/dCTP/dUTP (1 block missing 1/2)
M00373	1.5	Dicarboxylate-hydroxybutyrate cycle (incomplete 3/13)
M00374	1.79	Dicarboxylate-hydroxybutyrate cycle (incomplete 3/13)
M00793	1.27	dTDP-L-rhamnose biosynthesis (complete 3/3)
M00008	2	Entner-Doudoroff pathway, glucose-6P => glyceraldehyde-3P + pyruvate (incomplete 1/4)
M00345	1.56	Formaldehyde assimilation, ribulose monophosphate pathway (1 block missing 2/3)
M00027	-1.03	GABA (gamma-Aminobutyrate) shunt (2 blocks missing 1/3)
M00014	1.81	Glucuronate pathway (uronate pathway) (incomplete 3/7)
M00122	1.47	Heme biosynthesis, plants and bacteria, glutamate => heme (incomplete 5/10)
M00570	-1	Isoleucine biosynthesis, threonine => 2-oxobutanoate => isoleucine (2 blocks missing 3/5)
M00088	1.02	Ketone body biosynthesis, acetyl-CoA => acetoacetate/3-hydroxybutyrate/acetone (incomplete 2/5)
M00880	1.64	Molybdenum cofactor biosynthesis, GTP => molybdenum cofactor (1 block missing 2/3)
M00115	1.13	NAD biosynthesis, aspartate => quinolinate => NAD (complete 5/5)
M00028	6.43	Ornithine biosynthesis, glutamate => ornithine (complete 4/4)
M00119	2.95	Pantothenate biosynthesis, valine/L-aspartate => pantothenate (2 blocks missing 3/5)
M00024	-1.05	Phenylalanine biosynthesis, chorismate => phenylpyruvate => phenylalanine (complete 2/2)
M00093	-1.53	Phosphatidylethanolamine (PE) biosynthesis, PA => PS => PE (2 blocks missing 1/3)
M00532	1.11	Photorespiration (incomplete 1/10)
M00133	2.6	Polyamine biosynthesis, arginine => agmatine => putrescine => spermidine (complete 4/4)
M00046	1.25	Pyrimidine degradation, uracil => beta-alanine, thymine => 3-aminoisobutanoate (2 blocks missing 1/3)
M00938	2.8	Pyrimidine deoxyribonucleotide biosynthesis, UDP => dTTP (1 block missing 4/5)
M00052	1.04	Pyrimidine ribonucleotide biosynthesis, UMP => UDP/UTP,CDP/CTP (2 blocks missing 1/3)
M00307	2.73	Pyruvate oxidation, pyruvate => acetyl-CoA (complete 1/1)
M00173	1.28	Reductive citrate cycle (Arnon-Buchanan cycle) (incomplete 5/10)
M00896	3.34	Thiamine biosynthesis, archaea, AIR (+ NAD+) => TMP/TPP (2 blocks missing 2/4)
M00895	1.46	Thiamine biosynthesis, prokaryotes, AIR (+ DXP/glycine) => TMP/TPP (incomplete 6/9)
M00129	1.06	Thiamine biosynthesis, prokaryotes, AIR (+ DXP/tyrosine) => TMP/TPP (1 block missing 6/7)
M00899	5.23	Thiamine salvage pathway, HMP/HET => TMP (complete 2/2)
M00040	-1.05	Tyrosine biosynthesis, chorismate => arogenate => tyrosine (1 block missing 2/3)
M00025	-1.85	Tyrosine biosynthesis, chorismate => HPP => tyrosine (complete 2/2)
M00029	1.64	Urea cycle (2 blocks missing 3/5)
M00019	-1	Valine/isoleucine biosynthesis, pyruvate => valine / 2-oxobutanoate => isoleucine (2 blocks missing 2/4)
KO number	FD2-CT_12h
K02003	7.6	ABC.CD.A; putative ABC transport system ATP-binding protein
K02050	2.95	ABC.SN.P; NitT/TauT family transport system permease protein
K02078	-4	acpP; acyl carrier protein
K02111	3.73	ATPF1A, atpA; F-type H+/Na+-transporting ATPase subunit alpha [EC:7.1.2.2 7.2.2.1]
K01012	-2.36	bioB; biotin synthase [EC:2.8.1.6]
K06196	1.66	ccdA; cytochrome c-type biogenesis protein
K03695	5.83	clpB; ATP-dependent Clp protease ATP-binding subunit ClpB
K03704	-4.48	cspA; cold shock protein
K05592	-2.12	deaD, cshA; ATP-dependent RNA helicase DeaD [EC:3.6.4.13]
K07067	2.46	disA; diadenylate cyclase [EC:2.7.7.85]
K04043	4.93	dnaK, HSPA9; molecular chaperone DnaK
K01273	2.72	DPEP; membrane dipeptidase [EC:3.4.13.19]
K00132	2.58	E1.2.1.10; acetaldehyde dehydrogenase (acetylating) [EC:1.2.1.10]
K01754	5.53	E4.3.1.19, ilvA, tdcB; threonine dehydratase [EC:4.3.1.19]
K01972	3.47	E6.5.1.2, ligA, ligB; DNA ligase (NAD+) [EC:6.5.1.2]
K04019	5.27	eutA; ethanolamine utilization protein EutA
K03735	5.16	eutB; ethanolamine ammonia-lyase large subunit [EC:4.3.1.7]
K03736	4	eutC; ethanolamine ammonia-lyase small subunit [EC:4.3.1.7]
K01938	2.73	fhs; formate--tetrahydrofolate ligase [EC:6.3.4.3]
K11203	-2.86	fryC, frvB; fructose-like PTS system EIIC or EIIBC or EIIABC component
K02437	-2.17	gcvH, GCSH; glycine cleavage system H protein
K19505	4.03	gfrR; sigma-54 dependent transcriptional regulator, gfr operon transcriptional activator
K04042	5.55	glmU; bifunctional UDP-N-acetylglucosamine pyrophosphorylase / glucosamine-1-phosphate N-acetyltransferase [EC:2.7.7.23 2.3.1.157]
K01878	2.67	glyQ; glycyl-tRNA synthetase alpha chain [EC:6.1.1.14]
K10670	3.43	grdA; glycine/sarcosine/betaine reductase complex component A [EC:1.21.4.2 1.21.4.3 1.21.4.4]
K10672	3.87	grdB; glycine reductase complex component B subunit gamma [EC:1.21.4.2]
K10671	2.83	grdE; glycine reductase complex component B subunit alpha and beta [EC:1.21.4.2]
K03687	1.33	GRPE; molecular chaperone GrpE
K01749	3.11	hemC, HMBS; hydroxymethylbilane synthase [EC:2.5.1.61]
K16422	2.86	hmo, nocN; 4-hydroxymandelate oxidase [EC:1.1.3.46]
K00003	5.17	hom; homoserine dehydrogenase [EC:1.1.1.3]
K13275	-18.17	isp; major intracellular serine protease [EC:3.4.21.-]
K07095	2.71	K07095; uncharacterized protein
K09963	6.62	K09963; uncharacterized protein
K03596	5.61	lepA; GTP-binding protein LepA
K13292	3.93	lgt, umpA; phosphatidylglycerol---prolipoprotein diacylglyceryl transferase [EC:2.5.1.145]
K01338	2.4	lon; ATP-dependent Lon protease [EC:3.4.21.53]
K19405	3.24	mcsB; protein arginine kinase [EC:2.7.14.1]
K05366	-3.11	mrcA; penicillin-binding protein 1A [EC:2.4.1.129 3.4.16.4]
K02588	24.88	nifH; nitrogenase iron protein NifH
K20488	9.11	nisR, spaR; two-component system, OmpR family, lantibiotic biosynthesis response regulator NisR/SpaR
K03625	-17.83	nusB; transcription antitermination protein NusB
K01270	-1.22	pepD; dipeptidase D [EC:3.4.13.-]
K01262	2.73	pepP; Xaa-Pro aminopeptidase [EC:3.4.11.9]
K01258	-2.48	pepT; tripeptide aminopeptidase [EC:3.4.11.4]
K01006	1.45	ppdK; pyruvate, orthophosphate dikinase [EC:2.7.9.1]
K10794	2.56	prdB; D-proline reductase (dithiol) PrdB [EC:1.21.4.1]
K10795	4.42	prdD; D-proline reductase (dithiol)-stabilizing protein PrdD
K10796	4.02	prdE; D-proline reductase (dithiol)-stabilizing protein PrdE
K02687	8.04	prmA; ribosomal protein L11 methyltransferase [EC:2.1.1.-]
K20118	-2.73	ptsG, glcA, glcB; glucose PTS system EIICBA or EIICB component [EC:2.7.1.199]
K08483	-1.89	ptsI; phosphoenolpyruvate-protein phosphotransferase (PTS system enzyme I) [EC:2.7.3.9]
K01939	-1.88	purA, ADSS; adenylosuccinate synthase [EC:6.3.4.4]
K02823	3.83	pyrDII; dihydroorotate dehydrogenase electron transfer subunit
K03630	24.61	radC; DNA repair protein RadC
K21739	2.36	rclA; probable pyridine nucleotide-disulfide oxidoreductase
K03790	-4.76	rimJ; [ribosomal protein S5]-alanine N-acetyltransferase [EC:2.3.1.267]
K14441	4.19	rimO; ribosomal protein S12 methylthiotransferase [EC:2.8.4.4]
K03617	3.82	rnfA; H+/Na+-translocating ferredoxin:NAD+ oxidoreductase subunit A
K02909	-3.12	RP-L31, rpmE; large subunit ribosomal protein L31
K01783	-3.44	rpe, RPE; ribulose-phosphate 3-epimerase [EC:5.1.3.1]
K02810	6.83	scrA, sacP, sacX, ptsS; sucrose PTS system EIIBCA or EIIBC component [EC:2.7.1.211]
K03070	3.24	secA; preprotein translocase subunit SecA [EC:7.4.2.8]
K01611	8.09	speD, AMD1; S-adenosylmethionine decarboxylase [EC:4.1.1.50]
K06396	-5.1	spoIIIAG; stage III sporulation protein AG
K06397	-3.04	spoIIIAH; stage III sporulation protein AH
K06387	-17.77	spoIIR; stage II sporulation protein R
K06400	6.05	spoIVCA; site-specific DNA recombinase
K06412	4.85	spoVG; stage V sporulation protein G
K01005	2.62	tagT_U_V; polyisoprenyl-teichoic acid--peptidoglycan teichoic acid transferase [EC:2.7.8.-]
K03294	-2.28	TC.APA; basic amino acid/polyamine antiporter, APA family
K03147	4.4	thiC; phosphomethylpyrimidine synthase [EC:4.1.99.17]
K03148	6.54	thiF; sulfur carrier protein ThiS adenylyltransferase [EC:2.7.7.73]
K03150	-1.92	thiH; 2-iminoacetate synthase [EC:4.1.99.19]
K03169	8.05	topB; DNA topoisomerase III [EC:5.6.2.1]
K02358	5.86	tuf, TUFM; elongation factor Tu
K03703	2.86	uvrC; excinuclease ABC subunit C
K06436	-1.91	yabG; spore coat assemly protein
K07217	-3.28	ydbD; manganese catalase [EC:1.11.1.6]
K02221	-3.8	yggT; YggT family protein
K20109	-2.91	zmp1; Pro-Pro endopeptidase [EC:3.4.24.89]
K09816	8.85	znuB; zinc transport system permease protein
			DBGET	integrated	database	retrieval	system,	GenomeNet

## Sheet: CT-FD2_CT-FD1_12h (n=6)
Modules	CT-FD2	CT-FD1
M00019	-1.15	-1.62	Valine/isoleucine biosynthesis, pyruvate => valine / 2-oxobutanoate => isoleucine (3) (2 blocks missing 2/4)
M00026	-1.36	-1.95	Histidine biosynthesis, PRPP => histidine (9) (1 block missing 5/6)
M00061	1.09	-1.15	D-Glucuronate degradation, D-glucuronate => pyruvate + D-glyceraldehyde 3P (2) (incomplete 2/5)
M00088	-1.16	-2	Ketone body biosynthesis, acetyl-CoA => acetoacetate/3-hydroxybutyrate/acetone (2) (incomplete 2/5)
M00095	-2.08	-1.23	C5 isoprenoid biosynthesis, mevalonate pathway (1) (incomplete 1/7)
M00140	-1.3	-1.01	C1-unit interconversion, prokaryotes (4) (complete 3/3)
M00373	-2.08	-1.23	Ethylmalonyl pathway (1) (incomplete 1/12)
M00432	-2.73	-2.17	Leucine biosynthesis, 2-oxoisovalerate => 2-oxoisocaproate (4) (complete 3/3)
M00535	-2.71	-2.42	Isoleucine biosynthesis, pyruvate => 2-oxobutanoate (3) (1 block missing 2/3)
M00554	-1.12	-1.47	Nucleotide sugar biosynthesis, galactose => UDP-galactose (1) (1 block missing 1/2)
M00565	-1.41	-1.88	Trehalose biosynthesis, D-glucose 1P => trehalose (3) (incomplete 3/6)
M00849	-2.08	-1.23	C5 isoprenoid biosynthesis, mevalonate pathway, archaea (1) (incomplete 1/6)
M00883	-2.29	-1.3	Lipoic acid biosynthesis, animals and bacteria, octanoyl-ACP => dihydrolipoyl-H => dihydrolipoyl-E2 (1) (2 blocks missing 1/3)
M00896	1.45	-1.12	Thiamine biosynthesis, archaea, AIR (+ NAD+) => TMP/TPP (3) (2 blocks missing 2/4)
KO number	FD2-CT_12h	FD1-CT_12h
K04769	-5.25	-5.57	AbrB family transcriptional regulator, stage V sporulation protein T
K03294	-3.14	-2.57	basic amino acid/polyamine antiporter, APA family
K06410	-5.56	-7.64	dipicolinate synthase subunit A
K06411	-6.03	-6.19	dipicolinate synthase subunit A
K03168	-1.29	-1.44	DNA topoisomerase I
K03736	3.91	4.43	ethanolamine ammonia-lyase small subunit C
K04026	3.86	4.19	ethanolamine utilization protein EutL
K04027	4.22	4.72	ethanolamine utilization protein EutM
K04028	4.76	4.79	ethanolamine utilization protein EutN
K04030	4.08	3.96	ethanolamine utilization protein EutQ
K04031	2.85	2.77	ethanolamine utilization protein EutS
K07171	-2.64	-2.42	mRNA interferase MazF
K04517	-3.05	-2.96	prephenate dehydrogenase
K06374	-4.43	-4.84	spore maturation protein B
K06397	-4.82	-4.07	stage III sporulation protein AH
K07658	-2.71	-1.83	two-component system, OmpR family, alkaline phosphatase synthesis response regulator PhoP
K23876	2.69	2.94	(R)-2-hydroxyacyl-CoA dehydratese activating ATPase
K20026	2.81	3.19	(R)-2-hydroxyisocaproyl-CoA dehydratase beta subunit hadC
K03790	-3.79	-5.52	[ribosomal protein S5]-alanine N-acetyltransferase
K03430	2.1	2.24	2-aminoethylphosphonate-pyruvate transaminase
K01735	-3.75	-3.53	3-dehydroquinate synthase
K03856	-3.74	-4.29	3-deoxy-7-phosphoheptulonate synthase
K00800	-3.4	-3.08	3-phosphoshikimate 1-carboxyvinyltransferase
K00132	3.89	4.24	acetaldehyde dehydrogenase (acetylating)
K06901	2.04	2.23	adenine/guanine/hypoxanthine permease
K01775	-3.89	-3.19	alanine racemase
K12942	1.34	1.6	aminobenzoyl-glutamate transport protein
K00198	-2.24	-1.87	anaerobic carbon-monoxide dehydrogenase catalytic subunit
K00832	-2.75	-2.81	aromatic-amino-acid transaminase
K00928	-1.43	-1.19	aspartate kinase
K18887	2.36	2.89	ATP-binding cassette, subfamily B, multidrug efflux pump
K18888	2.28	2.56	ATP-binding cassette, subfamily B, multidrug efflux pump
K05592	-1.28	-1.15	ATP-dependent RNA helicase DeaD
K03594	-4.23	-3.39	bacterioferritin
K07335	1.75	1.14	basic membrane protein A and related proteins
K00929	-2.46	-2.64	butyrate kinase
K00248	3.02	3.3	butyryl-CoA dehydrogenase
K03797	-1.72	-1.96	carboxyl-terminal processing protease
K03798	-4.31	-1.03	cell division protease FtsH
K09762	-1	-1.11	cell division protein WhiA
K14170	-3.54	-3.07	chorismate mutase / prephenate dehydratase
K01736	-3.35	-3.41	chorismate synthase
K02238	-3.26	-3.01	competence protein ComEC
K07723	-2.99	-2.54	CopG family transcriptional regulator / antitoxin EndoAI
K01738	-3.46	-1.55	cysteine synthase
K01883	-1.21	-1.44	cysteinyl-tRNA synthetase
K07029	-1.99	-2.03	diacylglycerol kinase (ATP)
K02343	-1.65	-1.42	DNA polymerase III subunit gamma/tau
K02346	2.19	2.48	DNA polymerase IV
K16923	2.11	-1.61	energy-coupling factor transport system substrate-specific component
K03735	4.01	4.36	ethanolamine ammonia-lyase large subunit B
K04023	4.39	4.28	ethanolamine transporter EutH
K04032	3.96	4.67	ethanolamine utilization cobalamin adenosyltransferase EutT
K04019	4.69	4.37	ethanolamine utilization protein EutA
K02110	1.52	1.63	F-type H+-transporting ATPase subunit c
K05337	-5.03	-5.4	ferredoxin
K04758	-4.72	-4.68	ferrous iron transport protein A
K04759	-3.96	-5.42	ferrous iron transport protein B
K01118	-4.8	-3.7	FMN-dependent NADH-azoreductase
K01938	-2.72	-1.56	formate--tetrahydrofolate ligase
K02768	-7.16	-5.22	fructose PTS system EIIA component
K11202	-2.89	-2.6	fructose-like PTS system EIIB component
K00975	-2.16	-1.81	glucose-1-phosphate adenylyltransferase
K19504	-3.3	-7.21	glucoselysine-6-phosphate deglycase
K20265	2.91	2.3	glutamate:GABA antiporter
K02437	-2.32	-1.57	glycine cleavage system H protein
K10671	-3.4	-2.41	glycine reductase complex component B subunit alpha and beta
K10672	-3.65	-2.28	glycine reductase complex component B subunit gamma
K10670	-3.32	-1.79	glycine/sarcosine/betaine reductase complex component A
K21577	-3.53	-2.06	glycine/sarcosine/betaine reductase complex component C subunit beta
K00688	-2.45	-2.24	glycogen phosphorylase
K03617	2.22	2.13	H+/Na+-translocating ferredoxin:NAD+ oxidoreductase subunit A
K03616	2.06	1.58	H+/Na+-translocating ferredoxin:NAD+ oxidoreductase subunit B
K03615	1.7	1.22	H+/Na+-translocating ferredoxin:NAD+ oxidoreductase subunit C
K03614	2.14	1.72	H+/Na+-translocating ferredoxin:NAD+ oxidoreductase subunit D
K03613	2.07	1.61	H+/Na+-translocating ferredoxin:NAD+ oxidoreductase subunit E
K03612	2.12	1.8	H+/Na+-translocating ferredoxin:NAD+ oxidoreductase subunit G
K01693	-2.22	-1.94	imidazoleglycerol-phosphate dehydratase
K00179	-3.17	-2.96	indolepyruvate ferredoxin oxidoreductase, alpha subunit
K02011	1.72	1.24	iron(III) transport system permease protein
K03739	2.43	2.6	membrane protein involved in D-alanine export
K07217	-5.11	-5.35	Mn-containing catalase
K02027	1.41	1.14	multiple sugar transport system substrate-binding protein
K01448	-2.43	-3.67	N-acetylmuramoyl-L-alanine amidase
K01449	-5.26	-4.33	N-acetylmuramoyl-L-alanine amidase
K22405	-1.79	-1.5	NADH oxidase (H2O-forming)
K02050	1.58	-5.94	NitT/TauT family transport system permease protein
K02051	-2.64	-7.52	NitT/TauT family transport system substrate-binding protein
K00433	-6.56	-5.36	non-heme chloroperoxidase
K22278	-1.8	-4.27	peptidoglycan-N-acetylglucosamine deacetylase
K06217	-2.74	-2.34	phosphate starvation-inducible protein PhoH and related proteins
K01005	2.11	1.79	polyisoprenyl-teichoic acid--peptidoglycan teichoic acid transferase
K03305	2.03	1.33	proton-dependent oligopeptide transporter, POT family
K05810	-3.82	-2.92	purine-nucleoside/S-methyl-5'-thioadenosine phosphorylase / adenosine deaminase
K06283	-4.26	-5.94	putative DeoR family transcriptional regulator, stage III sporulation protein D
K15024	2.47	4.41	putative phosphotransacetylase
K05833	-4.4	-6.18	putative tryptophan/tyrosine transport system ATP-binding protein
K05832	-3.84	-5.43	putative tryptophan/tyrosine transport system permease protein
K01989	-5.38	-6.4	putative tryptophan/tyrosine transport system substrate-binding protein
K03086	-1.26	-1.63	RNA polymerase primary sigma factor
K03091	-6.96	-7.13	RNA polymerase sporulation-specific sigma factor
K07258	-3.6	-4.9	serine-type D-Ala-D-Ala carboxypeptidase (penicillin-binding protein 5/6)
K00891	-4.01	-3.2	shikimate kinase
K06419	-7.61	-7.54	small acid-soluble spore protein B
K11070	2.3	1.02	spermidine/putrescine transport system permease protein
K06436	-1.99	-2.37	spore coat assemly protein
K06333	-7.34	-9.08	spore coat protein JB
K06334	-7.75	-8.21	spore coat protein JB
K06398	-5.95	-4.75	stage IV sporulation protein A
K01439	-2.26	-3.26	succinyl-diaminopimelate desuccinylase
K04564	-5.03	-6.62	superoxide dismutase, Fe-Mn family
K03671	-3.11	-1.9	thioredoxin 1
K11063	-3.59	-3.35	toxin A/B
K00615	1.11	1.02	transketolase
K01258	-3.58	-3.62	tripeptide aminopeptidase
K03498	1.36	1.35	trk/ktr system potassium uptake protein
K03499	1.15	1.26	trk/ktr system potassium uptake protein
K03216	1.27	1.28	tRNA (cytidine/uridine-2'-O-)-methyltransferase
K03177	-1.47	-1.36	tRNA pseudouridine55 synthase
K07636	-3.16	-2.79	two-component system, OmpR family, phosphate regulon sensor histidine kinase PhoR
K06888	-1.85	-1.75	uncharacterized protein
K00876	-1.38	-1.37	uridine kinase
K02117	-2.53	-2.28	V/A-type H+/Na+-transporting ATPase subunit A
K02118	-2.64	-2.61	V/A-type H+/Na+-transporting ATPase subunit B
K02119	-3	-2.01	V/A-type H+/Na+-transporting ATPase subunit C
K02120	-3.03	-2.72	V/A-type H+/Na+-transporting ATPase subunit D
K02123	-2.6	-2.27	V/A-type H+/Na+-transporting ATPase subunit I
K01271	1.68	1.93	Xaa-Pro dipeptidase
K00198	-2.24	-1.87

## Sheet: CT_FD2_12h (n=6)
Module	CT-FD2
M00008	2.31	Entner-Doudoroff pathway, glucose-6P => glyceraldehyde-3P + pyruvate (incomplete 1/4)
M00013	-1.51	Malonate semialdehyde pathway, propanoyl-CoA => acetyl-CoA (incomplete 1/5)
M00020	-1.66	Serine biosynthesis, glycerate-3P => serine (2 blocks missing 1/3)
M00028	1.33	Ornithine biosynthesis, glutamate => ornithine (complete 4/4)
M00046	1.73	Pyrimidine degradation, uracil => beta-alanine, thymine => 3-aminoisobutanoate (2 blocks missing 1/3)
M00127	1	Thiamine biosynthesis, prokaryotes, AIR (+ DXP/tyrosine) => TMP/TPP (1 block missing 6/7)
M00141	-1.3	C1-unit interconversion, eukaryotes (1 block missing 1/2)
M00374	1.12	Dicarboxylate-hydroxybutyrate cycle (incomplete 3/13)
M00550	1.3	Ascorbate degradation, ascorbate => D-xylulose-5P (incomplete 1/5)
M00878	-1.81	Phenylacetate degradation, phenylaxetate => acetyl-CoA/succinyl-CoA (incomplete 1/7)
M00895	1	Thiamine biosynthesis, prokaryotes, AIR (+ DXP/glycine) => TMP/TPP (incomplete 6/9)
M00897	1.27	Thiamine biosynthesis, plants, AIR (+ NAD+) => TMP/thiamine/TPP (incomplete 2/5)
M00899	1.82	Thiamine salvage pathway, HMP/HET => TMP (complete 2/2)
M00959	1.19	Guanine ribonucleotide degradation, GMP => Urate (1 block missing 3/4)
KO number	FD2-CT_12h
K00145	6.6	argC; N-acetyl-gamma-glutamyl-phosphate reductase [EC:1.2.1.38]
K02004	2.89	ABC.CD.P; putative ABC transport system permease protein
K14138	-2.6	acsB; acetyl-CoA synthase [EC:2.3.1.169]
K15023	-2.7	acsE; 5-methyltetrahydrofolate corrinoid/iron sulfur protein methyltransferase [EC:2.1.1.258]
K02010	1.69	afuC, fbpC; iron(III) transport system ATP-binding protein [EC:7.2.2.7]
K03077	3.72	araD, ulaF, sgaE, sgbE; L-ribulose-5-phosphate 4-epimerase [EC:5.1.3.4]
K01940	1.6	argG, ASS1; argininosuccinate synthase [EC:6.3.4.5]
K17077	1.17	artQ; arginine/lysine/histidine transport system permease protein
K01537	-1.29	ATP2C; P-type Ca2+ transporter type 2C [EC:7.2.2.10]
K02108	0.99	ATPF0A, atpB; F-type H+-transporting ATPase subunit a
K02122	-2.5	ATPVF, ntpF, atpF; V/A-type H+/Na+-transporting ATPase subunit F
K00194	-2.11	cdhD, acsD; acetyl-CoA decarbonylase/synthase, CODH/ACS complex subunit delta [EC:2.1.1.245]
K00197	-2.65	cdhE, acsC; acetyl-CoA decarbonylase/synthase, CODH/ACS complex subunit gamma [EC:2.1.1.245]
K02760	3.24	celA, chbB; cellobiose PTS system EIIB component [EC:2.7.1.196 2.7.1.205]
K01358	-0.92	clpP, CLPP; ATP-dependent Clp protease, protease subunit [EC:3.4.21.92]
K03544	-1.16	clpX, CLPX; ATP-dependent Clp protease ATP-binding subunit ClpX
K03525	1.07	coaX; type III pantothenate kinase [EC:2.7.1.33]
K07321	-2.86	cooC; CO dehydrogenase maturation factor
K00196	-1.58	cooF; anaerobic carbon-monoxide dehydrogenase iron sulfur subunit
K01715	-2.14	crt; enoyl-CoA hydratase [EC:4.2.1.17]
K01714	-0.9	dapA; 4-hydroxy-tetrahydrodipicolinate synthase [EC:4.3.3.7]
K00674	-1.22	dapD; 2,3,4,5-tetrahydropyridine-2,6-dicarboxylate N-succinyltransferase [EC:2.3.1.117]
K00382	-2.43	DLD, lpd, pdhD; dihydrolipoyl dehydrogenase [EC:1.8.1.4]
K01142	-1.5	E3.1.11.2, xthA; exodeoxyribonuclease III [EC:3.1.11.2]
K01500	-3.02	fchA; methenyltetrahydrofolate cyclohydrolase [EC:3.5.4.9]
K01491	-2.56	folD; methylenetetrahydrofolate dehydrogenase (NADP+) / methenyltetrahydrofolate cyclohydrolase [EC:1.5.1.5 3.5.4.9]
K00703	-2.69	glgA; starch synthase [EC:2.4.1.21]
K06012	-4.44	gpr; spore protease [EC:3.4.24.78]
K21576	-2.95	grdD; glycine/sarcosine/betaine reductase complex component C subunit alpha [EC:1.21.4.2 1.21.4.3 1.21.4.4]
K05601	2.67	hcp; hydroxylamine reductase [EC:1.7.99.1]
K01814	-3.02	hisA; phosphoribosylformimino-5-aminoimidazole carboxamide ribotide isomerase [EC:5.3.1.16]
K02501	-2.81	hisH; imidazole glycerol-phosphate synthase subunit HisH [EC:4.3.2.10]
K04079	1.04	HSP90A, htpG; molecular chaperone HtpG
K02519	-1.4	infB, MTIF2; translation initiation factor IF-2
K07010	4.41	K07010; putative glutamine amidotransferase
K07085	3.33	K07085; putative transport protein
K07124	-3.74	K07124; uncharacterized protein
K07727	2.41	K07727; putative transcriptional regulator
K07729	-2.45	K07729; putative transcriptional regulator
K00177	-3.76	korC, oorC; 2-oxoglutarate ferredoxin oxidoreductase subunit gamma [EC:1.2.7.3]
K13292	2	lgt, umpA; phosphatidylglycerol---prolipoprotein diacylglyceryl transferase [EC:2.5.1.145]
K01809	1.43	manA, MPI; mannose-6-phosphate isomerase [EC:5.3.1.8]
K06213	-1.22	mgtE; magnesium transporter
K00791	-1.51	miaA, TRIT1; tRNA dimethylallyltransferase [EC:2.5.1.75]
K02556	2.89	motA; chemotaxis protein MotA
K03438	1.32	mraW, rsmH; 16S rRNA (cytosine1402-N4)-methyltransferase [EC:2.1.1.199]
K18707	-1.15	mtaB; threonylcarbamoyladenosine tRNA methylthiotransferase MtaB [EC:2.8.4.5]
K03980	1.32	murJ, mviN; putative peptidoglycan lipid II flippase
K03810	2.54	mviM; virulence factor
K20490	4.27	nisF, spaF, cprA, epiF; lantibiotic transport system ATP-binding protein
K20487	1.21	nisK, spaK; two-component system, OmpR family, lantibiotic biosynthesis sensor histidine kinase NisK/SpaK [EC:2.7.13.3]
K00335	-0.98	nuoF; NADH-quinone oxidoreductase subunit F [EC:7.1.1.2]
K00336	-1.06	nuoG; NADH-quinone oxidoreductase subunit G [EC:7.1.1.2]
K02600	-1.51	nusA; transcription termination/antitermination protein NusA
K10947	4.91	padR; PadR family transcriptional regulator, regulatory protein PadR
K08602	-3.38	pepF, pepB; oligoendopeptidase F [EC:3.4.24.-]
K23121	-1.47	pflD; trans-4-hydroxy-L-proline dehydratase [EC:4.2.1.172]
K04750	1.68	phnB; PhnB protein
K11071	2.08	potB; spermidine/putrescine transport system permease protein
K11069	2.2	potD; spermidine/putrescine transport system substrate-binding protein
K00948	1	PRPS, prsA; ribose-phosphate pyrophosphokinase [EC:2.7.6.1]
K07533	1.63	prsA; foldase protein PrsA [EC:5.2.1.8]
K07160	3.35	pxpA; 5-oxoprolinase (ATP-hydrolysing) subunit A [EC:3.5.2.9]
K03628	-1.19	rho; transcription termination factor Rho
K09022	1.57	ridA, tdcF, RIDA; 2-iminobutanoate/2-iminopropanoate deaminase [EC:3.5.99.10]
K06941	1.66	rlmN; 23S rRNA (adenine2503-C2)-methyltransferase [EC:2.1.1.192]
K02888	1.46	RP-L21, MRPL21, rplU; large subunit ribosomal protein L21
K02904	-1.19	RP-L29, rpmC; large subunit ribosomal protein L29
K02931	-1.1	RP-L5, MRPL5, rplE; large subunit ribosomal protein L5
K02961	-1.36	RP-S17, MRPS17, rpsQ; small subunit ribosomal protein S17
K02968	1.55	RP-S20, rpsT; small subunit ribosomal protein S20
K02990	1.3	RP-S6, MRPS6, rpsF; small subunit ribosomal protein S6
K02994	-1.16	RP-S8, rpsH; small subunit ribosomal protein S8
K02810	3.45	scrA, sacP, sacX, ptsS; sucrose PTS system EIIBCA or EIIBC component [EC:2.7.1.211]
K06390	-4.42	spoIIIAA; stage III sporulation protein AA
K06392	-5	spoIIIAC; stage III sporulation protein AC
K06396	-4.77	spoIIIAG; stage III sporulation protein AG
K03310	1.29	TC.AGCS; alanine or glycine:cation symporter, AGCS family
K03307	-2.73	TC.SSS; solute:Na+ symporter, SSS family
K07260	3.56	vanY; zinc D-Ala-D-Ala carboxypeptidase [EC:3.4.17.14]
K03210	1.94	yajC; preprotein translocase subunit YajC
K03324	1.11	yjbB; phosphate:Na+ symporter
K06438	-3.38	yqfD; similar to stage IV sporulation protein

## Sheet: CT_FD1_12h (n=6)
Module	CT-FD1
M00001	1.03	Glycolysis (Embden-Meyerhof pathway), glucose => pyruvate (complete 9/9)
M00002	1.24	Glycolysis, core module involving three-carbon compounds (complete 5/5)
M00003	1.08	Gluconeogenesis, oxaloacetate => fructose-6P (1 block missing 6/7)
M00014	1.18	Glucuronate pathway (uronate pathway) (incomplete 3/7)
M00053	1.42	Deoxyribonucleotide biosynthesis, ADP/GDP/CDP/UDP => dATP/dGTP/dCTP/dUTP (1 block missing 1/2)
M00119	-1.28	Pantothenate biosynthesis, valine/L-aspartate => pantothenate (2 blocks missing 3/5)
M00125	-1.88	Riboflavin biosynthesis, plants and bacteria, GTP => riboflavin/FMN/FAD (1 block missing 6/7)
M00166	1.38	Reductive pentose phosphate cycle, ribulose-5P => glyceraldehyde-3P (2 blocks missing 2/4)
M00345	1.07	Formaldehyde assimilation, ribulose monophosphate pathway (1 block missing 2/3)
M00346	1.03	Formaldehyde assimilation, serine pathway (incomplete 2/9)
M00552	1.38	D-galactonate degradation, De Ley-Doudoroff pathway, D-galactonate => glycerate-3P (incomplete 2/5)
M00570	-1.55	Isoleucine biosynthesis, threonine => 2-oxobutanoate => isoleucine (2 blocks missing 3/5)
M00631	-1.49	D-Galacturonate degradation (bacteria), D-galacturonate => pyruvate + D-glyceraldehyde 3P (2 blocks missing 3/5)
M00632	-1.47	Galactose degradation, Leloir pathway, galactose => alpha-D-glucose-1P (2 blocks missing 2/4)
M00876	-3.01	Staphyloferrin A biosynthesis, L-ornithine => staphyloferrin A (2 blocks missing 1/3)
M00911	-1.31	Riboflavin biosynthesis, fungi, GTP => riboflavin/FMN/FAD (incomplete 2/8)
M00958	-1.26	Adenine ribonucleotide degradation, AMP => Urate (1 block missing 2/3)
KO number	FD1-CT_12h
K02003	1.54	ABC.CD.A; putative ABC transport system ATP-binding protein
K02025	1.6	ABC.MS.P; multiple sugar transport system permease protein
K02049	-6.78	ABC.SN.A; NitT/TauT family transport system ATP-binding protein
K02111	1.06	ATPF1A, atpA; F-type H+/Na+-transporting ATPase subunit alpha [EC:7.1.2.2 7.2.2.1]
K06196	1.47	ccdA; cytochrome c-type biogenesis protein
K02761	-4.2	celB, chbC; cellobiose PTS system EIIC component
K02759	-3.58	celC, chbA; cellobiose PTS system EIIA component [EC:2.7.1.196 2.7.1.205]
K05311	1.41	cggR; central glycolytic genes regulator
K03695	2.87	clpB; ATP-dependent Clp protease ATP-binding subunit ClpB
K00640	-4.64	cysE; serine O-acetyltransferase [EC:2.3.1.30]
K17465	-5.54	dgaB; D-glucosaminate PTS system EIIB component [EC:2.7.1.203]
K17466	-5.73	dgaC; D-glucosaminate PTS system EIIC component
K17467	-5.52	dgaD; D-glucosaminate PTS system EIID component
K03367	1.93	dltA; D-alanine--poly(phosphoribitol) ligase subunit 1 [EC:6.1.1.13]
K00525	1.46	E1.17.4.1A, nrdA, nrdE; ribonucleoside-diphosphate reductase alpha chain [EC:1.17.4.1]
K00656	2.72	E2.3.1.54, pflD; formate C-acetyltransferase [EC:2.3.1.54]
K04486	2.06	E3.1.3.15B; histidinol-phosphatase (PHP family) [EC:3.1.3.15]
K01420	-3.79	fnr; CRP/FNR family transcriptional regulator, anaerobic regulatory protein
K02770	-4.95	fruA; fructose PTS system EIIBC or EIIC component [EC:2.7.1.202]
K11203	-3.08	fryC, frvB; fructose-like PTS system EIIC or EIIBC or EIIABC component
K02355	-2.97	fusA, GFM, EFG; elongation factor G
K01784	1.08	galE, GALE; UDP-glucose 4-epimerase [EC:5.1.3.2]
K02775	1.35	gatC, sgcC; galactitol PTS system EIIC component
K19508	3.14	gfrC; fructoselysine/glucoselysine PTS system EIIC component
K19509	-1.98	gfrD; fructoselysine/glucoselysine PTS system EIID component
K00864	-5.08	glpK, GK; glycerol kinase [EC:2.7.1.30]
K01232	-2.88	glvA; maltose-6'-phosphate glucosidase [EC:3.2.1.122]
K00600	-3.68	glyA, SHMT; glycine hydroxymethyltransferase [EC:2.1.2.1]
K03665	-1.86	hflX; GTPase
K11755	-3.4	hisIE; phosphoribosyl-AMP cyclohydrolase / phosphoribosyl-ATP pyrophosphohydrolase [EC:3.5.4.19 3.6.1.31]
K05808	-2.03	hpf; ribosome hibernation promoting factor
K00760	2.41	hprT, hpt, HPRT1; hypoxanthine phosphoribosyltransferase [EC:2.4.2.8]
K04083	-1.51	hslO; molecular chaperone Hsp33
K13275	-3.84	isp; major intracellular serine protease [EC:3.4.21.-]
K06889	-1.63	K06889; uncharacterized protein
K06950	-1.26	K06950; uncharacterized protein
K03491	-3.86	licR; probable licABCH operon transcriptional regulator
K02793	-5.84	manXa; mannose PTS system EIIA component [EC:2.7.1.191]
K03609	-1.68	minD; septum site-determining protein MinD
K03608	-1.2	minE; cell division topological specificity factor
K15524	-4.59	mngB; 2-O-(6-phospho-alpha-D-mannosyl)-D-glycerate hydrolase [EC:3.2.1.-]
K02563	-1.49	murG; UDP-N-acetylglucosamine--N-acetylmuramyl-(pentapeptide) pyrophosphoryl-undecaprenol N-acetylglucosamine transferase [EC:2.4.1.227]
K05846	1.08	opuBD; osmoprotectant transport system permease protein
K01304	-3.19	pcp; pyroglutamyl-peptidase [EC:3.4.19.3]
K01567	-5.62	pdaA; peptidoglycan-N-acetylmuramic acid deacetylase [EC:3.5.1.-]
K00873	1.07	PK, pyk; pyruvate kinase [EC:2.7.1.40]
K09913	2.92	ppnP; purine/pyrimidine-nucleoside phosphorylase [EC:2.4.2.1 2.4.2.2]
K10793	2.77	prdA; D-proline reductase (dithiol) PrdA [EC:1.21.4.1]
K10794	2.26	prdB; D-proline reductase (dithiol) PrdB [EC:1.21.4.1]
K10795	4	prdD; D-proline reductase (dithiol)-stabilizing protein PrdD
K10796	3.44	prdE; D-proline reductase (dithiol)-stabilizing protein PrdE
K01777	3.54	prdF; proline racemase [EC:5.1.1.4]
K00823	-2.06	puuE; 4-aminobutyrate aminotransferase [EC:2.6.1.19]
K12573	-1.94	rnr, vacB; ribonuclease R [EC:3.1.13.1]
K05739	-3.98	seaA; uncharacterized protein
K07699	-1.96	spo0A; two-component system, response regulator, stage 0 sporulation protein A
K06399	-4.81	spoIVB; stage IV sporulation protein B [EC:3.4.21.116]
K06400	-2.23	spoIVCA; site-specific DNA recombinase
K06406	-4.68	spoVAD; stage V sporulation protein AD
K06407	-4.91	spoVAE; stage V sporulation protein AE
K08384	-2.85	spoVD; stage V sporulation protein D (sporulation-specific penicillin-binding protein)
K06412	-2.36	spoVG; stage V sporulation protein G
K03106	-0.93	SRP54, ffh; signal recognition particle subunit SRP54 [EC:3.6.5.4]
K18119	2.53	sucD; succinate-semialdehyde dehydrogenase [EC:1.2.1.76]
K03296	1.49	TC.HAE1; hydrophobic/amphiphilic exporter-1 (mainly G- bacteria), HAE1 family
K03311	-2.59	TC.LIVCS; branched-chain amino acid:cation transporter, LIVCS family
K02357	0.63	tsf, TSFM; elongation factor Ts
K06207	1.2	typA, bipA; GTP-binding protein
K03816	2.54	xpt; xanthine phosphoribosyltransferase [EC:2.4.2.22]
K11358	-3.1	yhdR; aspartate aminotransferase [EC:2.6.1.1]
K07301	-3.91	yrbG; cation:H+ antiporter

## Sheet: 12h_24h_FD1
Module	FD1_12h_24H
M00001	1.03	Glycolysis (Embden-Meyerhof pathway), glucose => pyruvate (complete 9/9)
M00004	-1.41	Pentose phosphate pathway (Pentose phosphate cycle) (2 blocks missing 5/7)
M00007	-1.41	Pentose phosphate pathway, non-oxidative phase, fructose 6P => ribose 5P (complete 4/4)
M00008	1.27	Entner-Doudoroff pathway, glucose-6P => glyceraldehyde-3P + pyruvate (incomplete 1/4)
M00014	-1.15	Glucuronate pathway (uronate pathway) (incomplete 3/7)
M00019	1.59	Pantothenate biosynthesis, valine/L-aspartate => pantothenate (2 blocks missing 3/5)
M00024	-2.05	Phenylalanine biosynthesis, chorismate => phenylpyruvate => phenylalanine (complete 2/2)
M00025	-1.12	Tyrosine biosynthesis, chorismate => HPP => tyrosine (complete 2/2)
M00034	-1.3	Methionine salvage pathway (incomplete 5/8)
M00061	1.27	D-Glucuronate degradation, D-glucuronate => pyruvate + D-glyceraldehyde 3P (incomplete 2/5)
M00083	2.05	Fatty acid biosynthesis, elongation (complete 1/1)
M00088	2.1	Ketone body biosynthesis, acetyl-CoA => acetoacetate/3-hydroxybutyrate/acetone (incomplete 2/5)
M00089	-1.91	Triacylglycerol biosynthesis (incomplete 1/4)
M00095	1.86	C5 isoprenoid biosynthesis, mevalonate pathway (incomplete 1/7)
M00120	-1.11	Coenzyme A biosynthesis, pantothenate => CoA (complete 3/3)
M00121	-1.27	Heme biosynthesis, plants and bacteria, glutamate => heme (incomplete 5/10)
M00125	1.01	Riboflavin biosynthesis, plants and bacteria, GTP => riboflavin/FMN/FAD (1 block missing 6/7)
M00126	-1.1	Tetrahydrofolate biosynthesis, GTP => THF (2 blocks missing 3/5)
M00133	2.26	Polyamine biosynthesis, arginine => agmatine => putrescine => spermidine (complete 4/4)
M00157	-2.38	F-type ATPase, prokaryotes and chloroplasts (complete 1/1)
M00167	1.44	Reductive pentose phosphate cycle, glyceraldehyde-3P => ribulose-5P (2 blocks missing 5/7)
M00373	1.86	Ethylmalonyl pathway (incomplete 1/12)
M00375	1.86	Hydroxypropionate-hydroxybutylate cycle (incomplete 2/14)
M00550	4.58	Ascorbate degradation, ascorbate => D-xylulose-5P (incomplete 1/5)
M00572	2.05	Pimeloyl-ACP biosynthesis, BioC-BioH pathway, malonyl-ACP => pimeloyl-ACP (incomplete 3/6)
M00579	-2.79	Phosphate acetyltransferase-acetate kinase pathway, acetyl-CoA => acetate (complete 2/2)
M00631	2.45	D-Galacturonate degradation (bacteria), D-galacturonate => pyruvate + D-glyceraldehyde 3P (2 blocks missing 3/5)
M00842	-1.13	Tetrahydrobiopterin biosynthesis, GTP => BH4 (2 blocks missing 1/3)
M00843	-1.13	L-threo-Tetrahydrobiopterin biosynthesis, GTP => L-threo-BH4 (2 blocks missing 1/3)
M00845	-2.14	Arginine biosynthesis, glutamate => acetylcitrulline => arginine (2 blocks missing 5/7)
M00849	1.86	C5 isoprenoid biosynthesis, mevalonate pathway, archaea (incomplete 1/6)
M00868	-1.05	Heme biosynthesis, animals and fungi, glycine => heme (incomplete 3/8)
M00874	4.59	Fatty acid biosynthesis in mitochondria, fungi (incomplete 2/6)
M00896	4.15	Thiamine biosynthesis, archaea, AIR (+ NAD+) => TMP/TPP (2 blocks missing 2/4)
M00899	4.15	Thiamine salvage pathway, HMP/HET => TMP (complete 2/2)
M00913	-1.36	Pantothenate biosynthesis, 2-oxoisovalerate/spermine => pantothenate (1 block missing 4/5)
M00924	-1.82	Cobalamin biosynthesis, anaerobic, uroporphyrinogen III => sirohydrochlorin => cobyrinate a,c-diamide (1 block missing 10/11)
M00925	-1.7	Cobalamin biosynthesis, aerobic, uroporphyrinogen III => precorrin 2 => cobyrinate a,c-diamide (incomplete 6/11)
M00926	-1.05	Heme biosynthesis, bacteria, glutamyl-tRNA => coproporphyrin III => heme (incomplete 4/9)
M00958	1.27	Adenine ribonucleotide degradation, AMP => Urate (1 block missing 2/3)
KO number	FD1_24h_12h
K00030	-2.21		IDH3; isocitrate dehydrogenase (NAD+) [EC:1.1.1.41]
K00042	20.51		garR, glxR; 2-hydroxy-3-oxopropionate reductase [EC:1.1.1.60]
K00057	-2.05		gpsA; glycerol-3-phosphate dehydrogenase (NAD(P)+) [EC:1.1.1.94]
K00059	-2.38		fabG, OAR1; 3-oxoacyl-[acyl-carrier protein] reductase [EC:1.1.1.100]
K00088	-3.34		IMPDH, guaB; IMP dehydrogenase [EC:1.1.1.205]
K00132	-4.67		E1.2.1.10; acetaldehyde dehydrogenase (acetylating) [EC:1.2.1.10]
K00134	-3.58		GAPDH, gapA; glyceraldehyde 3-phosphate dehydrogenase (phosphorylating) [EC:1.2.1.12]
K00145	15.73		argC; N-acetyl-gamma-glutamyl-phosphate reductase [EC:1.2.1.38]
K00174	23.77		korA, oorA, oforA; 2-oxoglutarate/2-oxoacid ferredoxin oxidoreductase subunit alpha [EC:1.2.7.3 1.2.7.11]
K00175	12.92		korB, oorB, oforB; 2-oxoglutarate/2-oxoacid ferredoxin oxidoreductase subunit beta [EC:1.2.7.3 1.2.7.11]
K00179	4.98		iorA; indolepyruvate ferredoxin oxidoreductase, alpha subunit [EC:1.2.7.8]
K00180	9.3		iorB; indolepyruvate ferredoxin oxidoreductase, beta subunit [EC:1.2.7.8]
K00198	2.23		cooS, acsA; anaerobic carbon-monoxide dehydrogenase catalytic subunit [EC:1.2.7.4]
K00297	3.67		metF, MTHFR; methylenetetrahydrofolate reductase (NADH) [EC:1.5.1.54]
K00335	-2.69		nuoF; NADH-quinone oxidoreductase subunit F [EC:7.1.1.2]
K00336	-2.29		nuoG; NADH-quinone oxidoreductase subunit G [EC:7.1.1.2]
K00382	4.62		DLD, lpd, pdhD; dihydrolipoyl dehydrogenase [EC:1.8.1.4]
K00433	6.63		cpo; non-heme chloroperoxidase [EC:1.11.1.10]
K00525	-3.31		E1.17.4.1A, nrdA, nrdE; ribonucleoside-diphosphate reductase alpha chain [EC:1.17.4.1]
K00526	-3.47		E1.17.4.1B, nrdB, nrdF; ribonucleoside-diphosphate reductase beta chain [EC:1.17.4.1]
K00537	2.01		arsC; arsenate reductase (glutaredoxin) [EC:1.20.4.1]
K00566	-1.6		mnmA, trmU; tRNA-uridine 2-sulfurtransferase [EC:2.8.1.13]
K00604	1.33		MTFMT, fmt; methionyl-tRNA formyltransferase [EC:2.1.2.9]
K00606	5.7		panB; 3-methyl-2-oxobutanoate hydroxymethyltransferase [EC:2.1.2.11]
K00611	20.52		OTC, argF, argI; ornithine carbamoyltransferase [EC:2.1.3.3]
K00616	8.93		TALDO1, talB, talA; transaldolase [EC:2.2.1.2]
K00645	-3.74		fabD, MCAT, MCT1; [acyl-carrier-protein] S-malonyltransferase [EC:2.3.1.39]
K00648	-4.03		fabH; 3-oxoacyl-[acyl-carrier-protein] synthase III [EC:2.3.1.180]
K00656	-4.21		E2.3.1.54, pflD; formate C-acetyltransferase [EC:2.3.1.54]
K00759	-2.1		APRT, apt; adenine phosphoribosyltransferase [EC:2.4.2.7]
K00760	-3.46		hprT, hpt, HPRT1; hypoxanthine phosphoribosyltransferase [EC:2.4.2.8]
K00762	5.9		pyrE; orotate phosphoribosyltransferase [EC:2.4.2.10]
K00765	3.96		hisG; ATP phosphoribosyltransferase [EC:2.4.2.17]
K00768	-2.59		E2.4.2.21, cobU, cobT; nicotinate-nucleotide--dimethylbenzimidazole phosphoribosyltransferase [EC:2.4.2.21]
K00788	19.94		thiE; thiamine-phosphate pyrophosphorylase [EC:2.5.1.3]
K00794	20.78		ribH, RIB4; 6,7-dimethyl-8-ribityllumazine synthase [EC:2.5.1.78]
K00796	-1.36		folP; dihydropteroate synthase [EC:2.5.1.15]
K00806	-1.21		uppS; undecaprenyl diphosphate synthase [EC:2.5.1.31]
K00817	6.31		hisC; histidinol-phosphate aminotransferase [EC:2.6.1.9]
K00823	2.91		puuE; 4-aminobutyrate aminotransferase [EC:2.6.1.19]
K00832	4.51		tyrB; aromatic-amino-acid transaminase [EC:2.6.1.57]
K00850	-1.86		pfkA, PFK; 6-phosphofructokinase 1 [EC:2.7.1.11]
K00852	5.33		rbsK, RBKS; ribokinase [EC:2.7.1.15]
K00864	20.9		glpK, GK; glycerol kinase [EC:2.7.1.30]
K00873	-2.32		PK, pyk; pyruvate kinase [EC:2.7.1.40]
K00878	19.32		thiM; hydroxyethylthiazole kinase [EC:2.7.1.50]
K00925	-1.4		ackA; acetate kinase [EC:2.7.2.1]
K00927	-3.27		PGK, pgk; phosphoglycerate kinase [EC:2.7.2.3]
K00929	5.64		buk; butyrate kinase [EC:2.7.2.7]
K00930	18.23		argB; acetylglutamate kinase [EC:2.7.2.8]
K00941	19.52		thiD; hydroxymethylpyrimidine/phosphomethylpyrimidine kinase [EC:2.7.1.49 2.7.4.7]
K00949	-2.5		thiN, TPK1, THI80; thiamine pyrophosphokinase [EC:2.7.6.2]
K00962	-2.09		pnp, PNPT1; polyribonucleotide nucleotidyltransferase [EC:2.7.7.8]
K00963	-1.91		UGP2, galU, galF; UTP--glucose-1-phosphate uridylyltransferase [EC:2.7.7.9]
K00975	8.74		glgC; glucose-1-phosphate adenylyltransferase [EC:2.7.7.27]
K00995	-2.97		pgsA, PGS1; CDP-diacylglycerol---glycerol-3-phosphate 3-phosphatidyltransferase [EC:2.7.8.5]
K01005	-3.22		tagT_U_V; polyisoprenyl-teichoic acid--peptidoglycan teichoic acid transferase [EC:2.7.8.-]
K01035	18.81		atoA; acetate CoA/acetoacetate CoA-transferase beta subunit [EC:2.8.3.8 2.8.3.9]
K01104	19.15		E3.1.3.48; protein-tyrosine phosphatase [EC:3.1.3.48]
K01118	5.43		acpD, azoR; FMN-dependent NADH-azoreductase [EC:1.7.1.17]
K01151	2.38		nfo; deoxyribonuclease IV [EC:3.1.21.2]
K01208	6.64		cd, ma, nplT; cyclomaltodextrinase / maltogenic alpha-amylase / neopullulanase [EC:3.2.1.54 3.2.1.133 3.2.1.135]
K01210	20.32		E3.2.1.58; glucan 1,3-beta-glucosidase [EC:3.2.1.58]
K01223	1.02		E3.2.1.86B, bglA; 6-phospho-beta-glucosidase [EC:3.2.1.86]
K01226	21.29		treC; trehalose-6-phosphate hydrolase [EC:3.2.1.93]
K01258	3.16		pepT; tripeptide aminopeptidase [EC:3.4.11.4]
K01259	-2.08		pip; proline iminopeptidase [EC:3.4.11.5]
K01269	-1.94		yhfE; aminopeptidase [EC:3.4.11.-]
K01273	-2.81		DPEP; membrane dipeptidase [EC:3.4.13.19]
K01297	22.66		ldcA; muramoyltetrapeptide carboxypeptidase [EC:3.4.17.13]
K01424	-2.87		E3.5.1.1, ansA, ansB; L-asparaginase [EC:3.5.1.1]
K01425	-1.25		glsA, GLS; glutaminase [EC:3.5.1.2]
K01439	21.2		dapE; succinyl-diaminopimelate desuccinylase [EC:3.5.1.18]
K01448	5.73		amiABC; N-acetylmuramoyl-L-alanine amidase [EC:3.5.1.28]
K01449	5.49		cwlJ, sleB; N-acetylmuramoyl-L-alanine amidase [EC:3.5.1.28]
K01464	20		DPYS, dht, hydA; dihydropyrimidinase [EC:3.5.2.2]
K01465	-1.77		URA4, pyrC; dihydroorotase [EC:3.5.2.3]
K01489	3.69		cdd, CDA; cytidine deaminase [EC:3.5.4.5]
K01515	2.21		nudF; ADP-ribose diphosphatase [EC:3.6.1.13 3.6.1.-]
K01531	2.5		mgtA, mgtB; P-type Mg2+ transporter [EC:7.2.2.14]
K01537	-2.49		ATP2C; P-type Ca2+ transporter type 2C [EC:7.2.2.10]
K01567	25.36		pdaA; peptidoglycan-N-acetylmuramic acid deacetylase [EC:3.5.1.-]
K01611	20.22		speD, AMD1; S-adenosylmethionine decarboxylase [EC:4.1.1.50]
K01652	3.64		E2.2.1.6L, ilvB, ilvG, ilvI; acetolactate synthase I/II/III large subunit [EC:2.2.1.6]
K01673	-2.58		cynT, can; carbonic anhydrase [EC:4.2.1.1]
K01681	-2.54		ACO, acnA; aconitate hydratase [EC:4.2.1.3]
K01687	22.64		ilvD; dihydroxy-acid dehydratase [EC:4.2.1.9]
K01698	-2.76		hemB, ALAD; porphobilinogen synthase [EC:4.2.1.24]
K01738	-3.53		cysK; cysteine synthase [EC:2.5.1.47]
K01749	-2.82		hemC, HMBS; hydroxymethylbilane synthase [EC:2.5.1.61]
K01756	-1.27		purB, ADSL; adenylosuccinate lyase [EC:4.3.2.2]
K01791	19.91		wecB; UDP-N-acetylglucosamine 2-epimerase (non-hydrolysing) [EC:5.1.3.14]
K01803	-1.35		TPI, tpiA; triosephosphate isomerase (TIM) [EC:5.3.1.1]
K01809	-2.56		manA, MPI; mannose-6-phosphate isomerase [EC:5.3.1.8]
K01810	-2.9		GPI, pgi; glucose-6-phosphate isomerase [EC:5.3.1.9]
K01866	3.6		YARS, tyrS; tyrosyl-tRNA synthetase [EC:6.1.1.1]
K01872	19.48		AARS, alaS; alanyl-tRNA synthetase [EC:6.1.1.7]
K01874	-1.74		MARS, metG; methionyl-tRNA synthetase [EC:6.1.1.10]
K01876	-2.63		DARS2, aspS; aspartyl-tRNA synthetase [EC:6.1.1.12]
K01878	-1.69		glyQ; glycyl-tRNA synthetase alpha chain [EC:6.1.1.14]
K01879	-2.3		glyS; glycyl-tRNA synthetase beta chain [EC:6.1.1.14]
K01886	-2.43		QARS, glnS; glutaminyl-tRNA synthetase [EC:6.1.1.18]
K01887	-3.19		RARS, argS; arginyl-tRNA synthetase [EC:6.1.1.19]
K01892	-1.91		HARS, hisS; histidyl-tRNA synthetase [EC:6.1.1.21]
K01893	-2.4		NARS, asnS; asparaginyl-tRNA synthetase [EC:6.1.1.22]
K01918	3.97		panC; pantoate--beta-alanine ligase [EC:6.3.2.1]
K01921	6.01		ddl; D-alanine-D-alanine ligase [EC:6.3.2.4]
K01928	4.3		murE; UDP-N-acetylmuramoyl-L-alanyl-D-glutamate--2,6-diaminopimelate ligase [EC:6.3.2.13]
K01953	13.8		asnB, ASNS; asparagine synthase (glutamine-hydrolysing) [EC:6.3.5.4]
K01961	-2.24		accC; acetyl-CoA carboxylase, biotin carboxylase subunit [EC:6.4.1.2 6.3.4.14]
K01962	-2.82		accA; acetyl-CoA carboxylase carboxyl transferase subunit alpha [EC:6.4.1.2 2.1.3.15]
K01963	-2.37		accD; acetyl-CoA carboxylase carboxyl transferase subunit beta [EC:6.4.1.2 2.1.3.15]
K01990	5.27		ABC-2.A; ABC-2 type transport system ATP-binding protein
K01992	6.43		ABC-2.P; ABC-2 type transport system permease protein
K02003	12.44		ABC.CD.A; putative ABC transport system ATP-binding protein
K02004	21.24		ABC.CD.P; putative ABC transport system permease protein
K02005	-2.61		ABC.CD.TX; HlyD family secretion protein
K02010	19.99		afuC, fbpC; iron(III) transport system ATP-binding protein [EC:7.2.2.7]
K02011	-2.43		afuB, fbpB; iron(III) transport system permease protein
K02025	-4.15		ABC.MS.P; multiple sugar transport system permease protein
K02033	-3.81		ABC.PE.P; peptide/nickel transport system permease protein
K02034	-5.2		ABC.PE.P1; peptide/nickel transport system permease protein
K02037	22.22		pstC; phosphate transport system permease protein
K02038	21.41		pstA; phosphate transport system permease protein
K02039	22.31		phoU; phosphate transport system protein
K02049	25.48		ABC.SN.A; NitT/TauT family transport system ATP-binding protein
K02051	13.99		ABC.SN.S; NitT/TauT family transport system substrate-binding protein
K02083	-2.11		allC; allantoate deiminase [EC:3.5.3.9]
K02109	-2.6		ATPF0B, atpF; F-type H+-transporting ATPase subunit b
K02110	-2.34		ATPF0C, atpE; F-type H+-transporting ATPase subunit c
K02112	-3.23		ATPF1B, atpD; F-type H+/Na+-transporting ATPase subunit beta [EC:7.1.2.2 7.2.2.1]
K02113	-2.2		ATPF1D, atpH; F-type H+-transporting ATPase subunit delta
K02117	1.9		ATPVA, ntpA, atpA; V/A-type H+/Na+-transporting ATPase subunit A [EC:7.1.2.2 7.2.2.1]
K02118	2.91		ATPVB, ntpB, atpB; V/A-type H+/Na+-transporting ATPase subunit B
K02120	2.68		ATPVD, ntpD, atpD; V/A-type H+/Na+-transporting ATPase subunit D
K02122	1.67		ATPVF, ntpF, atpF; V/A-type H+/Na+-transporting ATPase subunit F
K02123	2.61		ATPVI, ntpI, atpI; V/A-type H+/Na+-transporting ATPase subunit I
K02160	-2.28		accB, bccP; acetyl-CoA carboxylase biotin carboxyl carrier protein
K02238	7.14		comEC; competence protein ComEC
K02314	-1.32		dnaB; replicative DNA helicase [EC:5.6.2.3]
K02315	21.2		dnaC; DNA replication protein DnaC
K02371	-3.15		fabK; enoyl-[acyl-carrier protein] reductase II [EC:1.3.1.9]
K02379	6.1		fdhD; FdhD protein
K02437	2.03		gcvH, GCSH; glycine cleavage system H protein
K02469	-2.61		gyrA; DNA gyrase subunit A [EC:5.6.2.2]
K02470	-2.03		gyrB; DNA gyrase subunit B [EC:5.6.2.2]
K02518	-4.08		infA; translation initiation factor IF-1
K02526	7.06		kdgT; 2-keto-3-deoxygluconate permease
K02538	5.53		manR; mannose operon transcriptional activator
K02574	4.97		napH; ferredoxin-type protein NapH
K02587	20.81		nifE; nitrogenase molybdenum-cofactor synthesis protein NifE
K02588	19.41		nifH; nitrogenase iron protein NifH
K02757	5.31		bglF, bglP; beta-glucoside PTS system EIICBA component [EC:2.7.1.-]
K02760	6.82		celA, chbB; cellobiose PTS system EIIB component [EC:2.7.1.196 2.7.1.205]
K02761	20.76		celB, chbC; cellobiose PTS system EIIC component
K02770	21.16		fruA; fructose PTS system EIIBC or EIIC component [EC:2.7.1.202]
K02774	5.93		gatB, sgcB; galactitol PTS system EIIB component [EC:2.7.1.200]
K02777	5.95		crr; sugar PTS system EIIA component [EC:2.7.1.-]
K02795	6.81		manY; mannose PTS system EIIC component
K02804	19.89		nagE; N-acetylglucosamine PTS system EIICBA or EIICB component [EC:2.7.1.193]
K02819	20.76		treB, treP; trehalose PTS system EIIBC or EIIBCA component [EC:2.7.1.201]
K02823	17		pyrDII; dihydroorotate dehydrogenase electron transfer subunit
K02836	-2.81		prfB; peptide chain release factor 2
K02867	-4.06		RP-L11, MRPL11, rplK; large subunit ribosomal protein L11
K02892	-5.84		RP-L23, MRPL23, rplW; large subunit ribosomal protein L23
K02907	-4.23		RP-L30, MRPL30, rpmD; large subunit ribosomal protein L30
K02914	-2.44		RP-L34, MRPL34, rpmH; large subunit ribosomal protein L34
K02931	-5.47		RP-L5, MRPL5, rplE; large subunit ribosomal protein L5
K02933	-4.64		RP-L6, MRPL6, rplF; large subunit ribosomal protein L6
K02946	-4.77		RP-S10, MRPS10, rpsJ; small subunit ribosomal protein S10
K02948	-4.58		RP-S11, MRPS11, rpsK; small subunit ribosomal protein S11
K02965	-4.49		RP-S19, rpsS; small subunit ribosomal protein S19
K02982	-4.25		RP-S3, rpsC; small subunit ribosomal protein S3
K02986	-4.65		RP-S4, rpsD; small subunit ribosomal protein S4
K02992	-3.56		RP-S7, MRPS7, rpsG; small subunit ribosomal protein S7
K03040	-4.24		rpoA; DNA-directed RNA polymerase subunit alpha [EC:2.7.7.6]
K03070	-2.57		secA; preprotein translocase subunit SecA [EC:7.4.2.8]
K03086	3.09		rpoD; RNA polymerase primary sigma factor
K03090	-1.51		sigB; RNA polymerase sigma-B factor
K03106	-1.76		SRP54, ffh; signal recognition particle subunit SRP54 [EC:3.6.5.4]
K03110	2.82		ftsY; fused signal recognition particle receptor
K03147	4.95		thiC; phosphomethylpyrimidine synthase [EC:4.1.99.17]
K03150	10.83		thiH; 2-iminoacetate synthase [EC:4.1.99.19]
K03205	22.42		virD4, lvhD4; type IV secretion system protein VirD4 [EC:7.4.2.8]
K03216	-2.51		trmL, cspR; tRNA (cytidine/uridine-2'-O-)-methyltransferase [EC:2.1.1.207]
K03218	-2.62		rlmB; 23S rRNA (guanosine2251-2'-O)-methyltransferase [EC:2.1.1.185]
K03292	20.47		TC.GPH; glycoside/pentoside/hexuronide:cation symporter, GPH family
K03310	10.07		TC.AGCS; alanine or glycine:cation symporter, AGCS family
K03312	22.13		gltS; glutamate:Na+ symporter, ESS family
K03315	7.91		nhaC; Na+:H+ antiporter, NhaC family
K03367	-3.24		dltA; D-alanine--poly(phosphoribitol) ligase subunit 1 [EC:6.1.1.13]
K03429	-4.01		ugtP; processive 1,2-diacylglycerol beta-glucosyltransferase [EC:2.4.1.315]
K03430	21.14		phnW; 2-aminoethylphosphonate-pyruvate transaminase [EC:2.6.1.37]
K03466	-2.44		ftsK, spoIIIE; DNA segregation ATPase FtsK/SpoIIIE, S-DNA-T family
K03488	19.16		licT, bglG; beta-glucoside operon transcriptional antiterminator
K03491	13.79		licR; probable licABCH operon transcriptional regulator
K03496	20.36		parA, soj; chromosome partitioning protein
K03497	-3.41		parB, spo0J; ParB family transcriptional regulator, chromosome partitioning protein
K03499	-3.15		trkA, ktrA, ktrC; trk/ktr system potassium uptake protein
K03501	-3.53		gidB, rsmG; 16S rRNA (guanine527-N7)-methyltransferase [EC:2.1.1.170]
K03518	19.8		coxS; aerobic carbon-monoxide dehydrogenase small subunit [EC:1.2.5.3]
K03545	1.08		tig; trigger factor
K03546	3.44		sbcC, rad50; DNA repair protein SbcC/Rad50
K03547	3.32		sbcD, mre11; DNA repair protein SbcD/Mre11
K03564	1.99		BCP, PRXQ, DOT5; thioredoxin-dependent peroxiredoxin [EC:1.11.1.24]
K03565	21.3		recX; regulatory protein
K03569	-1.69		mreB; rod shape-determining protein MreB and related proteins
K03570	-2.46		mreC; rod shape-determining protein MreC
K03574	6.08		mutT, NUDT15, MTH2; 8-oxo-dGTP diphosphatase [EC:3.6.1.55]
K03592	-1.35		pmbA; PmbA protein
K03613	-2.45		rnfE; H+/Na+-translocating ferredoxin:NAD+ oxidoreductase subunit E
K03621	-2.87		plsX; phosphate acyltransferase [EC:2.3.1.274]
K03628	-2.06		rho; transcription termination factor Rho
K03630	8.43		radC; DNA repair protein RadC
K03650	-2.23		mnmE, trmE, MSS1; tRNA modification GTPase [EC:3.6.-.-]
K03657	9.79		uvrD, pcrA; ATP-dependent DNA helicase UvrD/PcrA [EC:5.6.2.4]
K03660	-1.87		OGG1; N-glycosylase/DNA lyase [EC:3.2.2.- 4.2.99.18]
K03665	3.04		hflX; GTPase
K03719	7.35		lrp; Lrp/AsnC family transcriptional regulator, leucine-responsive regulatory protein
K03735	-5.79		eutB; ethanolamine ammonia-lyase large subunit [EC:4.3.1.7]
K03736	-4.4		eutC; ethanolamine ammonia-lyase small subunit [EC:4.3.1.7]
K03739	-3.72		dltB; membrane protein involved in D-alanine export
K03753	5.33		mobB; molybdopterin-guanine dinucleotide biosynthesis adapter protein
K03768	-2.02		PPIB, ppiB; peptidyl-prolyl cis-trans isomerase B (cyclophilin B) [EC:5.2.1.8]
K03778	-5.89		ldhA; D-lactate dehydrogenase [EC:1.1.1.28]
K03789	19.72		rimI; [ribosomal protein S18]-alanine N-acetyltransferase [EC:2.3.1.266]
K03790	5.8		rimJ; [ribosomal protein S5]-alanine N-acetyltransferase [EC:2.3.1.267]
K03797	1.93		E3.4.21.102, prc, ctpA; carboxyl-terminal processing protease [EC:3.4.21.102]
K03798	3.42		ftsH, hflB; cell division protease FtsH [EC:3.4.24.-]
K03809	1.62		wrbA; NAD(P)H dehydrogenase (quinone) [EC:1.6.5.2]
K03930	-4.18		estA; putative tributyrin esterase [EC:3.1.1.-]
K03980	-2.05		murJ, mviN; putative peptidoglycan lipid II flippase
K04023	8.86		eutH; ethanolamine transporter
K04026	-4.45		eutL; ethanolamine utilization protein EutL
K04027	-3.66		eutM; ethanolamine utilization protein EutM
K04030	-2.34		eutQ; ethanolamine utilization protein EutQ
K04031	-3.98		eutS; ethanolamine utilization protein EutS
K04032	-3.16		eutT; ethanolamine utilization cobalamin adenosyltransferase [EC:2.5.1.154]
K04068	-2.16		nrdG; anaerobic ribonucleoside-triphosphate reductase activating protein [EC:1.97.1.4]
K04485	-1.29		radA, sms; DNA repair protein RadA/Sms
K04486	-4.41		E3.1.3.15B; histidinol-phosphatase (PHP family) [EC:3.1.3.15]
K04487	1.67		iscS, NFS1; cysteine desulfurase [EC:2.8.1.7]
K04564	28.17		SOD2; superoxide dismutase, Fe-Mn family [EC:1.15.1.1]
K04567	-1.58		KARS, lysS; lysyl-tRNA synthetase, class II [EC:6.1.1.6]
K04769	7.21		spoVT; AbrB family transcriptional regulator, stage V sporulation protein T
K04771	1.91		degP, htrA; serine protease Do [EC:3.4.21.107]
K05337	8.55		fer; ferredoxin
K05515	-3.74		mrdA; penicillin-binding protein 2 [EC:3.4.16.4]
K05739	6.72		seaA; uncharacterized protein
K05770	21.8		TSPO, BZRP; translocator protein
K05810	3		LACC1, yfiH; purine-nucleoside/S-methyl-5'-thioadenosine phosphorylase / adenosine deaminase [EC:2.4.2.1 2.4.2.28 3.5.4.4]
K05814	21.44		ugpA; sn-glycerol 3-phosphate transport system permease protein
K05816	20.28		ugpC; sn-glycerol 3-phosphate transport system ATP-binding protein [EC:7.6.2.10]
K05825	4.17		LYSN; 2-aminoadipate transaminase [EC:2.6.1.-]
K05832	5.06		K05832; putative tryptophan/tyrosine transport system permease protein
K05846	-2.59		opuBD; osmoprotectant transport system permease protein
K05919	2.05		dfx; superoxide reductase [EC:1.15.1.2]
K06131	-3.4		clsA_B; cardiolipin synthase A/B [EC:2.7.8.-]
K06153	-3.11		bacA; undecaprenyl-diphosphatase [EC:3.6.1.27]
K06173	-2.52		truA, PUS1; tRNA pseudouridine38-40 synthase [EC:5.4.99.12]
K06180	-2.66		rluD; 23S rRNA pseudouridine1911/1915/1917 synthase [EC:5.4.99.23]
K06196	-2.48		ccdA; cytochrome c-type biogenesis protein
K06207	-4.42		typA, bipA; GTP-binding protein
K06283	9.87		spoIIID; putative DeoR family transcriptional regulator, stage III sporulation protein D
K06287	-3.23		yhdE; nucleoside triphosphate pyrophosphatase [EC:3.6.1.-]
K06350	6.65		kipA; antagonist of KipI
K06374	9.82		spmB; spore maturation protein B
K06385	23.73		spoIIP; stage II sporulation protein P
K06387	21.85		spoIIR; stage II sporulation protein R
K06390	9.82		spoIIIAA; stage III sporulation protein AA
K06392	6.27		spoIIIAC; stage III sporulation protein AC
K06393	7.93		spoIIIAD; stage III sporulation protein AD
K06394	22.5		spoIIIAE; stage III sporulation protein AE
K06395	6.53		spoIIIAF; stage III sporulation protein AF
K06396	24.58		spoIIIAG; stage III sporulation protein AG
K06397	12.17		spoIIIAH; stage III sporulation protein AH
K06398	28.83		spoIVA; stage IV sporulation protein A
K06399	27.59		spoIVB; stage IV sporulation protein B [EC:3.4.21.116]
K06400	-3.02		spoIVCA; site-specific DNA recombinase
K06405	22.53		spoVAC; stage V sporulation protein AC
K06406	24.97		spoVAD; stage V sporulation protein AD
K06407	8.22		spoVAE; stage V sporulation protein AE
K06409	-2.87		spoVB; stage V sporulation protein B
K06438	5.58		yqfD; similar to stage IV sporulation protein
K06871	-2.07		K06871; uncharacterized protein
K06901	-3.22		pbuG, azgA, ghxP, ghxQ, adeQ; adenine/guanine/hypoxanthine permease
K06925	5.09		tsaE; tRNA threonylcarbamoyladenosine biosynthesis protein TsaE
K06942	-4.12		ychF; ribosome-binding ATPase
K06950	2.07		K06950; uncharacterized protein
K06960	-2.45		K06960; uncharacterized protein
K06971	-3.99		K06971; uncharacterized protein
K06976	5.52		K06976; uncharacterized protein
K06978	5.12		K06978; uncharacterized protein
K07010	20.57		K07010; putative glutamine amidotransferase
K07012	2.05		cas3; CRISPR-associated endonuclease/helicase Cas3 [EC:3.1.-.- 5.6.2.4]
K07038	20.86		K07038; inner membrane protein
K07040	-4.27		yceD, ylbN; DUF177 domain-containing protein
K07085	5.86		K07085; putative transport protein
K07090	20.72		K07090; uncharacterized protein
K07105	-3.27		K07105; uncharacterized protein
K07106	20.7		murQ; N-acetylmuramic acid 6-phosphate etherase [EC:4.2.1.126]
K07150	-1.6		K07150; uncharacterized protein
K07213	-2.25		ATOX1, ATX1, copZ, golB; copper chaperone
K07217	11.6		ydbD; manganese catalase [EC:1.11.1.6]
K07219	-2.51		K07219; putative molybdopterin biosynthesis protein
K07258	5.85		dacC, dacA, dacD; serine-type D-Ala-D-Ala carboxypeptidase (penicillin-binding protein 5/6) [EC:3.4.16.4]
K07260	20.27		vanY; zinc D-Ala-D-Ala carboxypeptidase [EC:3.4.17.14]
K07301	8.84		yrbG; cation:H+ antiporter
K07321	2.92		cooC; CO dehydrogenase maturation factor
K07335	-3.11		bmpA, bmpB, tmpC; basic membrane protein A and related proteins
K07451	18.88		mcrA; 5-methylcytosine-specific restriction enzyme A [EC:3.1.21.-]
K07464	6.16		cas4; CRISPR-associated exonuclease Cas4 [EC:3.1.12.1]
K07478	3.14		ycaJ; putative ATPase
K07496	5.18		K07496; putative transposase
K07574	-2.57		yhbY; RNA-binding protein
K07729	6.76		K07729; putative transcriptional regulator
K08217	20.98		mef; MFS transporter, DHA3 family, macrolide efflux protein
K08303	-2.52		prtC, trhP; U32 family peptidase [EC:3.4.-.-]
K08591	-1.73		plsY; acyl phosphate:glycerol-3-phosphate acyltransferase [EC:2.3.1.275]
K08600	20.65		srtB; sortase B [EC:3.4.22.71]
K08602	4.48		pepF, pepB; oligoendopeptidase F [EC:3.4.24.-]
K08978	5.42		TC.BAT1; bacterial/archaeal transporter family protein
K09001	20.5		anmK; anhydro-N-acetylmuramic acid kinase [EC:2.7.1.170]
K09458	-3.72		fabF, OXSM, CEM1; 3-oxoacyl-[acyl-carrier-protein] synthase II [EC:2.3.1.179]
K09707	-6.15		K09707; uncharacterized protein
K09758	-2.06		asdA; aspartate 4-decarboxylase [EC:4.1.1.12]
K09779	6.72		K09779; uncharacterized protein
K09825	1.14		perR; Fur family transcriptional regulator, peroxide stress response regulator
K09913	-3.87		ppnP; purine/pyrimidine-nucleoside phosphorylase [EC:2.4.2.1 2.4.2.2]
K09936	6.98		TC.BAT2; bacterial/archaeal transporter family-2 protein
K09963	6.34		K09963; uncharacterized protein
K09989	3.73		K09989; uncharacterized protein
K10112	-2.78		msmX, msmK, malK, sugC, ggtA, msiK; multiple sugar transport system ATP-binding protein [EC:7.5.2.-]
K10441	21.01		rbsA; ribose transport system ATP-binding protein [EC:7.5.2.7]
K11063	4.84		tcdAB; toxin A/B
K11145	3.36		mrnC; mini-ribonuclease III [EC:3.1.26.-]
K11358	7.82		yhdR; aspartate aminotransferase [EC:2.6.1.1]
K11749	1.62		rseP; regulator of sigma E protease [EC:3.4.24.-]
K11752	6.8		ribD; diaminohydroxyphosphoribosylaminopyrimidine deaminase / 5-amino-6-(5-phosphoribosylamino)uracil reductase [EC:3.5.4.26 1.1.1.193]
K11753	-3.16		ribF; riboflavin kinase / FMN adenylyltransferase [EC:2.7.1.26 2.7.7.2]
K12942	3.97		abgT; aminobenzoyl-glutamate transport protein
K12960	20.9		mtaD; 5-methylthioadenosine/S-adenosylhomocysteine deaminase [EC:3.5.4.31 3.5.4.28]
K13038	-1.4		coaBC, dfp; phosphopantothenoylcysteine decarboxylase / phosphopantothenate---cysteine ligase [EC:4.1.1.36 6.3.2.5]
K13542	-3.01		cobA-hemD; uroporphyrinogen III methyltransferase / synthase [EC:2.1.1.107 4.2.1.75]
K14155	4.18		patB, malY; cysteine-S-conjugate beta-lyase [EC:4.4.1.13]
K14989	7.73		salR; two-component system, NarL family, secretion system response regulator SalR
K15023	1.37		acsE; 5-methyltetrahydrofolate corrinoid/iron sulfur protein methyltransferase [EC:2.1.1.258]
K15524	12.89		mngB; 2-O-(6-phospho-alpha-D-mannosyl)-D-glycerate hydrolase [EC:3.2.1.-]
K15633	-1.13		gpmI; 2,3-bisphosphoglycerate-independent phosphoglycerate mutase [EC:5.4.2.12]
K16785	-3.39		ecfT; energy-coupling factor transport system permease protein
K16787	-3.22		ecfA2; energy-coupling factor transport system ATP-binding protein [EC:7.-.-.-]
K16905	5.61		K16905; fluoroquinolone transport system permease protein
K16907	20.09		K16907; fluoroquinolone transport system ATP-binding protein [EC:7.6.2.-]
K17686	-2.12		copA, ctpA, ATP7; P-type Cu+ transporter [EC:7.2.2.8]
K17898	11.92		oraE; D-ornithine 4,5-aminomutase subunit beta [EC:5.4.3.5]
K17899	8.33		oraS; D-ornithine 4,5-aminomutase subunit alpha [EC:5.4.3.5]
K18118	5.45		aarC, cat1; succinyl-CoA:acetate CoA-transferase [EC:2.8.3.18]
K18119	4.98		sucD; succinate-semialdehyde dehydrogenase [EC:1.2.1.76]
K18214	-2.82		tetP_A, tet40; MFS transporter, DHA3 family, tetracycline resistance protein
K18887	-3.29		efrA, efrE; ATP-binding cassette, subfamily B, multidrug efflux pump
K18888	-2.73		efrB, efrF; ATP-binding cassette, subfamily B, multidrug efflux pump
K19075	21.17		cst2, cas7; CRISPR-associated protein Cst2
K19090	6.39		cas5t; CRISPR-associated protein Cas5t
K19115	4.84		csh2; CRISPR-associated protein Csh2
K19116	7.12		cas5h; CRISPR-associated protein Cas5h
K19271	4.54		catA; chloramphenicol O-acetyltransferase type A [EC:2.3.1.28]
K19294	20.76		algI; alginate O-acetyltransferase complex protein AlgI
K19504	6.84		gfrE; glucoselysine-6-phosphate deglycase
K19509	-4.58		gfrD; fructoselysine/glucoselysine PTS system EIID component
K19802	19.86		ycjG, ykfB, dgcA; L-Ala-D/L-Glu epimerase / N-acetyl-D-glutamate racemase [EC:5.1.1.20 5.1.1.-]
K20026	-5.58		hadC; (R)-2-hydroxyisocaproyl-CoA dehydratase beta subunit [EC:4.2.1.157]
K20109	23.31		zmp1; Pro-Pro endopeptidase [EC:3.4.24.89]
K20265	-2.59		gadC; glutamate:GABA antiporter
K20459	19.45		nukF, mcdF, sboF; lantibiotic transport system ATP-binding protein
K20487	-2.47		nisK, spaK; two-component system, OmpR family, lantibiotic biosynthesis sensor histidine kinase NisK/SpaK [EC:2.7.13.3]
K20491	20.39		nisE, spaE, cprB, epiE; lantibiotic transport system permease protein
K21399	8.34		ortA; 2-amino-4-ketopentanoate thiolase alpha subunit [EC:2.3.1.263]
K21400	11.33		ortB; 2-amino-4-ketopentanoate thiolase beta subunit [EC:2.3.1.263]
K21416	21.1		acoA; acetoin:2,6-dichlorophenolindophenol oxidoreductase subunit alpha [EC:1.1.1.-]
K21417	21.15		acoB; acetoin:2,6-dichlorophenolindophenol oxidoreductase subunit beta [EC:1.1.1.-]
K21576	-1.58		grdD; glycine/sarcosine/betaine reductase complex component C subunit alpha [EC:1.21.4.2 1.21.4.3 1.21.4.4]
K21583	23.39		grdG; sarcosine reductase complex component B subunit alpha [EC:1.21.4.3]
K21636	-2.84		nrdD; ribonucleoside-triphosphate reductase (formate) [EC:1.1.98.6]
K21672	23.32		ord; 2,4-diaminopentanoate dehydrogenase [EC:1.4.1.12 1.4.1.26]
K21739	-2.33		rclA; probable pyridine nucleotide-disulfide oxidoreductase
K21898	10.27		orr; ornithine racemase [EC:5.1.1.12]
K22132	-2.49		tcdA; tRNA threonylcarbamoyladenosine dehydratase
K22278	6.97		pgdA; peptidoglycan-N-acetylglucosamine deacetylase [EC:3.5.1.104]
K22373	4.59		larA; lactate racemase [EC:5.1.2.1]
K22927	-1.86		gdpP; cyclic-di-AMP phosphodiesterase [EC:3.1.4.59]
K23876	-6.4		hgdC, fldI, hadI, lcdC; (R)-2-hydroxyacyl-CoA dehydratese activating ATPase [EC:5.6.1.9]
K24012	20.96		acdAB; acetate---CoA ligase (ADP-forming) [EC:6.2.1.13]
K25028	-3.52		btuD; cobalamin transport system ATP-binding protein [EC:7.6.2.8]
K25114	21.02		htsB, isdF; heme transport system permease protein
K25123	2.94		hydA2; iron hydrogenase HydA2 [EC:1.12.7.-]
K25124	7.94		hycB; FeS-containing electron transfer protein
K25143	19.19		lnrM, sagH; linearmycin/streptolysin S transport system permease protein
K25602	20.67		tagK; D-tagatose-1-phosphate kinase [EC:2.7.1.234]
K26113	4.7		lctD; lactate dehydrogenase (NAD+,ferredoxin) subunit LctD [EC:1.1.1.436]
K26114	4.75		lctC; lactate dehydrogenase (NAD+,ferredoxin) subunit LctC
K26115	4.2		lctB; lactate dehydrogenase (NAD+,ferredoxin) subunit LctB

## Sheet: 12h_24h_FD2
Module	FD2_12h_24H
M00021	-1.11	Cysteine biosynthesis, serine => cysteine (complete 2/2)
M00115	-2.18	NAD biosynthesis, aspartate => quinolinate => NAD (complete 5/5)
M00141	1.14	C1-unit interconversion, eukaryotes (1 block missing 1/2)
M00307	-1.25	Pyruvate oxidation, pyruvate => acetyl-CoA (complete 1/1)
M00346	1.14	Formaldehyde assimilation, serine pathway (incomplete 2/9)
M00549	-1.04	Nucleotide sugar biosynthesis, glucose => UDP-glucose (complete 3/3)
M00840	1.29	Tetrahydrofolate biosynthesis, mediated by ribA and trpF, GTP => THF (incomplete 2/6)
M00892	-1.5	UDP-N-acetyl-D-glucosamine biosynthesis, eukaryotes, glucose => UDP-GlcNAc (incomplete 2/6)
M00895	-1.09	Thiamine biosynthesis, prokaryotes, AIR (+ DXP/glycine) => TMP/TPP (incomplete 6/9)
M00909	-1.29	UDP-N-acetyl-D-glucosamine biosynthesis, prokaryotes, glucose => UDP-GlcNAc (complete 5/5)
M00912	-2.18	NAD biosynthesis, tryptophan => quinolinate => NAD (incomplete 3/8)
K0 number	FD2_24_12h
K00074	-3.18		ko:K00074"	paaH, hbd, fadB, mmgB; 3-hydroxybutyryl-CoA dehydrogenase [EC:1.1.1.157]
K00131	-1.53		ko:K00131"	gapN; glyceraldehyde-3-phosphate dehydrogenase (NADP+) [EC:1.2.1.9]
K00266	-1.98		ko:K00266"	gltD; glutamate synthase (NADPH) small chain [EC:1.4.1.13]
K00384	1.66		ko:K00384"	trxB, TRR; thioredoxin reductase (NADPH) [EC:1.8.1.9]
K00528	-2.22		ko:K00528"	fpr; ferredoxin/flavodoxin---NADP+ reductase [EC:1.18.1.2 1.19.1.1]
K00602	-2.14		ko:K00602"	purH; phosphoribosylaminoimidazolecarboxamide formyltransferase / IMP cyclohydrolase [EC:2.1.2.3 3.5.4.10]
K00626	-1.77		ko:K00626"	ACAT, atoB; acetyl-CoA C-acetyltransferase [EC:2.3.1.9]
K00790	3.33		ko:K00790"	murA; UDP-N-acetylglucosamine 1-carboxyvinyltransferase [EC:2.5.1.7]
K00820	1.55		ko:K00820"	glmS, GFPT; glutamine---fructose-6-phosphate transaminase (isomerizing) [EC:2.6.1.16]
K00981	-2.95		ko:K00981"	E2.7.7.41, CDS1, CDS2, cdsA; phosphatidate cytidylyltransferase [EC:2.7.7.41]
K00989	1.43		ko:K00989"	rph; ribonuclease PH [EC:2.7.7.56]
K01006	2.55		ko:K01006"	ppdK; pyruvate, orthophosphate dikinase [EC:2.7.9.1]
K01012	-1.76		ko:K01012"	bioB; biotin synthase [EC:2.8.1.6]
K01358	1.37		ko:K01358"	clpP, CLPP; ATP-dependent Clp protease, protease subunit [EC:3.4.21.92]
K01534	1.52		ko:K01534"	zntA; Zn2+/Cd2+-exporting ATPase [EC:7.2.2.12 7.2.2.21]
K01715	-2.23		ko:K01715"	crt; enoyl-CoA hydratase [EC:4.2.1.17]
K01759	3.39		ko:K01759"	GLO1, gloA; lactoylglutathione lyase [EC:4.4.1.5]
K01869	-1.81		ko:K01869"	LARS, leuS; leucyl-tRNA synthetase [EC:6.1.1.4]
K01889	1.9		ko:K01889"	FARSA, pheS; phenylalanyl-tRNA synthetase alpha chain [EC:6.1.1.20]
K01916	-1.85		ko:K01916"	nadE; NAD+ synthase [EC:6.3.1.5]
K01938	4.65		ko:K01938"	fhs; formate--tetrahydrofolate ligase [EC:6.3.4.3]
K02217	-2.4		ko:K02217"	ftnA, ftn; ferritin [EC:1.16.3.2]
K02358	3.71		ko:K02358"	tuf, TUFM; elongation factor Tu
K02519	2.59		ko:K02519"	infB, MTIF2; translation initiation factor IF-2
K02529	1.39		ko:K02529"	lacI, galR; LacI family transcriptional regulator
K02687	5.96		ko:K02687"	prmA; ribosomal protein L11 methyltransferase [EC:2.1.1.-]
K02887	3.54		ko:K02887"	RP-L20, MRPL20, rplT; large subunit ribosomal protein L20
K03210	-3.25		ko:K03210"	yajC; preprotein translocase subunit YajC
K03294	-2.05		ko:K03294"	TC.APA; basic amino acid/polyamine antiporter, APA family
K03305	-3.53		ko:K03305"	TC.POT; proton-dependent oligopeptide transporter, POT family
K03521	-2.5		ko:K03521"	fixA, etfB; electron transfer flavoprotein beta subunit
K03522	-2.41		ko:K03522"	fixB, etfA; electron transfer flavoprotein alpha subunit
K03525	-2.67		ko:K03525"	coaX; type III pantothenate kinase [EC:2.7.1.33]
K03588	-1.95		ko:K03588"	ftsW, spoVE; cell division protein FtsW
K03610	-3.4		ko:K03610"	minC; septum site-determining protein MinC
K03687	3.04		ko:K03687"	GRPE; molecular chaperone GrpE
K03696	4.28		ko:K03696"	clpC; ATP-dependent Clp protease ATP-binding subunit ClpC
K03699	-2.57		ko:K03699"	tlyC; magnesium and cobalt exporter, CNNM family
K03705	3.01		ko:K03705"	hrcA; heat-inducible transcriptional repressor
K03706	-2.01		ko:K03706"	codY; transcriptional pleiotropic repressor
K03711	-2.03		ko:K03711"	fur, zur, furB; Fur family transcriptional regulator, ferric uptake regulator
K04042	3.53		ko:K04042"	glmU; bifunctional UDP-N-acetylglucosamine pyrophosphorylase / glucosamine-1-phosphate N-acetyltransferase [EC:2.7.7.23 2.3.1.157]
K04043	7.9		ko:K04043"	dnaK, HSPA9; molecular chaperone DnaK
K05366	-2.15		ko:K05366"	mrcA; penicillin-binding protein 1A [EC:2.4.1.129 3.4.16.4]
K05592	-1.94		ko:K05592"	deaD, cshA; ATP-dependent RNA helicase DeaD [EC:3.6.4.13]
K06147	-2.67		ko:K06147"	ABCB-BAC; ATP-binding cassette, subfamily B, bacterial
K06213	1.04		ko:K06213"	mgtE; magnesium transporter
K06379	-3.66		ko:K06379"	spoIIAB; stage II sporulation protein AB (anti-sigma F factor) [EC:2.7.11.1]
K07699	-3.71		ko:K07699"	spo0A; two-component system, response regulator, stage 0 sporulation protein A
K11068	-2.69		ko:K11068"	hlyIII; hemolysin III
K12132	-1.67		ko:K12132"	prkC, stkP; eukaryotic-like serine/threonine-protein kinase [EC:2.7.11.1]
K14441	3.41		ko:K14441"	rimO; ribosomal protein S12 methylthiotransferase [EC:2.8.4.4]
K16923	-4.68		ko:K16923"	qrtT; energy-coupling factor transport system substrate-specific component
K18707	2.32		ko:K18707"	mtaB; threonylcarbamoyladenosine tRNA methylthiotransferase MtaB [EC:2.8.4.5]
K19405	5.11		ko:K19405"	mcsB; protein arginine kinase [EC:2.7.14.1]
K20118	-2.61		ko:K20118"	ptsG, glcA, glcB; glucose PTS system EIICBA or EIICB component [EC:2.7.1.199]
			DBGET	integrated	database	retrieval	system,	GenomeNet

## Sheet: 12h_24h_FD1_FD2
Module	FD2_12h_24H	FD1_12h_24H
M00035	-1.92	-1.3	Methionine degradation (incomplete 1/4)
M00050	-1.08	-1.88	Guanine ribonucleotide biosynthesis, IMP => GDP,GTP (1 block missing 3/4)
M00140	1.14	1.03	C1-unit interconversion, prokaryotes (complete 3/3)
M00364	-1.32	-1.71	C10-C20 isoprenoid biosynthesis, bacteria (1 block missing 1/2)
M00366	-1.32	-1.71	C10-C20 isoprenoid biosynthesis, plants (incomplete 1/4)
M00368	-1.92	-1.3	Ethylene biosynthesis, methionine => ethylene (2 blocks missing 1/3)
M00554	1.21	1.1	Nucleotide sugar biosynthesis, galactose => UDP-galactose (1 block missing 1/2)
M00609	-1.92	-1.3	Cysteine biosynthesis, methionine => cysteine (incomplete 3/6)
M00632	1.21	1.1	Galactose degradation, Leloir pathway, galactose => alpha-D-glucose-1P
M00953	-1.92	-1.3	Mugineic acid biosynthesis, methionine => 3-epihydroxymugineic acid (incomplete 1/5)
KO number	FD2_24h_12H	FD1_24h_12h
K00052	-4.83	7.4		leuB, IMDH; 3-isopropylmalate dehydrogenase [EC:1.1.1.85]
K00058	-2.22	1.53		serA, PHGDH; D-3-phosphoglycerate dehydrogenase / 2-oxoglutarate reductase [EC:1.1.1.95 1.1.1.399]
K00215	1.05	1.18		dapB; 4-hydroxy-tetrahydrodipicolinate reductase [EC:1.17.1.8]
K00248	-2.23	-6.53		ACADS, bcd; butyryl-CoA dehydrogenase [EC:1.3.8.1]
K00282	2.62	4.29		gcvPA; glycine cleavage system P protein (glycine dehydrogenase) subunit 1 [EC:1.4.4.2]
K00283	1.92	5.3		gcvPB; glycine cleavage system P protein (glycine dehydrogenase) subunit 2 [EC:1.4.4.2]
K00459	-2.28	-2.27		ncd2, npd; nitronate monooxygenase [EC:1.13.12.16]
K00600	-4.45	9.79		glyA, SHMT; glycine hydroxymethyltransferase [EC:2.1.2.1]
K00615	-1.78	-2.22		E2.2.1.1, tktA, tktB; transketolase [EC:2.2.1.1]
K00634	-1.94	7.37		ptb; phosphate butyryltransferase [EC:2.3.1.19]
K00812	-2.46	-2.58		aspB; aspartate aminotransferase [EC:2.6.1.1]
K00939	-2.6	-5.49		adk, AK; adenylate kinase [EC:2.7.4.3]
K00948	-2.27	-2.21		PRPS, prsA; ribose-phosphate pyrophosphokinase [EC:2.7.6.1]
K01265	-3.25	-5.32		map; methionyl aminopeptidase [EC:3.4.11.18]
K01270	-1.43	-1.78		pepD; dipeptidase D [EC:3.4.13.-]
K01271	-2.27	-3.45		pepQ; Xaa-Pro dipeptidase [EC:3.4.13.9]
K01356	-4	-2.07		lexA; repressor LexA [EC:3.4.21.88]
K01443	3.07	2.1		nagA, AMDHD2; N-acetylglucosamine-6-phosphate deacetylase [EC:3.5.1.25]
K01486	-2.37	-1.91		ade; adenine deaminase [EC:3.5.4.2]
K01624	-2.87	8.83		FBA, fbaA; fructose-bisphosphate aldolase, class II [EC:4.1.2.13]
K01649	-2.29	21.35		leuA, IMS; 2-isopropylmalate synthase [EC:2.3.3.13]
K01703	-3.36	6.53		leuC, IPMI-L; 3-isopropylmalate/(R)-2-methylmalate dehydratase large subunit [EC:4.2.1.33 4.2.1.35]
K01714	1.2	11.07		dapA; 4-hydroxy-tetrahydrodipicolinate synthase [EC:4.3.3.7]
K01734	-3.41	-3.77		mgsA; methylglyoxal synthase [EC:4.2.3.3]
K01775	4.43	6.48		alr; alanine racemase [EC:5.1.1.1]
K01777	2.97	-2.59		prdF; proline racemase [EC:5.1.1.4]
K01783	-5.4	8.73		rpe, RPE; ribulose-phosphate 3-epimerase [EC:5.1.3.1]
K01784	-2.28	-2.46		galE, GALE; UDP-glucose 4-epimerase [EC:5.1.3.2]
K01808	-3.53	-2.21		rpiB; ribose 5-phosphate isomerase B [EC:5.3.1.6]
K01870	-1.79	-1.78		IARS, ileS; isoleucyl-tRNA synthetase [EC:6.1.1.5]
K01875	-2.79	-2.43		SARS, serS; seryl-tRNA synthetase [EC:6.1.1.11]
K01881	-3.59	-3.22		PARS, proS; prolyl-tRNA synthetase [EC:6.1.1.15]
K01883	2.01	3.21		CARS, cysS; cysteinyl-tRNA synthetase [EC:6.1.1.16]
K01926	-1.96	-2.29		rex; redox-sensing transcriptional repressor
K01951	-2.12	-2.31		guaA, GMPS; GMP synthase (glutamine-hydrolysing) [EC:6.3.5.2]
K02006	-3.19	-5.64		cbiO; cobalt/nickel transport system ATP-binding protein
K02007	-5.35	-4.3		cbiM; cobalt/nickel transport system permease protein
K02008	-3.01	-4.7		cbiQ; cobalt/nickel transport system permease protein
K02009	-4.59	-3.6		cbiN; cobalt/nickel transport protein
K02012	-2.86	-2.16		afuA, fbpA; iron(III) transport system substrate-binding protein
K02026	-5.68	-2.54		ABC.MS.P1; multiple sugar transport system permease protein
K02027	-3.37	-3.1		ABC.MS.S; multiple sugar transport system substrate-binding protein
K02035	-2.64	-2.59		ABC.PE.S; peptide/nickel transport system substrate-binding protein
K02050	3.6	12.81		ABC.SN.P; NitT/TauT family transport system permease protein
K02078	-2.78	-2.5		acpP; acyl carrier protein
K02108	-2.02	-2.3		ATPF0A, atpB; F-type H+-transporting ATPase subunit a
K02111	2.98	-3.12		ATPF1A, atpA; F-type H+/Na+-transporting ATPase subunit alpha [EC:7.1.2.2 7.2.2.1]
K02115	-1.14	-2.09		ATPF1G, atpG; F-type H+-transporting ATPase subunit gamma
K02768	5.45	13.4		fruB; fructose PTS system EIIA component [EC:2.7.1.202]
K02793	1.4	11.4		manXa; mannose PTS system EIIA component [EC:2.7.1.191]
K02864	-2.57	-3.84		RP-L10, MRPL10, rplJ; large subunit ribosomal protein L10
K02871	-2.38	-3.77		RP-L13, MRPL13, rplM; large subunit ribosomal protein L13
K02879	-4.16	-3.92		RP-L17, MRPL17, rplQ; large subunit ribosomal protein L17
K02888	-4.82	-4.03		RP-L21, MRPL21, rplU; large subunit ribosomal protein L21
K02895	-2.47	-4.15		RP-L24, MRPL24, rplX; large subunit ribosomal protein L24
K02902	-2.8	-3.17		RP-L28, MRPL28, rpmB; large subunit ribosomal protein L28
K02909	-3.81	-3.19		RP-L31, rpmE; large subunit ribosomal protein L31
K02926	3.01	-4.91		RP-L4, MRPL4, rplD; large subunit ribosomal protein L4
K02935	3.79	-4.65		RP-L7, MRPL12, rplL; large subunit ribosomal protein L7/L12
K02959	-2.36	-3.88		RP-S16, MRPS16, rpsP; small subunit ribosomal protein S16
K02963	-4.14	-3.13		RP-S18, MRPS18, rpsR; small subunit ribosomal protein S18
K02968	-2.2	-4.74		RP-S20, rpsT; small subunit ribosomal protein S20
K02988	-2.5	-4.57		RP-S5, MRPS5, rpsE; small subunit ribosomal protein S5
K02990	-3.84	-4.88		RP-S6, MRPS6, rpsF; small subunit ribosomal protein S6
K03043	3.21	-3.37		rpoB; DNA-directed RNA polymerase subunit beta [EC:2.7.7.6]
K03075	-3.24	-2.19		secG; preprotein translocase subunit SecG
K03076	-3.13	-6.08		secY; preprotein translocase subunit SecY
K03091	5.81	6.9		sigH; RNA polymerase sporulation-specific sigma factor
K03100	-2.85	-3.88		lepB; signal peptidase I [EC:3.4.21.89]
K03111	-4.94	7.81		ssb; single-strand DNA-binding protein
K03169	5.48	21.62		topB; DNA topoisomerase III [EC:5.6.2.1]
K03215	-1.89	-2.45		rumA; 23S rRNA (uracil1939-C5)-methyltransferase [EC:2.1.1.190]
K03217	-2.7	-4.01		yidC, spoIIIJ, OXA1, ccfA; YidC/Oxa1 family membrane protein insertase
K03296	-1.7	-3.49		TC.HAE1; hydrophobic/amphiphilic exporter-1 (mainly G- bacteria), HAE1 family
K03311	-3.44	5.97		TC.LIVCS; branched-chain amino acid:cation transporter, LIVCS family
K03324	-2.54	-2.8		yjbB; phosphate:Na+ symporter
K03431	-1.94	-2.8		glmM; phosphoglucosamine mutase [EC:5.4.2.10]
K03498	-2.15	-3.76		trkH, trkG, ktrB, ktrD; trk/ktr system potassium uptake protein
K03531	-3.38	-2.29		ftsZ; cell division protein FtsZ
K03596	4.53	-3.1		lepA; GTP-binding protein LepA
K03608	-3.57	-1.62		minE; cell division topological specificity factor
K03612	-4.02	-3.13		rnfG; H+/Na+-translocating ferredoxin:NAD+ oxidoreductase subunit G
K03614	-3.81	-3.27		rnfD; H+/Na+-translocating ferredoxin:NAD+ oxidoreductase subunit D [EC:7.1.1.11 7.2.1.2]
K03615	-3.09	-1.83		rnfC; H+/Na+-translocating ferredoxin:NAD+ oxidoreductase subunit C [EC:7.1.1.11 7.2.1.2]
K03616	-1.98	-2.48		rnfB; H+/Na+-translocating ferredoxin:NAD+ oxidoreductase subunit B [EC:7.1.1.11 7.2.1.2]
K03617	3.05	-3.09		rnfA; H+/Na+-translocating ferredoxin:NAD+ oxidoreductase subunit A
K03671	2.1	3.54		trxA; thioredoxin 1
K03695	6.96	-2.3		clpB; ATP-dependent Clp protease ATP-binding subunit ClpB
K03704	-5.37	-2.89		cspA; cold shock protein
K03856	3.55	-1.48		AROA2, aroA; 3-deoxy-7-phosphoheptulonate synthase [EC:2.5.1.54]
K04079	-2.38	-3.36		HSP90A, htpG; molecular chaperone HtpG
K04758	6.03	6.18		feoA; ferrous iron transport protein A
K04759	1.51	5.95		feoB; ferrous iron transport protein B
K05311	-1.29	-3.83		cggR; central glycolytic genes regulator
K05808	-1.83	2.51		hpf; ribosome hibernation promoting factor
K05837	-2.6	-4.92		rodA, mrdB; rod shape determining protein RodA
K06333	5.52	11.35		cotJB; spore coat protein JB
K06334	7.98	18.57		cotJC; spore coat protein JC
K06382	-2.31	10.77		spoIIE; stage II sporulation protein E [EC:3.1.3.16]
K06410	4.43	28.72		spoVFA; dipicolinate synthase subunit A
K06411	5.27	7.99		spoVFB; dipicolinate synthase subunit B
K06419	9.15	10.98		SASP-B, sspB; small acid-soluble spore protein B (major beta-type SASP)
K06436	1.99	3.91		yabG; spore coat assemly protein
K06888	2.71	3.94		K06888; uncharacterized protein
K06941	-2.46	-4.86		rlmN; 23S rRNA (adenine2503-C2)-methyltransferase [EC:2.1.1.192]
K06956	-2.23	-4.86		K06956; uncharacterized protein
K07095	2.55	-2.47		K07095; uncharacterized protein
K07171	3.03	11.61		mazF, ndoA, chpA; mRNA interferase MazF [EC:3.1.-.-]
K07584	-4.75	-3.16		ysxB; uncharacterized protein
K07723	3.38	3.71		ndoAI; CopG family transcriptional regulator / antitoxin EndoAI
K08384	-2.48	2.33		spoVD; stage V sporulation protein D (sporulation-specific penicillin-binding protein)
K09022	-4.1	-2.14		ridA, tdcF, RIDA; 2-iminobutanoate/2-iminopropanoate deaminase [EC:3.5.99.10]
K09157	-2.25	-2.85		K09157; uncharacterized protein
K09772	-2.23	-2.72		sepF; cell division inhibitor SepF
K09861	2.12	1.95		K09861; uncharacterized protein
K10670	2.47	-2.09		grdA; glycine/sarcosine/betaine reductase complex component A [EC:1.21.4.2 1.21.4.3 1.21.4.4]
K10672	1.9	5.12		grdB; glycine reductase complex component B subunit gamma [EC:1.21.4.2]
K10793	2.71	-1.8		prdA; D-proline reductase (dithiol) PrdA [EC:1.21.4.1]
K10794	4.44	-1.62		prdB; D-proline reductase (dithiol) PrdB [EC:1.21.4.1]
K10795	2.99	-4.59		prdD; D-proline reductase (dithiol)-stabilizing protein PrdD
K10796	4.51	-3.5		prdE; D-proline reductase (dithiol)-stabilizing protein PrdE
K11041	-2.01	-2.18		eta; exfoliative toxin A/B
K12267	1.61	1.93		msrAB; peptide methionine sulfoxide reductase msrA/msrB [EC:1.8.4.11 1.8.4.12]
K13275	-17.95	25.69		isp; major intracellular serine protease [EC:3.4.21.-]
K13566	-2.41	-2.23		NIT2, yafV; omega-amidase [EC:3.5.1.3]
K14138	1.61	1.49		acsB; acetyl-CoA synthase [EC:2.3.1.169]
K14534	-2.4	4.61		abfD; 4-hydroxybutyryl-CoA dehydratase / vinylacetyl-CoA-Delta-isomerase [EC:4.2.1.120 5.3.3.3]
K15024	-4.13	-2.58		K15024; putative phosphotransacetylase [EC:2.3.1.8]
K15553	-4.02	-2.54		ssuA; sulfonate transport system substrate-binding protein
K18120	-2.93	2.94		4hbD, abfH; 4-hydroxybutyrate dehydrogenase [EC:1.1.1.61]
K18122	-2.35	3.1		cat2, abfT; 4-hydroxybutyrate CoA-transferase [EC:2.8.3.-]
K19745	-1.72	-3.66		acuI; acrylyl-CoA reductase (NADPH) [EC:1.3.1.-]
K22405	1.49	1.18		fprA1_2; NADH oxidase (H2O-forming) [EC:1.6.3.4]
K25034	-2.58	-3.07		btuF; cobalamin transport system substrate-binding protein
